# Supplementary material for: Extracellular matrix educates an immunoregulatory tumor macrophage phenotype found in ovarian cancer metastasis
Source: Nat Commun. 2023 May 15;14:2514. doi: 10.1038/s41467-023-38093-5 (PMC10185550; doi:10.1038/s41467-023-38093-5)
Supplement: Supplementary file 5 — Supplementary data 1 [file 41467_2023_38093_MOESM5_ESM.xlsx]

## Sheet: Supplementary Dataset 1
Supplementary Dataset 1: IHC immune cell markers used to verify deconvolution methods
IHC Immune Cell Marker	Computed immune subset	Deconvolution method
		CIBERSORT	CIBERSORTx	xCell
CD3	CD4 memory activated	ü	ü
	CD4 memory resting	ü	ü
	Follicular helper T cells	ü	ü
	CD4+ naïve T cells	ü	ü	ü
	𝛾𝛿 T cells	ü	ü	ü
	CD8+ T cells	ü	ü	ü
	T regs	ü	ü	ü
	CD4+ memory T-cells			ü
	CD4+ T-cells			ü
	CD4+ Tcm			ü
	CD4+ Tem			ü
	CD8+ Tcm			ü
	CD8+ Tem			ü
	CD8+ naïve T-cells			ü
	Th1			ü
	Th2			ü
CD4	CD4 memory activated	ü	ü
	CD4 memory resting	ü	ü
	Follicular helper T cells	ü	ü
	CD4 naïve T cells	ü	ü	ü
	T regs	ü	ü	ü
	𝛾𝛿 T cells	ü	ü	ü
	CD4+ memory T cells			ü
	CD4+ T cells			ü
	CD4 Tem			ü
	CD4 Tcm			ü
	Th1			ü
	Th2			ü
CD8	CD8 T cells	ü	ü	ü
	CD8 Tcm			ü
	CD8 Tem			ü
	CD8 naïve T cells			ü
CD68	Dendritic cells activated	ü	ü
	Dendritic cells resting	ü	ü
	Macrophages M0	ü	ü
	Monocytes	ü	ü	ü
	Macrophages M1	ü	ü	ü
	Macrophages M2	ü	ü	ü
	Macrophages			ü
	Dendritic cells (DC)			ü
	aDC			ü
	cDC			ü
CD45RO	CD4 memory activated	ü	ü
	CD4 memory resting	ü	ü
	CD4+ memory T cells			ü
	CD4+ Tcm			ü
	CD4+ Tem			ü
	CD8+ Tcm			ü
	CD8+ Tem			ü
FOXP3	Tregs	ü	ü	ü
