# Supplementary material for: Extracellular matrix educates an immunoregulatory tumor macrophage phenotype found in ovarian cancer metastasis
Source: Nat Commun. 2023 May 15;14:2514. doi: 10.1038/s41467-023-38093-5 (PMC10185550; doi:10.1038/s41467-023-38093-5)
Supplement: Supplementary file 6 — Supplementary data 2 [file 41467_2023_38093_MOESM6_ESM.xlsx]

## Sheet: Fig_1E_CIBERSORTx_Sig_Correlati
Supplementary Dataset 2: Spearman correlative analysis of CIBERSORTx, matrisome transcriptomics and matrisome proteomics for 32 HGSOC omental samples.
Tab 1: Figure 1E data. Significant CIBERSORTx v matrisome transcriptome and proteome correlations.
Tab 2: Spearman R values for CIBERSORTx correlated with matrisome transcriptome ('All RNA Correlation R Value')
Tab 3: Spearman p values for CIBERSORTx correlated with matrisome transcriptome ('All RNA Correlation p Value')
Tab 4: Spearman R values for CIBERSORTx correlated with matrisome proteome ('All Protein Correlation R Value')
Tab 5: Spearman p values for CIBERSORTx correlated with matrisome proteome ('All Protein Correlation p Value')
Name	Cell_type	Protein	Gene	colour
AEBP1	Macrophages M0	0.518781	0.392727	green
COL11A1	T cells regulatory (Tregs)	0.446836	0.487522	lightgreen
COL11A1	Monocytes	-0.358568	-0.557185	green4
COL11A1	Macrophages M0	0.5877	0.690055	green
FN1	Monocytes	-0.55022	-0.406158	green4
FN1	Macrophages M0	0.418962	0.447979	green
MXRA5	Macrophages M0	0.471604	0.539403	green
MXRA5	Neutrophils	-0.35305	-0.402498	salmon
S100A11	T cells regulatory (Tregs)	0.523957	0.366868	lightgreen
SFRP2	Macrophages M0	0.391502	0.434464	green
SFRP4	Monocytes	-0.410086	-0.523827	green4
SFRP4	Macrophages M0	0.613622	0.515951	green
VCAN	Monocytes	-0.396261	-0.389296	green4
VCAN	Macrophages M0	0.596245	0.619698	green
VCAN	Mast cells activated	-0.468171	-0.354614	gold

## Sheet: All RNA Correlation R value
	A2M	ABI3BP	ADAMTS16	AEBP1	AGRN	AGT	ANXA1	ANXA11	ANXA2	ANXA4	ANXA5	ANXA6	ANXA7	ASPN	BGN	C1QB	C1QC	CILP	CLEC3B	COL11A1	COL12A1	COL14A1	COL15A1	COL18A1	COL1A1	COL1A2	COL2A1	COL3A1	COL4A1	COL4A2	COL4A5	COL5A1	COL5A2	COL5A3	COL6A1	COL6A2	COL6A3	COL6A6	COL8A1	COMP	CSTB	CTSB	CTSD	CTSG	CTSZ	CXCL12	DCN	DPT	EFEMP1
B cells naive	0.289223	0.16349	0.122067	0.112537	-0.43695	0.376466	0.310484	-0.109971	0.383431	-0.137097	0.493035	0.240469	0.333578	0.183284	0.0696481	-0.0909091	-0.11107	0.0652493	0.229472	-0.0384897	0.0909091	0.314516	0.393328	0.0692815	-0.0230938	0.0322581	0.116245	-0.0131965	0.440249	0.36437	0.058651	-0.0491202	0.172654	0.413123	0.254032	0.257698	0.112537	0.294355	-0.0634164	-0.0362903	-0.0285924	-0.243768	-0.090176	0.139296	-0.0410557	0.346408	0.255499	0.36437	0.104472
B cells memory	-0.41953	-0.310005	0.0831525	0.0169534	-0.0672755	-0.251879	-0.391005	-0.074003	-0.267756	-0.0987604	-0.391543	-0.235464	-0.46151	0.0893418	0.228737	-0.116521	-0.204517	-0.128362	-0.410111	0.260491	0.058126	0.097684	-0.413341	-0.161192	0.271524	0.197521	-0.0759146	0.246497	-0.50053	-0.522058	-0.0239501	0.196983	0.111408	-0.245152	0.0223355	0.0285248	0.0519367	-0.162538	-0.00134551	0.110332	0.139933	-0.029063	0.00161461	-0.366786	-0.0193753	-0.246497	-0.165767	-0.171149	-0.38347
Plasma cells	-0.348607	-0.40066	-0.058651	0.178886	-0.0839443	-0.346774	-0.423387	-0.03739	-0.0491202	-0.232771	-0.134531	-0.239736	-0.191349	0.0326246	0.271628	-0.163123	-0.196114	0.193182	-0.406158	0.508065	0.132698	0.142962	-0.317449	0.0351906	0.32478	0.251833	0.266227	0.274194	-0.300953	-0.308651	-0.0579179	0.262097	0.335411	-0.0978739	-0.0194282	-0.0150293	0.193915	-0.290323	-0.107038	0.258431	0.255132	0.121334	0.27566	-0.564516	0.154326	-0.244868	-0.132331	-0.128299	-0.658358
T cells CD8	-0.0801688	-0.350028	0.0401761	0.077417	-0.350211	-0.313887	-0.191708	0.065676	0.139057	0.0787012	0.108237	-0.0805357	-0.0495322	0.14291	0.323977	0.222528	0.146212	0.0467804	-0.170244	0.418639	0.144928	0.269492	-0.198312	-0.141809	0.290039	0.277931	0.28519	0.246744	-0.250596	-0.237571	-0.102917	0.219042	0.201798	-0.0335718	0.194827	0.214456	0.232618	-0.135388	-0.0205467	0.220327	0.457347	0.252431	0.350945	-0.40488	0.355715	-0.0143093	0.116859	0.209136	-0.303798
T cells CD4 memory resting	-0.00366569	-0.0322581	-0.0197947	-0.16349	-0.33871	0.0175953	0.177786	-0.389663	-0.0311584	-0.320381	0.163856	-0.0205279	0.22544	0.146628	-0.0381232	-0.0865103	-0.0465543	-0.0388563	-0.186217	0.0810117	-0.0788123	0.14846	0.242302	-0.190616	-0.0513196	-0.0604839	-0.00403374	-0.0183284	0.290323	0.157991	-0.0762463	-0.0960411	0.113636	-0.0172287	-0.098607	-0.103006	-0.0201613	0.0542522	-0.0872434	-0.221041	-0.0945748	0.0344575	-0.0568182	-0.119501	-0.0157625	0.0568182	0.0168622	0.0300587	-0.115836
T cells CD4 memory activated	0.257588	0.0586543	-0.0925534	0.0022302	-0.1521	0.354602	0.126229	-0.283013	0.011597	-0.0791721	0.196035	0.0706974	0.221682	0.0298847	0.0374674	0.131359	0.101028	0.0254243	-0.0515177	-0.0727046	-0.297063	0.0793952	0.400321	0.088093	-0.147639	-0.0798412	0.171788	-0.114186	0.310667	0.256919	-0.00066906	-0.0845246	-0.0316689	0.0756038	-0.163028	-0.0727046	-0.0149423	-0.166819	-0.0240862	-0.0481723	0.0845246	0.0671291	0.108834	0.0066906	0.118201	0.0289926	-0.107496	-0.066237	0.0684672
T cells follicular helper	0.0475953	-0.0276918	0.234948	0.423598	0.119421	-0.233217	-0.299418	0.239707	0.153603	0.382061	-0.041105	-0.119854	-0.221967	0.272591	0.444367	0.0514895	-0.0199035	0.377734	-0.0168747	0.241871	0.227592	0.363888	-0.19817	0.301149	0.476386	0.468597	0.175302	0.411483	-0.371243	-0.314129	0.259178	0.404127	0.310235	0.0700949	0.405426	0.401964	0.380762	0.0523548	0.132401	0.379464	0.224563	0.0623066	0.381195	-0.163555	0.346148	0.0822101	0.234515	0.0947579	-0.147978
T cells regulatory (Tregs)	-0.32784	-0.321372	0.106158	0.119093	0.0566471	-0.357278	-0.342782	0.29684	0.103035	0.0142733	-0.208301	-0.288811	-0.228373	-0.102812	0.309329	0.130244	-0.00200718	-0.0374674	-0.325609	0.487522	0.208301	0.113517	-0.383149	0.033676	0.387832	0.283459	0.271069	0.353933	-0.381364	-0.340106	0.0519637	0.283682	0.202502	-0.206294	0.0142733	0.0187337	0.134704	-0.165704	-0.0972368	0.388501	0.495328	0.347911	0.288365	-0.371106	0.214322	-0.357501	-0.14474	-0.187114	-0.433997
T cells gamma delta	0.0217406	0.141314	0.390606	0.0905858	-0.305093	-0.163054	-0.11595	-0.143488	-0.00942092	0.191317	0.0731933	-0.1145	-0.0579749	0.143488	0.150735	0.0565255	-0.0123197	0.244944	0.000724686	0.0963833	0.313065	0.281178	-0.0949339	-0.119573	0.280454	0.292049	-0.253008	0.303644	-0.229001	-0.245669	0.062323	0.267409	0.197115	-0.0811649	0.257264	0.186244	0.243495	0.20871	-0.0840636	0.0101456	-0.00434812	-0.0478293	-0.0108703	0.0159431	0.0884117	0.172475	0.298571	0.0978327	-0.0637724
NK cells resting	0.260209	0.278001	-0.147896	0.0344721	0.101934	0.297646	0.330636	0.123432	0.236857	-0.167913	0.331748	0.101192	0.451473	-0.15531	-0.163835	0.0897016	0.104899	-0.115648	0.0800643	-0.231297	-0.137888	-0.147155	0.383641	0.232409	-0.273182	-0.26651	-0.0292935	-0.260209	0.379935	0.33879	0.000741336	-0.196083	-0.107494	0.217211	-0.170507	-0.120096	-0.119726	0.0544882	-0.0711682	-0.0615309	0.107494	0.137147	-0.014456	0.139742	0.0189041	-0.110088	-0.0819176	0.0166801	0.123062
NK cells activated	-0.05611	-0.145499	0.144338	-0.123055	-0.208961	-0.143177	-0.0723625	-0.011222	-0.0456619	0.13002	-0.110285	0.0824236	-0.253849	0.12112	0.0286354	-0.0348269	-0.0386965	-0.0178004	0.089002	0.119959	0.125764	0.16833	-0.154399	-0.262363	0.140081	0.135438	-0.0425818	0.127699	-0.151303	-0.133116	-0.000386965	0.0626884	0.0568839	-0.0460489	0.269328	0.209348	0.0491446	0.12112	-0.000386965	-0.111833	-0.143951	-0.20664	-0.0545621	0.00967413	-0.0491446	0.296415	0.189613	0.176456	0.00967413
Monocytes	0.425587	0.322581	-0.0553519	-0.331745	-0.106672	0.56415	0.673754	0.130132	0.41129	0.0392229	0.52566	0.48937	0.521261	-0.138196	-0.484604	0.494135	0.498167	-0.415689	0.479106	-0.557185	-0.393328	-0.233504	0.539956	-0.17412	-0.598974	-0.542522	0.00916758	-0.586144	0.537757	0.504765	-0.0883431	-0.547654	-0.417522	0.31085	-0.0945748	-0.0208944	-0.433651	0.296921	0.045088	-0.494868	-0.0711144	0.142229	-0.039956	0.446481	0.154692	0.221408	0.000366569	0.221408	0.586877
Macrophages M0	-0.430489	-0.412999	-0.0961943	0.392727	0.182451	-0.64315	-0.655473	-0.153434	-0.237306	-0.0405447	-0.390342	-0.697607	-0.31124	0.0838719	0.523901	-0.405049	-0.345027	0.326345	-0.707942	0.690055	0.199146	0.186029	-0.517144	0.150254	0.550533	0.483356	0.198821	0.539006	-0.522311	-0.546558	0.060022	0.465866	0.410217	-0.353375	-0.0961943	-0.128392	0.349002	-0.436054	-0.00715495	0.620095	0.26831	0.275465	0.283813	-0.684092	0.0349797	-0.458712	-0.139919	-0.272683	-0.720662
Macrophages M1	-0.0975073	-0.256232	-0.218109	-0.018695	0.232771	-0.0150293	-0.1239	-0.0315249	-0.135264	-0.22324	-0.129399	-0.163123	0.0857771	-0.215543	0.200147	0.0634164	-0.0223607	-0.0916422	-0.252566	0.234604	-0.161657	-0.0241935	0.0491202	0.202346	0.0868768	0.0304252	0.317565	0.077346	0.047654	0.0406892	0.0967742	0.0993402	0.0927419	-0.205279	-0.197947	-0.186217	-0.0179619	-0.256965	-0.251466	0.157258	0.207111	0.239003	0.124633	-0.405425	0.0524194	-0.232038	-0.408358	-0.405059	-0.320015
Macrophages M2	0.606305	0.446848	0.402493	-0.118768	-0.21371	0.105938	0.313783	0.0626833	0.260264	0.625367	0.373534	0.324047	0.232405	0.0839443	-0.160557	0.811584	0.82478	0.137463	0.479472	-0.288123	-0.0806452	0.240103	0.329545	-0.197214	-0.0505865	0.0337243	-0.235424	-0.00146628	0.0172287	0.0542522	-0.0047654	-0.0307918	-0.133065	0.167522	0.221774	0.267962	0.0285924	0.431452	0.111437	-0.354839	0.0806452	0.364736	0.418255	0.461144	0.670455	0.487537	0.400293	0.346041	0.568915
Dendritic cells resting	-0.0117914	0.0152851	0.0663811	0.365533	0.167263	-0.0554632	-0.0904006	0.310507	0.175124	-0.0537163	-0.129269	0.0266398	-0.337583	0.124028	0.203074	0.170757	0.0842866	-0.0353742	0.00436718	0.134509	-0.000436718	0.0231461	-0.0794827	0.292601	0.158965	0.14368	0.0913075	0.0598304	-0.226657	-0.169883	0.148484	0.201327	0.172504	0.044982	0.262904	0.348501	0.179054	-0.054153	0.350248	0.189536	0.0794827	0.0532796	0.158965	-0.0353742	0.0598304	-0.0345007	0.034064	-0.0641976	-0.00917108
Dendritic cells activated	-0.263733	-0.30226	-0.362749	-0.188354	0.285509	-0.0409465	0.038713	-0.00260568	-0.0167508	-0.285695	-0.128237	-0.166578	0.0805901	-0.094363	-0.103855	-0.467907	-0.441664	-0.242515	-0.206594	0.156341	-0.137543	-0.346928	-0.0645838	0.0429938	-0.148152	-0.226136	0.0517604	-0.227625	0.0621642	0.0506247	-0.127679	-0.18854	-0.0351768	-0.14294	-0.20101	-0.242701	-0.201941	-0.315846	-0.173092	0.0268013	-0.12377	-0.273225	-0.203802	-0.233767	-0.285881	-0.200266	-0.280856	-0.160994	-0.289976
Mast cells resting	0.0934324	0.29649	0.497128	-0.0210316	-0.0763094	-0.023265	-0.217575	-0.394947	-0.372241	0.219436	-0.13959	0.00409465	-0.330736	0.257404	0.0409465	-0.0952936	-0.0210316	0.366843	-0.00279181	-0.161925	0.283461	0.38713	-0.0783567	-0.334086	0.223903	0.285509	-0.23106	0.350651	-0.0511831	-0.10553	0.0392714	0.225206	0.106275	0.119862	0.131401	0.129912	0.306913	0.338553	0.094363	0.0292209	-0.225578	-0.150758	-0.183887	0.263546	-0.0854293	0.0331294	0.299282	0.0353629	0.0143313
Mast cells activated	0.430196	0.411301	0.0288021	-0.180151	-0.0823702	0.332233	0.66098	0.269675	0.51807	0.286186	0.503211	0.469455	0.472391	0.0919098	-0.309852	0.349477	0.336452	-0.146946	0.555128	-0.379013	-0.0761329	-0.0511833	0.495689	0.174647	-0.30233	-0.254265	-0.100752	-0.356999	0.42506	0.440286	0.154284	-0.285636	-0.150982	0.296459	0.263988	0.2561	-0.185287	0.292607	0.15832	-0.40965	-0.125849	-0.00183453	0.0893414	0.449459	0.228765	0.447074	0.355715	0.387085	0.606678
Eosinophils	0.243154	-0.00972617	-0.0875356	0.145893	-0.301511	0.282059	0.20425	0.20425	0.184797	-0.145893	0.243154	0.262607	0.282059	-0.184797	0.0291785	0.12644	0.0875356	-0.0875356	0.145893	-0.282059	-0.223702	-0.00972617	0.243154	0.165345	-0.282059	-0.243154	0.184865	-0.282059	0.262607	0.262607	0.20425	-0.243154	-0.243154	0.12644	-0.0291785	0.0486309	-0.165345	-0.0680832	-0.184797	-0.145893	0.12644	0.0486309	0.0680832	0.106988	-0.00972617	0.0291785	0.00972617	0.106988	0.12644
Neutrophils	0.172237	0.0870365	0.0921779	-0.301139	-0.355124	0.398458	0.619538	0.0495778	0.337496	-0.167095	0.525524	0.525157	0.590159	0.105399	-0.416086	0.16122	0.165994	-0.153875	0.387441	-0.412046	-0.0326846	-0.285715	0.452076	-0.179949	-0.489534	-0.445833	0.168259	-0.465664	0.704004	0.718694	-0.341168	-0.352553	-0.197577	0.237239	-0.100992	-0.109438	-0.25303	-0.0051414	-0.307382	-0.397357	0.0209328	-0.0815279	-0.0885055	0.446934	0.0235035	0.141756	0.08924	0.25303	0.23577
[truncated: 92 more columns]

## Sheet: All RNA Correlation p value
	A2M	ABI3BP	ADAMTS16	AEBP1	AGRN	AGT	ANXA1	ANXA11	ANXA2	ANXA4	ANXA5	ANXA6	ANXA7	ASPN	BGN	C1QB	C1QC	CILP	CLEC3B	COL11A1	COL12A1	COL14A1	COL15A1	COL18A1	COL1A1	COL1A2	COL2A1	COL3A1	COL4A1	COL4A2	COL4A5	COL5A1	COL5A2	COL5A3	COL6A1	COL6A2	COL6A3	COL6A6	COL8A1	COMP	CSTB	CTSB	CTSD	CTSG	CTSZ	CXCL12	DCN	DPT	EFEMP1
B cells naive	0.108378	0.37128	0.505705	0.539725	0.0124	0.0336935	0.0837163	0.549066	0.0302898	0.454325	0.00414259	0.184929	0.0620739	0.31533	0.704855	0.620723	0.545054	0.72274	0.206451	0.834335	0.620723	0.07957	0.0259399	0.70634	0.900161	0.860872	0.52636	0.942854	0.0116817	0.0403385	0.749837	0.789491	0.344688	0.01877	0.16062	0.154463	0.539725	0.101979	0.730236	0.843682	0.876554	0.178792	0.623555	0.447048	0.823458	0.0521096	0.158137	0.0403385	0.569335
B cells memory	0.0168367	0.0842191	0.650943	0.926623	0.714484	0.164317	0.0269119	0.6873	0.138446	0.59074	0.0266842	0.19452	0.00784238	0.626782	0.20795	0.525371	0.261516	0.483841	0.0197405	0.149888	0.752006	0.594813	0.0187015	0.378131	0.132771	0.278537	0.679644	0.173825	0.00352783	0.00217873	0.896479	0.279875	0.543824	0.176261	0.903425	0.876843	0.777714	0.37411	0.994169	0.547747	0.444953	0.874538	0.993002	0.0389332	0.916175	0.173825	0.364562	0.348975	0.0302715
Plasma cells	0.0505367	0.0230597	0.749837	0.327283	0.647832	0.0518448	0.0157548	0.839006	0.789491	0.199821	0.462894	0.186313	0.294132	0.859306	0.132617	0.372368	0.282043	0.289444	0.021077	0.00299075	0.469066	0.435061	0.0766554	0.848363	0.06973	0.164398	0.1408	0.128854	0.0941753	0.0856549	0.752866	0.147302	0.0605653	0.594094	0.915948	0.934933	0.287582	0.106982	0.559834	0.153253	0.158755	0.508283	0.126739	0.000763671	0.399042	0.176778	0.470306	0.484056	4.2e-05
T cells CD8	0.662718	0.049541	0.827183	0.673648	0.0494136	0.0802058	0.29321	0.720999	0.447836	0.668539	0.55542	0.661266	0.787765	0.43523	0.0704636	0.220897	0.424582	0.79931	0.351566	0.0170951	0.428706	0.13581	0.276576	0.438812	0.107341	0.123515	0.113615	0.173381	0.166549	0.190441	0.575128	0.228401	0.268049	0.855264	0.285277	0.238535	0.200126	0.460021	0.911127	0.225617	0.00849518	0.163365	0.0489064	0.0215249	0.0457103	0.938044	0.524162	0.250662	0.0909548
T cells CD4 memory resting	0.984114	0.860872	0.914368	0.37128	0.0579226	0.923853	0.330315	0.027487	0.865571	0.0738241	0.370193	0.911208	0.214758	0.423252	0.835891	0.637791	0.80026	0.832779	0.307514	0.659383	0.668098	0.417415	0.181502	0.29602	0.78029	0.742279	0.982519	0.92069	0.106982	0.387798	0.678318	0.601053	0.535745	0.925435	0.59132	0.574796	0.912788	0.768067	0.634933	0.224078	0.606646	0.851487	0.757417	0.514757	0.931766	0.757417	0.927017	0.870275	0.527827
T cells CD4 memory activated	0.154645	0.749823	0.614392	0.990335	0.405959	0.0464405	0.491193	0.11652	0.949771	0.666669	0.282242	0.700612	0.222703	0.87102	0.838677	0.473603	0.5822	0.890144	0.779463	0.692518	0.0987191	0.665784	0.0231867	0.631628	0.420024	0.664016	0.347149	0.53376	0.0835244	0.155757	0.9971	0.645556	0.863389	0.680887	0.372651	0.692518	0.935308	0.361483	0.895894	0.793465	0.645556	0.715079	0.553229	0.971009	0.519377	0.874839	0.558148	0.718711	0.709642
T cells follicular helper	0.795887	0.880414	0.195529	0.0156973	0.515043	0.198937	0.0959491	0.186367	0.40128	0.0309364	0.823249	0.51351	0.222093	0.131194	0.0108346	0.779581	0.913899	0.033052	0.926963	0.182304	0.210296	0.0406235	0.276929	0.0939513	0.00584579	0.00682874	0.337226	0.0192934	0.0364443	0.0799611	0.152026	0.0217923	0.0839776	0.703047	0.0213329	0.0225761	0.0315592	0.775969	0.470069	0.0321921	0.216594	0.734786	0.0313505	0.371087	0.052298	0.654654	0.196377	0.605946	0.418946
T cells regulatory (Tregs)	0.0669883	0.0728861	0.563086	0.516207	0.758126	0.0446997	0.054787	0.0989845	0.574686	0.938199	0.252603	0.108905	0.208694	0.575519	0.0849339	0.477399	0.991301	0.838677	0.0689783	0.00465173	0.252603	0.536175	0.0304221	0.854819	0.0282874	0.115921	0.133447	0.0468841	0.0312691	0.0568321	0.777601	0.115622	0.266347	0.257306	0.938199	0.918942	0.462312	0.364747	0.596509	0.0279927	0.00394544	0.05103	0.109477	0.0365194	0.238835	0.044557	0.42931	0.305148	0.013074
T cells gamma delta	0.905985	0.440428	0.0270819	0.621971	0.0895164	0.372572	0.527418	0.433355	0.959187	0.294214	0.690552	0.532627	0.75263	0.433355	0.410235	0.75863	0.946645	0.17664	0.996859	0.599751	0.081044	0.11901	0.605274	0.514503	0.120004	0.104818	0.162371	0.091127	0.20741	0.175323	0.734719	0.138978	0.279546	0.658778	0.155184	0.307441	0.179296	0.251652	0.647364	0.956051	0.981157	0.794904	0.952915	0.930986	0.63039	0.345195	0.0969385	0.59425	0.728778
NK cells resting	0.150345	0.123416	0.419206	0.851425	0.578805	0.0980272	0.0645569	0.500922	0.191818	0.358299	0.0636094	0.581583	0.00949446	0.396005	0.370256	0.625389	0.567749	0.528499	0.663132	0.202766	0.451698	0.421567	0.0301916	0.200542	0.130327	0.140362	0.873551	0.150345	0.0319617	0.0578591	0.996787	0.282121	0.558155	0.232412	0.350811	0.512652	0.513963	0.767086	0.69871	0.737972	0.558155	0.454157	0.93741	0.445581	0.918208	0.548636	0.655807	0.927804	0.502219
NK cells activated	0.760352	0.426868	0.430606	0.502242	0.251068	0.434362	0.693895	0.951393	0.804014	0.478161	0.547918	0.653812	0.160932	0.509037	0.876369	0.849913	0.833457	0.922968	0.628099	0.513137	0.492806	0.357088	0.398814	0.146877	0.444465	0.459855	0.817004	0.486121	0.408451	0.467654	0.998323	0.73322	0.757145	0.802386	0.136057	0.250171	0.789389	0.509037	0.998323	0.542279	0.431856	0.256492	0.766779	0.958091	0.789389	0.099491	0.298616	0.334003	0.958091
Monocytes	0.0151644	0.0717544	0.763498	0.0636119	0.561187	0.000771081	2.37e-05	0.47778	0.0193557	0.831224	0.00200372	0.00447544	0.00221918	0.450678	0.0049423	0.00404699	0.0037125	0.0179746	0.00553232	0.000924415	0.0259399	0.198368	0.00142401	0.340543	0.000292334	0.0013372	0.960284	0.000423262	0.0015023	0.00321651	0.630656	0.00117736	0.0174239	0.0833326	0.606646	0.909629	0.013155	0.098888	0.806431	0.00398431	0.698927	0.437444	0.828115	0.0104203	0.397909	0.223291	0.998411	0.223291	0.000414576
Macrophages M0	0.0139144	0.0188091	0.60047	0.0261887	0.317573	7.18e-05	4.67e-05	0.401805	0.190952	0.825621	0.0271947	9.1e-06	0.0829263	0.648117	0.00208758	0.0214651	0.0531163	0.0683169	5.84e-06	1.24e-05	0.274521	0.308012	0.00243881	0.411747	0.00109522	0.00507123	0.27532	0.00145738	0.002166	0.00121	0.744181	0.00720523	0.0197058	0.0472567	0.60047	0.483738	0.0502581	0.0126014	0.968998	0.000153429	0.1376	0.127018	0.115446	1.58e-05	0.849262	0.00827635	0.444999	0.13106	3.29e-06
Macrophages M1	0.595483	0.156905	0.230441	0.919109	0.199821	0.934933	0.499288	0.864004	0.460437	0.219384	0.480285	0.372368	0.640653	0.236108	0.272067	0.730236	0.903316	0.617897	0.163132	0.196202	0.376739	0.895433	0.789491	0.266724	0.636361	0.868707	0.0765414	0.673931	0.79564	0.82501	0.598265	0.588552	0.613668	0.259707	0.27748	0.307514	0.922271	0.155681	0.165034	0.390032	0.255383	0.187704	0.496732	0.021333	0.7757	0.201282	0.0203245	0.0214619	0.0741735
Macrophages M2	0.000234929	0.0103498	0.0223825	0.517359	0.240213	0.563897	0.0803119	0.733241	0.150256	0.000129675	0.0352165	0.0703998	0.200551	0.647832	0.380037	1.74e-08	6.44e-09	0.453107	0.00549119	0.109788	0.660833	0.18562	0.0654966	0.279299	0.783354	0.854613	0.194599	0.993645	0.925435	0.768067	0.979349	0.867139	0.467828	0.359434	0.222506	0.138132	0.876554	0.0136795	0.543719	0.0462844	0.660833	0.0401228	0.0172075	0.00789802	2.69e-05	0.00465031	0.0231972	0.0523755	0.000679519
Dendritic cells resting	0.94893	0.933827	0.718124	0.0396568	0.360188	0.763036	0.622686	0.0836925	0.337724	0.770297	0.480731	0.884926	0.0588147	0.498842	0.264971	0.350096	0.646489	0.847582	0.981075	0.462966	0.998107	0.899937	0.665437	0.104133	0.384841	0.432732	0.619186	0.744971	0.212228	0.352603	0.41734	0.269191	0.345115	0.806878	0.146014	0.0506117	0.326819	0.76848	0.0493881	0.298817	0.665437	0.772115	0.384841	0.847582	0.744971	0.851303	0.853165	0.727038	0.960269
Dendritic cells activated	0.144701	0.0926856	0.0413039	0.301896	0.113195	0.82392	0.833387	0.988707	0.927498	0.11295	0.484269	0.362188	0.661051	0.607455	0.57163	0.00692235	0.0113847	0.181107	0.2566	0.392837	0.452843	0.0517337	0.725459	0.815264	0.418394	0.213307	0.778449	0.210228	0.735371	0.783194	0.48619	0.30141	0.848422	0.43513	0.269961	0.180762	0.267704	0.0782376	0.343447	0.884233	0.499742	0.130265	0.263225	0.197849	0.112705	0.271777	0.119452	0.378725	0.107421
Mast cells resting	0.611018	0.0994022	0.00379637	0.909038	0.678067	0.899425	0.231612	0.0252798	0.0359055	0.227546	0.446079	0.982255	0.0644711	0.15495	0.82392	0.603901	0.909038	0.0389003	0.987901	0.375938	0.115917	0.0285992	0.669909	0.0616526	0.217984	0.113195	0.203241	0.0491092	0.78086	0.565408	0.831018	0.215248	0.562653	0.513482	0.47346	0.478531	0.0875254	0.0580461	0.607455	0.873862	0.21447	0.410163	0.313714	0.144995	0.642014	0.857152	0.0961077	0.84763	0.937949
Mast cells activated	0.0139866	0.0193523	0.875655	0.323818	0.654023	0.0631996	3.82e-05	0.135533	0.0023878	0.112304	0.0033279	0.00671399	0.00633373	0.616867	0.0843813	0.0499249	0.0597209	0.422236	0.000974548	0.0324145	0.678772	0.780859	0.00391511	0.339062	0.0926057	0.160224	0.583235	0.044879	0.0153041	0.0116739	0.399172	0.113027	0.40946	0.0994384	0.144297	0.157126	0.309979	0.104125	0.386799	0.0198928	0.492512	0.992049	0.626784	0.00985928	0.207891	0.0103064	0.0457103	0.0286194	0.000232298
Eosinophils	0.179923	0.957866	0.633796	0.425605	0.0935365	0.11781	0.262155	0.262155	0.311282	0.425605	0.179923	0.146488	0.11781	0.311282	0.874043	0.490463	0.633796	0.633796	0.425605	0.11781	0.218408	0.957866	0.179923	0.365801	0.11781	0.179923	0.311102	0.11781	0.146488	0.146488	0.262155	0.179923	0.179923	0.490463	0.874043	0.791542	0.365801	0.711201	0.311282	0.425605	0.490463	0.791542	0.711201	0.560019	0.957866	0.874043	0.957866	0.560019	0.490463
Neutrophils	0.345873	0.635739	0.615835	0.0939622	0.0460971	0.0238955	0.000156152	0.787574	0.0588841	0.360676	0.00201008	0.00202739	0.000377599	0.565896	0.0178542	0.378049	0.363897	0.400438	0.0284608	0.0191123	0.85905	0.112923	0.00938764	0.324369	0.00445998	0.0105459	0.357294	0.00723388	6.93e-06	3.61e-06	0.0560129	0.0478097	0.278399	0.191081	0.582336	0.551014	0.162334	0.97772	0.0870172	0.024323	0.909464	0.657345	0.630026	0.0103332	0.898399	0.438986	0.627177	0.162334	0.193925
[truncated: 92 more columns]

## Sheet: All Protein Correlation R value
	A2M	ABI3BP	ADAMTS16	AEBP1	AGRN	AGT	AMBP	ANXA1	ANXA11	ANXA2	ANXA4	ANXA5	ANXA6	ANXA7	ASPN	BGN	C1QB	C1QC	CILP	CLEC3B	COL11A1	COL12A1	COL14A1	COL15A1	COL18A1	COL1A1	COL1A2	COL2A1	COL3A1	COL4A1	COL4A2	COL4A5	COL5A1	COL5A2	COL5A3	COL6A1	COL6A2	COL6A3	COL6A6	COL8A1	COMP	CSTB	CTSB	CTSD	CTSG	CTSZ	CXCL12	DCN	DPT
B cells naive	-0.037037	0.277518	-0.00852536	-0.36037	-0.0798864	-0.358206	0.00476714	-0.13563	-0.13436	-0.221408	-0.257698	-0.0725806	-0.264296	-0.11601	0.109248	0.124267	-0.122546	-0.270994	-0.43754	-0.38335	-0.0593492	-0.272361	0.168622	0.284693	0.0835854	0.219941	0.265762	0.0481753	-0.0505865	-0.34801	0.31085	-0.230548	-0.0509334	0.170455	-0.209696	0.0322581	0.165689	0.215909	0.276494	-0.0867046	-0.242182	-0.233217	-0.217762	-0.329114	0.283358	-0.127581	-0.105385	0.304985	0.180918
B cells memory	0.0514173	-0.31878	-0.104763	0.254055	-0.0346974	0.325449	0.337578	0.210438	0.337485	0.0293321	0.319424	0.190524	0.348487	0.329671	-0.204267	0.0661991	-0.0735322	-0.0996042	0.0496538	0.399878	0.181839	-0.190793	0.134282	-0.130404	-0.186774	-0.134282	-0.257531	0.184524	0.241115	0.204705	-0.279597	0.402985	0.368238	0.00430563	0.202737	-0.050053	-0.204787	-0.235464	-0.125447	0.156234	-0.0167374	0.0619394	0.335063	0.332107	-0.280942	-0.204346	0.19155	-0.166305	-0.160265
Plasma cells	0.0579391	-0.405646	0.432199	0.338741	-0.470978	-0.035466	0.257426	0.277859	0.378334	-0.039956	0.462977	0.465909	0.384164	0.437993	-0.242324	-0.100073	0.137039	-0.117712	0.163871	0.0139331	0.44924	-0.255865	0.105572	-0.150137	-0.131427	-0.140762	-0.0487537	0.264964	0.0590176	-0.0664099	-0.140396	0.0321973	0.381173	0.332111	-0.0697761	-0.154326	-0.140029	-0.140762	-0.270627	0.520834	0.190503	0.00129805	0.372102	0.399376	-0.232771	0.20413	0.412418	0.0300587	0.0885345
T cells CD8	-0.322445	-0.449867	0.0352458	0.0588937	-0.452301	0.0707435	0.190494	0.286736	0.314467	-0.268208	0.354614	0.260319	0.225647	0.163173	-0.514632	-0.24601	-0.0344289	-0.241696	0.124576	0.259319	0.403243	-0.257017	0.161622	-0.301468	-0.339785	0.167676	-0.129151	0.305145	0.414053	-0.0148733	-0.36874	0.127316	0.284716	0.144194	-0.158794	-0.374977	-0.399376	-0.476977	-0.424115	0.338843	-0.173689	-0.222821	0.0304559	0.288377	-0.314621	0.0888085	0.348139	-0.122546	-0.139987
T cells CD4 memory resting	0.113678	0.119512	0.0763576	0.0119146	0.124556	-0.017733	0.232123	0.056085	0.0967831	-0.0615836	0.082478	0.162023	0.171188	0.222968	0.0942168	0.107771	-0.0667768	-0.110011	0.0775364	-0.0244772	0.0989153	-0.597507	0.0905425	0.135655	0.222894	-0.227639	-0.000366569	0.162362	-0.237903	-0.0381582	0.353006	-0.131969	0.0691371	0.00219941	0.0312156	0.0667155	0.163856	0.122067	0.347268	0.0691211	-0.259915	-0.0285572	0.0131977	0.0396258	0.326613	-0.241825	0.138824	0.253666	-0.101182
T cells CD4 memory activated	-0.0646996	0.169511	0.1644	-0.030222	0.0942737	-0.0406889	-0.0510903	-0.184215	-0.307461	-0.220121	-0.0178416	-0.0611075	-0.0856397	-0.300753	0.013717	0.0584313	-0.227354	0.0749622	0.223933	-0.15247	0.111834	-0.240193	0.0151654	-0.152016	0.185681	-0.0718125	0.268962	-0.0469852	-0.175071	0.0552481	0.227034	-0.216202	-0.20226	-0.00958987	-0.0976389	-0.0579852	0.0849707	0.00200718	0.00245412	0.139194	-0.173236	-0.076341	-0.150218	-0.0806958	0.277883	-0.141128	-0.0314414	0.171726	0.00535297
T cells follicular helper	-0.0173137	-0.252278	0.122506	0.0653414	-0.390307	-0.0783431	0.148465	0.0437011	0.186504	0.00605758	0.115959	-0.0735564	0.0255284	-0.0372861	-0.269155	-0.0640373	0.0647457	0.00129853	-0.202082	0.0751191	0.233998	0.160959	0.261342	-0.0949917	-0.297282	0.434415	0.117258	0.391105	0.510568	-0.169551	-0.343552	0.216297	0.468806	0.39331	-0.104035	0.0134132	-0.220236	-0.125046	-0.433709	0.208741	0.208716	-0.0505618	0.249682	0.128625	-0.516625	0.18961	0.197951	-0.164853	0.257904
T cells regulatory (Tregs)	0.135869	-0.187466	-0.0135308	0.299097	-0.105438	0.463299	0.0379273	0.628694	0.444743	0.188229	0.46076	0.398537	0.353264	0.224104	-0.243114	0.0856397	0.186169	0.173127	0.0234193	0.326017	0.446836	0.134258	0.340998	-0.337268	-0.131817	-0.121769	0.190236	0.235373	0.238409	0.109715	-0.331854	0.313179	0.410449	0.0751578	0.13808	0.00468342	-0.167934	-0.150539	-0.270846	0.397538	0.164605	0.321159	0.401473	0.49355	-0.334976	0.160533	0.28174	-0.022079	0.169511
T cells gamma delta	0.0775699	-0.0920436	-0.0263804	0.0898693	-0.234148	-0.168274	0.189213	0.186969	0.224673	0.132618	0.233349	0.194941	0.26596	0.0799786	-0.0405862	-0.131168	0.180613	0.171089	-0.0554436	0.246417	0.254215	0.153634	0.31089	-0.130467	-0.231921	0.134792	0.143488	0.259547	0.0818896	0.0362676	-0.197839	0.0605089	0.250823	0.193491	0.0515473	0.132618	-0.0884117	-0.0144937	-0.170364	0.229746	-0.168274	-0.0205294	0.309469	0.222683	-0.141314	0.174262	0.344561	0	0.323965
NK cells resting	0.429762	0.223904	0.217391	-0.117142	0.245338	0.139352	-0.356713	-0.148267	-0.234098	-0.0437388	-0.307284	-0.119355	-0.178291	-0.0328759	0.130858	0.00667202	-0.197933	0.167974	-0.0148281	-0.273021	-0.255471	-0.0911843	-0.282078	0.0263222	0.207037	-0.174585	0.0355841	-0.0927797	-0.19979	-0.183278	0.303206	-0.264076	-0.274992	-0.164577	0.0679569	0.0526348	0.175326	0.229814	0.302205	-0.273241	-0.0666019	0.258138	-0.150134	-0.37008	0.213875	-0.178266	-0.314053	-0.0222401	-0.101943
NK cells activated	-0.380914	-0.0611461	-0.199168	-0.0901712	-0.180794	-0.229985	0.31588	0.0917108	0.215946	0	0.135825	0.0615275	0.0681059	0.0682527	-0.0356041	0.011609	0.0691367	-0.342203	-0.196016	0.0878529	0.0991981	-0.0495316	0.248432	0.161007	-0.151317	0.234114	-0.0162525	0.0227104	0.155947	0.0790134	-0.0940326	0.21778	0.154703	0.114929	-0.0511733	0.0750713	-0.0383096	-0.0363747	-0.0472271	0.0840616	-0.0620423	-0.218788	0.0851402	0.198308	-0.0975153	0.0869299	0.203777	0.111059	0.15809
Monocytes	0.080308	0.456237	0.0659789	-0.30428	0.3353	-0.0430658	-0.288229	-0.230938	-0.476767	0.0179619	-0.429619	-0.27346	-0.381965	-0.207081	0.374668	0.116569	-0.350761	-0.0931427	0.0447255	-0.240818	-0.358568	-0.0747801	-0.207111	0.301558	0.353222	-0.00733138	-0.0249267	-0.314243	-0.201246	-0.260503	0.493768	-0.160986	-0.575713	-0.342009	-0.0341536	0.210411	0.323314	0.394795	0.506417	-0.418365	-0.226476	-0.0618739	-0.417927	-0.458999	0.374633	-0.373465	-0.343513	0.164956	-0.0355604
Macrophages M0	0.137982	-0.540844	-0.0241165	0.518781	-0.370826	0.190643	0.299823	0.409024	0.457958	0.162576	0.501641	0.440029	0.515156	0.386808	-0.499103	-0.0596245	0.313714	0.282326	0.246073	0.204172	0.5877	-0.126802	0.206301	-0.463169	-0.310275	-0.111697	-0.0532646	0.434469	0.180861	0.083551	-0.500449	-0.0969828	0.621894	0.135149	0.00477873	-0.35099	-0.490511	-0.509591	-0.569027	0.650689	0.204378	0.288552	0.43033	0.519409	-0.423334	0.454654	0.613684	-0.209481	-0.057046
Macrophages M1	0.29813	-0.0251123	0.267993	0.289983	-0.0177937	0.358713	-0.165383	0.269795	0.274402	-0.0579179	0.36217	0.282625	0.208944	0.138177	-0.18935	0.0351906	-0.0799854	0.213788	0.105215	0.0660883	0.248937	-0.123534	-0.0164956	-0.171769	-0.000183301	-0.363636	0.1239	0.163649	-0.155792	-0.126032	-0.0802786	0.127199	0.108119	0.0274927	-0.0738158	0.00256598	-0.023827	0.0139296	-0.0872754	0.26072	0.0754918	0.0930272	0.255705	0.175381	0.0219941	-0.141499	0.0906915	-0.082478	-0.0205297
Macrophages M2	-0.160983	0.235359	0.192006	-0.176886	0.044299	-0.185436	0.0209021	-0.159824	-0.330675	-0.0120968	-0.21371	-0.27456	-0.264296	-0.341934	0.177986	-0.133431	-0.0642084	0.189586	0.118229	0.036904	-0.086963	0.178152	0.168255	0.00311641	0.145541	0.359238	0.166056	0.122829	0.0762463	-0.106953	0.160557	-0.0834744	-0.166775	0.00183285	-0.172604	0.271261	0.0964076	0.186584	0.0509718	-0.0776097	-0.258902	-0.273024	-0.20988	-0.0616401	0.0168622	-0.0446535	0.136797	0.0205279	0.316561
Dendritic cells resting	-0.0554835	-0.146314	0.223892	0.0803635	-0.150159	0.203418	0.152034	0.0253296	0.025332	0.0379945	0.0803561	0.0930209	0.121844	0.0323518	0.0628932	0.0445452	-0.240197	-0.19179	0.00917192	0.075595	0.103605	0.118351	-0.0663811	-0.0290471	-0.0183438	0.0314437	-0.141933	-0.181165	0.305266	0.291121	-0.00917108	0.376957	0.0311069	0.0986983	0.175446	0.14499	-0.0209625	-0.00829764	-0.13019	0.0464716	0.505225	0.175781	0.309661	0.0642565	-0.323171	-0.110543	-0.13521	-0.129269	0.0476066
Dendritic cells activated	0.0268112	-0.018986	-0.30771	-0.058261	0.107379	-0.096468	-0.0908601	-0.0915712	0.0139603	0.0377824	0.0465301	-0.104414	0.127306	0.167234	0.0223365	0.220739	-0.171388	-0.32732	-0.241886	-0.16338	-0.0594304	-0.160622	-0.244748	0.0146131	-0.16985	-0.271736	-0.227253	-0.172156	-0.209013	-0.0817818	0.115767	-0.0657945	-0.0392113	-0.12712	0.221144	0.00353629	0.0945492	0.0465301	0.117113	-0.0984106	0.102642	0.385555	0.212383	-0.00819681	0.100319	-0.0232611	-0.0866926	0.109439	-0.138672
Mast cells resting	-0.10259	0.0533284	-0.116309	0.192094	0.11679	-0.241299	-0.0135918	-0.111486	-0.0776193	0.108322	-0.0986438	-0.182026	-0.221111	-0.199218	0.0139603	-0.0647699	0.166917	0.267367	0.179436	-0.0134795	-0.154226	0.02159	0.176814	0.052961	0.100421	0.244376	0.225578	0.430484	0.061792	-0.0622213	-0.204174	-0.299708	0.239375	0.103297	-0.324445	-0.10888	-0.0346184	0.0176814	-0.0191774	-0.00123142	-0.22252	-0.270877	-0.219456	-0.0525341	0.0724008	0.0924555	0.0535076	0.132332	0.118104
Mast cells activated	-0.0634979	0.281167	0.0230025	-0.606	0.0301472	-0.248997	-0.0658837	-0.332967	-0.331529	-0.117226	-0.39424	-0.352596	-0.279398	-0.242217	0.257041	-0.0827371	-0.302975	-0.402826	-0.207779	-0.160661	-0.295574	0.0207301	-0.0618235	0.176055	0.014861	0.28692	-0.036874	-0.265759	0.0420107	-0.0835476	0.445423	-0.0292428	-0.375082	0.0950285	0.083073	0.334801	0.260319	0.281049	0.33107	-0.404689	-0.116131	-0.0863998	-0.226768	-0.390562	0.187672	-0.234211	-0.221359	-0.021464	0.113201
Eosinophils	0.223784	0.184814	0.147524	-0.0875436	-0.00983585	0.38985	0.243243	0.0680832	0.0680894	-0.184797	0.0486309	0.20425	0.145893	0.127437	-0.126452	0.00972617	-0.184967	-0.0875677	0.126452	-0.00999157	0.12029	-0.223702	-0.0291785	0.223743	0.282085	0.106988	0.106988	-0.0683026	0.184797	0.301788	0.165345	0.32695	-0.0878177	-0.0680832	0.204625	0.0875356	-0.0486309	-0.0680832	0.0875677	-0.150151	-0.0941018	-0.126285	0.0875436	0.0681457	-0.00972617	-0.0769345	-0.0941018	-0.0875356	-0.184814
Neutrophils	0.19324	0.457259	-0.108063	-0.181251	0.472957	-0.134003	-0.0859663	-0.0282777	-0.227344	0.215571	-0.185458	-0.0389277	0.0554536	0.00832809	0.489579	-0.0253397	0.201801	0.109846	0.163989	-0.050742	-0.13502	-0.175175	-0.0899744	0.347843	0.493619	-0.316563	-0.013588	-0.42019	-0.477783	0.0898732	0.551598	-0.16845	-0.409874	-0.126331	0.282561	0.297099	0.547192	0.396989	0.450772	-0.283472	-0.224861	0.042481	-0.231751	-0.0854623	0.593464	-0.154541	-0.193391	0.393317	-0.11055
[truncated: 95 more columns]

## Sheet: All Protein Correlation p value
	A2M	ABI3BP	ADAMTS16	AEBP1	AGRN	AGT	AMBP	ANXA1	ANXA11	ANXA2	ANXA4	ANXA5	ANXA6	ANXA7	ASPN	BGN	C1QB	C1QC	CILP	CLEC3B	COL11A1	COL12A1	COL14A1	COL15A1	COL18A1	COL1A1	COL1A2	COL2A1	COL3A1	COL4A1	COL4A2	COL4A5	COL5A1	COL5A2	COL5A3	COL6A1	COL6A2	COL6A3	COL6A6	COL8A1	COMP	CSTB	CTSB	CTSD	CTSG	CTSZ	CXCL12	DCN	DPT
B cells naive	0.840506	0.124096	0.963064	0.0427539	0.663837	0.0441084	0.979342	0.459211	0.463468	0.223291	0.154463	0.693017	0.143813	0.527203	0.551713	0.498009	0.504024	0.133559	0.0122689	0.0303278	0.746955	0.131534	0.356243	0.114273	0.649242	0.22645	0.14152	0.793452	0.783354	0.0509601	0.0833326	0.204272	0.781903	0.350962	0.249368	0.860872	0.36479	0.235293	0.125547	0.637033	0.181725	0.198937	0.231201	0.0658714	0.116056	0.486525	0.565948	0.0896353	0.321725
B cells memory	0.779882	0.0753594	0.568255	0.160581	0.850465	0.0691232	0.0588191	0.247658	0.0588931	0.873385	0.0747393	0.296257	0.0506216	0.0653875	0.262113	0.718866	0.68919	0.587556	0.787256	0.0233539	0.319226	0.295563	0.46373	0.476853	0.306044	0.46373	0.154741	0.312011	0.183716	0.261069	0.121188	0.0222034	0.0381078	0.981341	0.265782	0.785585	0.260875	0.19452	0.493903	0.393166	0.927556	0.736294	0.0608495	0.0633055	0.119333	0.261924	0.293615	0.362985	0.380917
Plasma cells	0.752778	0.0212557	0.0134994	0.0578982	0.00651442	0.847191	0.154915	0.123615	0.0327518	0.828115	0.00762272	0.00719922	0.0299484	0.0121691	0.18146	0.585789	0.454516	0.521118	0.370149	0.939669	0.00989961	0.15752	0.565254	0.412114	0.473372	0.442232	0.791027	0.142765	0.748323	0.718007	0.443433	0.861132	0.031361	0.0633019	0.704337	0.399042	0.444636	0.442232	0.134106	0.00224113	0.296312	0.994374	0.0359803	0.023544	0.199821	0.26244	0.0189934	0.870275	0.629913
T cells CD8	0.0718811	0.00978442	0.848128	0.748835	0.00934791	0.700425	0.296336	0.111585	0.0796199	0.137757	0.0464326	0.150166	0.214326	0.37222	0.00258186	0.174705	0.851609	0.18263	0.496933	0.151796	0.0221098	0.155594	0.376844	0.093586	0.0570809	0.358987	0.481135	0.0894592	0.0184786	0.935607	0.0378259	0.48744	0.114243	0.431072	0.385359	0.03446	0.023544	0.0057764	0.0155574	0.0578181	0.341759	0.220275	0.868575	0.109462	0.079464	0.62885	0.0508683	0.504024	0.444775
T cells CD4 memory resting	0.535594	0.514719	0.677874	0.948397	0.497002	0.923259	0.201112	0.760456	0.598232	0.737755	0.653598	0.375643	0.348863	0.219962	0.608015	0.557133	0.716513	0.548919	0.673173	0.894214	0.590155	0.000305206	0.622138	0.459128	0.220118	0.210199	0.998411	0.374634	0.189804	0.835742	0.0475043	0.471533	0.706925	0.990468	0.865326	0.716762	0.370193	0.505705	0.0514897	0.70699	0.150823	0.876705	0.942849	0.829515	0.0680773	0.18239	0.448605	0.161246	0.581621
T cells CD4 memory activated	0.724986	0.353675	0.368587	0.869576	0.607797	0.825011	0.781248	0.312837	0.0869315	0.226061	0.92279	0.739713	0.64119	0.0944051	0.940604	0.750744	0.210786	0.683454	0.217921	0.404804	0.542274	0.18545	0.934345	0.406221	0.308932	0.696111	0.13661	0.798449	0.337873	0.763929	0.211446	0.234643	0.266932	0.958456	0.594984	0.752588	0.643808	0.991301	0.989364	0.447385	0.343039	0.67794	0.411861	0.660633	0.123582	0.441036	0.864361	0.347328	0.976804
T cells follicular helper	0.925068	0.163628	0.504164	0.722364	0.0272098	0.669962	0.4174	0.812278	0.306755	0.973751	0.527383	0.689093	0.889697	0.839447	0.136319	0.727694	0.724797	0.994372	0.267361	0.682826	0.197393	0.378831	0.148514	0.605054	0.0984592	0.0129768	0.522739	0.0268694	0.00282873	0.353558	0.0542097	0.234432	0.00680076	0.0259474	0.57096	0.941917	0.225812	0.495298	0.0131414	0.251578	0.251638	0.783457	0.168153	0.482936	0.00246774	0.298625	0.27747	0.36725	0.154123
T cells regulatory (Tregs)	0.458414	0.304223	0.941408	0.0963224	0.565751	0.00757518	0.836723	0.00011643	0.01076	0.302223	0.00795677	0.0238652	0.047331	0.217561	0.179997	0.64119	0.30764	0.343347	0.898762	0.0686108	0.010352	0.463809	0.0561438	0.0590658	0.472049	0.506754	0.297002	0.194697	0.188837	0.550001	0.0635195	0.0809275	0.0196296	0.682671	0.451065	0.979704	0.358236	0.410851	0.133779	0.0242521	0.36798	0.0730872	0.0227572	0.00409759	0.0609202	0.38011	0.118243	0.904528	0.353675
T cells gamma delta	0.673039	0.616352	0.886039	0.62474	0.197098	0.35725	0.299657	0.305529	0.216363	0.469338	0.198676	0.28499	0.141214	0.663471	0.825446	0.474251	0.322558	0.349146	0.763117	0.17397	0.160309	0.401186	0.0832908	0.476636	0.201516	0.462019	0.433355	0.151423	0.655918	0.843779	0.277747	0.742176	0.166154	0.288657	0.779339	0.469338	0.63039	0.937247	0.351223	0.205896	0.35725	0.911201	0.0847851	0.220568	0.440428	0.340144	0.0534596	1	0.0704754
NK cells resting	0.0140943	0.217982	0.232016	0.523152	0.175923	0.446865	0.0450628	0.418028	0.197197	0.812119	0.0871235	0.515276	0.32892	0.858234	0.475307	0.97109	0.277515	0.35812	0.935802	0.130564	0.158183	0.619662	0.117783	0.886289	0.255558	0.339237	0.846688	0.613523	0.27294	0.315347	0.0916173	0.14416	0.127699	0.368065	0.711714	0.774802	0.337158	0.205757	0.0927473	0.130242	0.717225	0.153735	0.412124	0.0370809	0.23984	0.32899	0.0800377	0.903835	0.57877
NK cells activated	0.0314862	0.739554	0.274467	0.623573	0.322063	0.205412	0.0782045	0.617633	0.23521	1	0.458562	0.737986	0.711109	0.710513	0.846603	0.949719	0.706927	0.0552245	0.282289	0.632561	0.589088	0.787768	0.170364	0.378686	0.408407	0.197166	0.929649	0.901811	0.394045	0.667299	0.60872	0.231162	0.397877	0.531086	0.780901	0.683018	0.8351	0.843323	0.797433	0.647372	0.735871	0.228956	0.643145	0.276587	0.595453	0.636154	0.263284	0.545095	0.387498
Monocytes	0.662167	0.00867696	0.719764	0.090417	0.0606551	0.814959	0.109652	0.203486	0.005801	0.922271	0.0141298	0.129921	0.030982	0.255454	0.0346211	0.5252	0.0490328	0.61213	0.807958	0.184274	0.0438797	0.684184	0.255383	0.093483	0.0473594	0.968234	0.892282	0.0798461	0.269387	0.149869	0.00407864	0.378748	0.000565498	0.0553717	0.852783	0.247721	0.0710746	0.0253414	0.00310169	0.0171753	0.212603	0.736563	0.0173041	0.00823092	0.034639	0.0352526	0.0542384	0.366946	0.846788
Macrophages M0	0.451388	0.00139342	0.895764	0.0023493	0.0366718	0.29595	0.0954789	0.0201008	0.00839656	0.373995	0.00344371	0.0117285	0.00255142	0.0287433	0.00363836	0.745819	0.080382	0.117447	0.17459	0.262341	0.000405007	0.489214	0.257289	0.00759431	0.0839357	0.542775	0.772178	0.0129644	0.321881	0.649377	0.00353402	0.597473	0.000144918	0.460822	0.979292	0.0488756	0.00436938	0.00289102	0.00067749	5.53e-05	0.261848	0.109236	0.0139536	0.00231577	0.0157692	0.00894171	0.000187498	0.249864	0.756474
Macrophages M1	0.0974566	0.891485	0.138085	0.107412	0.922997	0.0437883	0.365689	0.135354	0.128552	0.752866	0.0416529	0.117043	0.251107	0.450742	0.299299	0.848363	0.663445	0.240036	0.566577	0.719317	0.169468	0.500568	0.9286	0.347204	0.999206	0.0407729	0.499288	0.370808	0.394522	0.491876	0.662283	0.487842	0.555856	0.881268	0.688052	0.98888	0.897008	0.939685	0.634808	0.149517	0.681335	0.612573	0.157789	0.337005	0.904894	0.439822	0.621563	0.653598	0.9112
Macrophages M2	0.378759	0.194726	0.292446	0.332809	0.809756	0.309582	0.909596	0.382245	0.0645229	0.947609	0.240213	0.128323	0.143813	0.0554289	0.329763	0.466592	0.726994	0.298687	0.519275	0.841072	0.636025	0.329302	0.357305	0.986494	0.426733	0.0434587	0.363715	0.503035	0.678318	0.560148	0.380037	0.649678	0.361612	0.992057	0.34483	0.133161	0.599659	0.306545	0.781743	0.672881	0.152479	0.130559	0.248943	0.737523	0.927017	0.808262	0.45532	0.911208	0.0775286
Dendritic cells resting	0.762951	0.424255	0.218007	0.661947	0.412047	0.264145	0.406166	0.890551	0.890541	0.836438	0.661977	0.612597	0.506489	0.860472	0.73238	0.808718	0.185443	0.293001	0.960265	0.680922	0.572562	0.518844	0.718124	0.874606	0.920624	0.864351	0.438406	0.321055	0.0893257	0.105977	0.960269	0.0334437	0.865791	0.590975	0.336822	0.428504	0.909336	0.96405	0.477583	0.800608	0.00318421	0.335886	0.084582	0.726797	0.0712062	0.546978	0.460619	0.480731	0.795839
Dendritic cells activated	0.884191	0.917854	0.0866641	0.751448	0.558577	0.599429	0.620912	0.61817	0.939552	0.837338	0.800362	0.569552	0.487472	0.360272	0.90342	0.224728	0.348292	0.0674482	0.182276	0.371606	0.74662	0.379843	0.176997	0.936731	0.352698	0.132457	0.210995	0.346103	0.250947	0.656343	0.528074	0.720515	0.831273	0.488114	0.223856	0.984675	0.606744	0.800362	0.523256	0.592063	0.576155	0.0293092	0.243214	0.964487	0.584865	0.899442	0.63708	0.551012	0.449105
Mast cells resting	0.57635	0.771912	0.526132	0.292221	0.524409	0.183373	0.941145	0.54354	0.672843	0.555108	0.591181	0.318722	0.223927	0.274345	0.939552	0.724698	0.361197	0.139043	0.325771	0.94163	0.39935	0.906634	0.333007	0.773443	0.58448	0.177677	0.21447	0.0139158	0.736899	0.735136	0.262335	0.0956116	0.186996	0.573711	0.0700358	0.553058	0.850801	0.923481	0.917029	0.994663	0.220915	0.133732	0.227502	0.775222	0.693741	0.614768	0.771166	0.470305	0.51972
Mast cells activated	0.729902	0.119025	0.900554	0.000237103	0.869896	0.169362	0.720152	0.0625835	0.0637947	0.522851	0.0255666	0.0477806	0.121464	0.181659	0.155555	0.652578	0.0918778	0.022261	0.25382	0.379725	0.100501	0.910337	0.73677	0.335121	0.93566	0.111346	0.841199	0.141525	0.819418	0.64939	0.0106259	0.873768	0.0344059	0.604913	0.651256	0.0610637	0.150166	0.119186	0.0641856	0.0215924	0.526769	0.638222	0.211997	0.0271007	0.303681	0.196976	0.223396	0.907176	0.53732
Eosinophils	0.218235	0.311237	0.420392	0.633765	0.957391	0.027406	0.179758	0.711201	0.711175	0.311282	0.791542	0.262155	0.425605	0.487023	0.490423	0.957866	0.310831	0.633671	0.490423	0.956717	0.511966	0.218408	0.874043	0.218321	0.117775	0.560019	0.560019	0.71031	0.311282	0.0932211	0.365801	0.0677763	0.632698	0.711201	0.26126	0.633796	0.791542	0.711201	0.633671	0.41207	0.608455	0.491001	0.633765	0.710947	0.957866	0.675572	0.608455	0.633796	0.311237
Neutrophils	0.289295	0.00850954	0.556061	0.320822	0.00626246	0.464666	0.639914	0.877902	0.210807	0.236044	0.309526	0.832476	0.763076	0.963918	0.00445579	0.890507	0.268041	0.549523	0.369801	0.782704	0.461254	0.337581	0.624334	0.0510791	0.00409157	0.0775267	0.941161	0.0166472	0.00568294	0.624725	0.00106614	0.356739	0.0198186	0.490839	0.11713	0.0986757	0.00119104	0.0244669	0.00962018	0.115903	0.215968	0.81743	0.201855	0.641884	0.000343344	0.398376	0.288912	0.0259447	0.54695
[truncated: 95 more columns]
