# Supplementary material for: Extracellular matrix educates an immunoregulatory tumor macrophage phenotype found in ovarian cancer metastasis
Source: Nat Commun. 2023 May 15;14:2514. doi: 10.1038/s41467-023-38093-5 (PMC10185550; doi:10.1038/s41467-023-38093-5)
Supplement: Supplementary file 7 — Supplementary data 3 [file 41467_2023_38093_MOESM7_ESM.xlsx]

## Sheet: Fig_1F_xCell_Sig_Correlation
Supplementary Dataset 3: Spearman correlative analysis of xCell, matrisome transcriptomics and matrisome proteomics for 32 HGSOC omental samples.
Tab 1: Figure 1F data. Significant xCell v matrisome transcriptome and proteome correlations.
Tab 2: Spearman R values for xCell correlated with matrisome transcriptome ('All RNA Correlation R Value')
Tab 3: Spearman p values for xCell correlated with matrisome transcriptome ('All RNA Correlation p Value')
Tab 4: Spearman R values for xCell correlated with matrisome proteome ('All Protein Correlation R Value')
Tab 5: Spearman p values for xCell correlated with matrisome proteome ('All Protein Correlation p Value')
Name	Cell_type	Protein	Gene	colour
AEBP1	Basophils	-0.397012	-0.364834	darkorange
FN1	Basophils	-0.492768	-0.426377	darkorange
SFRP4	Basophils	-0.387684	-0.456727	darkorange
VCAN	Basophils	-0.483284	-0.350713	darkorange
COL11A1	B-cells	0.548237	0.617484	mediumorchid1
CSTB	B-cells	0.389523	0.383154	mediumorchid1
CTSD	B-cells	0.602322	0.369289	mediumorchid1
MXRA5	B-cells	0.379596	0.366053	mediumorchid1
VCAN	B-cells	0.484836	0.392398	mediumorchid1
COL11A1	CD4+ memory T-cells	0.575229	0.513544	turquoise3
COL11A1	CD8+ naive T-cells	0.623233	0.702269	cornflowerblue
SFRP4	CD8+ naive T-cells	0.601669	0.442395	cornflowerblue
VCAN	CD8+ naive T-cells	0.492347	0.572227	cornflowerblue
COL11A1	CD8+ T-cells	0.544599	0.593912	deepskyblue2
FBLN1	CD8+ T-cells	0.476054	0.417818	deepskyblue2
LTBP2	CD8+ T-cells	0.363485	0.370213	deepskyblue2
SFRP2	CD8+ T-cells	0.411746	0.569878	deepskyblue2
SFRP4	CD8+ T-cells	0.474446	0.561097	deepskyblue2
VCAN	CD8+ T-cells	0.390549	0.537063	deepskyblue2
COL11A1	CD8+ Tcm	0.592271	0.596356	dodgerblue
SFRP2	CD8+ Tcm	0.464104	0.485292	dodgerblue
SFRP4	CD8+ Tcm	0.480938	0.483062	dodgerblue
VCAN	CD8+ Tcm	0.389616	0.464997	dodgerblue
COMP	cDC	-0.412418	-0.425587	darkgoldenrod3
COL11A1	Class-switched memory B-cells	0.441069	0.482616	palevioletred2
COL11A1	iDC	-0.413796	-0.690616	gold3
COMP	iDC	-0.389619	-0.580279	gold3
PLOD1	iDC	-0.605032	-0.38673	gold3
S100A1	iDC	-0.394718	-0.565982	gold3
VCAN	iDC	-0.553519	-0.579545	gold3
COL11A1	Macrophages	0.632129	0.61259	green3
CTSB	Macrophages	0.421285	0.620302	green3
CTSD	Macrophages	0.641856	0.725854	green3
FN1	Macrophages	0.377386	0.443417	green3
MXRA5	Macrophages	0.349801	0.480529	green3
SFRP2	Macrophages	0.567818	0.350637	green3
VCAN	Macrophages	0.481734	0.440766	green3
COL11A1	Macrophages M1	0.508462	0.455103	chartreuse3
CSTB	Macrophages M1	0.351223	0.367399	chartreuse3
CTSB	Macrophages M1	0.356907	0.489546	chartreuse3
CTSD	Macrophages M1	0.521917	0.455422	chartreuse3
COL11A1	Memory B-cells	0.357742	0.569989	maroon2
VCAN	Memory B-cells	0.50615	0.406339	maroon2
COL11A1	Neutrophils	-0.442911	-0.682994	salmon
COMP	Neutrophils	-0.364231	-0.616436	salmon
FN1	Neutrophils	-0.431466	-0.524725	salmon
MXRA5	Neutrophils	-0.454851	-0.43224	salmon
SFRP4	Neutrophils	-0.495991	-0.47442	salmon
VCAN	Neutrophils	-0.559165	-0.441141	salmon
CTSD	pDC	0.377951	0.437243	olivedrab3
COL11A1	Plasma cells	0.633313	0.813285	mediumpurple1
COMP	Plasma cells	0.395834	0.593795	mediumpurple1
FN1	Plasma cells	0.395122	0.486071	mediumpurple1
MXRA5	Plasma cells	0.580871	0.433119	mediumpurple1
S100A1	Plasma cells	0.528304	0.388453	mediumpurple1
SFRP2	Plasma cells	0.529244	0.39775	mediumpurple1
SFRP4	Plasma cells	0.743069	0.41028	mediumpurple1
VCAN	Plasma cells	0.609357	0.637451	mediumpurple1
COL11A1	pro B-cells	0.401196	0.51829	orchid2
COMP	pro B-cells	0.566095	0.459357	orchid2
S100A1	pro B-cells	0.5598	0.495147	orchid2
COMP	Th1 cells	0.492024	0.440077	seagreen3
PLOD1	Th1 cells	0.478207	0.481808	seagreen3
S100A1	Th1 cells	0.463777	0.560213	seagreen3
S100A11	Th1 cells	0.409613	0.534921	seagreen3
COL11A1	Th2 cells	0.578457	0.700562	lightseagreen
VCAN	Th2 cells	0.480756	0.522271	lightseagreen

## Sheet: All RNA Correlation R value
	A2M	ABI3BP	ADAMTS16	AEBP1	AGRN	AGT	ANXA1	ANXA11	ANXA2	ANXA4	ANXA5	ANXA6	ANXA7	ASPN	BGN	C1QB	C1QC	CILP	CLEC3B	COL11A1	COL12A1	COL14A1	COL15A1	COL18A1	COL1A1	COL1A2	COL2A1	COL3A1	COL4A1	COL4A2	COL4A5	COL5A1	COL5A2	COL5A3	COL6A1	COL6A2	COL6A3	COL6A6	COL8A1	COMP	CSTB	CTSB	CTSD	CTSG	CTSZ	CXCL12	DCN	DPT	EFEMP1
B-cells	-0.488071	-0.478365	-0.0642442	0.286095	0.0998327	-0.551391	-0.671098	0.0919755	-0.186262	-0.0263447	-0.488533	-0.562483	-0.417356	-0.145589	0.435382	-0.0942865	-0.142816	-0.034202	-0.689123	0.617484	0.088278	0.116009	-0.62303	0.109539	0.488995	0.393322	0.055483	0.439541	-0.741813	-0.738577	0.0508407	0.403953	0.266221	-0.438155	-0.0110925	-0.0198741	0.168237	-0.338322	-0.0291179	0.387314	0.383154	0.331389	0.369289	-0.659081	0.170085	-0.367902	-0.245884	-0.319834	-0.659081
Basophils	0.300761	0.422373	0.101378	-0.364834	-0.3113	0.412888	0.657165	0.0868351	0.333852	-0.0847275	0.555576	0.52628	0.503306	-0.0419422	-0.626604	0.247227	0.246595	-0.232263	0.47675	-0.612904	-0.045736	-0.235424	0.422373	-0.213294	-0.598783	-0.54272	-0.0605117	-0.5952	0.550939	0.511105	-0.0948442	-0.542087	-0.346287	0.38844	-0.101378	-0.0853598	-0.329215	0.256501	-0.0977949	-0.552836	-0.110652	-0.123719	-0.108544	0.518692	0.0621756	-0.000843059	0.213083	0.38022	0.362516
CD4+ T-cells	-0.241068	-0.25286	-0.175997	-0.243689	0.0676913	-0.379071	-0.168136	-0.00262031	-0.323171	-0.185168	-0.31138	-0.351995	-0.210498	-0.148047	0.0231461	0.00436718	-0.0668179	-0.216612	-0.350248	0.151978	-0.180801	-0.065071	-0.351121	-0.246746	0.0240195	-0.0633241	-0.119268	0.0502226	-0.419686	-0.404401	-0.11049	-0.0607038	-0.133636	-0.419686	-0.296095	-0.296968	-0.172504	-0.240195	-0.17425	0.0157218	0.221416	0.118787	-0.0270765	-0.322298	-0.0270765	-0.284303	-0.284303	-0.22753	-0.25548
CD4+ Tem	-0.205086	-0.264511	0.0304368	0.329732	-0.128994	-0.242045	-0.282628	0.0195665	0.0659465	0.0811649	-0.149285	-0.158706	-0.251466	0.20871	0.410172	0.0949339	0.0550762	0.0565255	-0.339878	0.386258	0.036959	0.240596	-0.360894	0.0891364	0.367416	0.35727	0.14644	0.33553	-0.410172	-0.413796	-0.0384084	0.341327	0.331182	-0.177548	0.125371	0.203637	0.210884	-0.250741	0.256539	0.255814	0.385533	0.296397	0.447132	-0.329732	0.368141	-0.0768168	0.0202912	-0.048554	-0.283352
CD4+ memory T-cells	-0.540053	-0.515713	-0.203152	0.0814537	0.246289	-0.633315	-0.673078	-0.125554	-0.446791	-0.198333	-0.605119	-0.680548	-0.399798	-0.223154	0.277136	-0.178331	-0.204598	0.0175921	-0.699345	0.513544	-0.0525353	-0.101697	-0.599577	-0.0532582	0.327984	0.2246	0.0761799	0.301957	-0.68344	-0.665848	-0.0248217	0.219299	0.111818	-0.597167	-0.318585	-0.376904	0.0103625	-0.388231	-0.190139	0.304849	0.173752	0.240746	0.208213	-0.671391	0.0255447	-0.516436	-0.467275	-0.483662	-0.650184
CD4+ naive T-cells	-0.049433	-0.0567682	0.27842	0.242381	-0.338058	-0.280333	-0.360064	-0.247165	-0.161375	0.118958	-0.0778171	-0.255776	-0.235365	0.197094	0.340928	0.0133948	0.0108434	0.246846	-0.329128	0.344437	0.249079	0.483806	-0.233451	-0.172218	0.434373	0.453508	-0.0625318	0.472006	-0.42034	-0.495925	0.0513466	0.37314	0.332955	-0.0602764	0.248441	0.224203	0.348901	0.0959957	0.0650602	0.131077	0.185294	0.0998228	0.289901	-0.281609	0.280014	0.0605953	0.21017	0.131077	-0.286393
CD8+ T-cells	-0.203825	-0.188111	0.30412	0.288406	-0.212145	-0.444163	-0.400717	-0.208447	-0.039286	0.0577736	-0.112312	-0.375297	-0.313364	0.36744	0.555551	-0.0369751	-0.071177	0.297187	-0.462189	0.593912	0.34849	0.531055	-0.281935	-0.0693283	0.624879	0.598996	0.117439	0.640593	-0.369751	-0.421054	0.0947487	0.547693	0.512105	-0.127102	0.309204	0.30412	0.48992	-0.0545382	0.147438	0.417818	0.264834	0.270842	0.243573	-0.409961	0.178405	-0.0628576	0.203363	-0.0258826	-0.448785
CD8+ Tcm	-0.291041	-0.262049	0.212761	0.172172	-0.127121	-0.501126	-0.481054	-0.123999	-0.0896541	0.115078	-0.217668	-0.461652	-0.314904	0.259372	0.486184	-0.0952296	-0.14697	0.253351	-0.528335	0.596356	0.232833	0.519637	-0.362408	-0.0379134	0.594126	0.529227	0.14457	0.598586	-0.46522	-0.523651	0.176632	0.449163	0.376681	-0.213876	0.176632	0.165481	0.35594	-0.134481	0.0370213	0.388724	0.26584	0.274761	0.252905	-0.49845	0.18243	-0.1521	0.0912152	-0.108388	-0.521644
CD8+ Tem	-0.025364	-0.048554	0.30002	0.107978	-0.3464	-0.259438	-0.302919	-0.283352	-0.176099	0.0543515	-0.0840636	-0.26596	-0.232624	0.0847883	0.225377	0.194216	0.16088	0.130444	-0.286251	0.262336	0.128994	0.362343	-0.200738	-0.359444	0.313789	0.337704	-0.0347977	0.373938	-0.383359	-0.43916	-0.00724686	0.266685	0.222479	-0.191317	0.118124	0.0869624	0.21958	0.110877	-0.0159431	0.050728	0.151459	0.176099	0.233349	-0.216681	0.244219	0.00217406	0.0942092	0.0376837	-0.213058
CD8+ naive T-cells	-0.554101	-0.534078	-0.118239	0.231631	0.0208657	-0.542509	-0.613747	-0.141634	-0.20676	-0.177464	-0.398978	-0.549886	-0.464947	0.141634	0.480965	-0.188424	-0.299918	0.0878889	-0.694049	0.702269	0.1625	0.185895	-0.601734	0.0377269	0.523118	0.445557	0.382257	0.471903	-0.538926	-0.574967	0.0290856	0.40783	0.422373	-0.384014	-0.0370946	-0.0588034	0.27547	-0.40783	0.115921	0.452934	0.334062	0.240693	0.286429	-0.697421	0.114867	-0.439656	-0.244698	-0.388861	-0.718287
Class-switched memory B-cells	-0.34858	-0.370213	0.100136	0.267624	-0.315127	-0.284351	-0.454069	-0.290149	-0.162136	-0.249783	-0.151431	-0.295279	-0.364638	0.127344	0.337652	-0.0508486	-0.126006	0.0492874	-0.47704	0.482616	0.244876	0.162136	-0.383818	-0.0934454	0.387386	0.380249	0.215516	0.379134	-0.351257	-0.397645	-0.202725	0.356832	0.427976	-0.0840786	0.055309	0.0231941	0.324717	-0.0976828	0.0517407	0.232164	0.360624	0.111287	0.280336	-0.475702	0.16169	-0.25625	-0.104596	-0.151208	-0.558888
DC	0.378839	0.594379	0.441527	-0.224827	0.0282485	0.145499	0.0828106	-0.242627	-0.0754582	0.624175	0.0719756	0.0514664	-0.0166395	0.10835	-0.190387	0.528595	0.552587	0.133503	0.227923	-0.352912	-0.0564969	0.325438	0.247658	-0.172974	0.0526273	0.118024	-0.497433	0.125764	-0.0808758	-0.138534	0.261589	0.011222	-0.142403	0.0282485	0.210509	0.212057	0.0417923	0.61721	0.344399	-0.378839	-0.341303	0.22831	0.0909369	0.48835	0.387352	0.412118	0.327373	0.0499185	0.614888
Eosinophils	0.509691	0.460366	0.151769	-0.00969636	0.163363	0.211844	0.156617	0.0191819	0.0763061	0.444768	0.141862	0.0927478	0.00822083	0.00611292	-0.132587	0.522549	0.56534	-0.0430012	0.31724	-0.348226	-0.232713	0.125842	0.254002	-0.0147553	-0.137014	-0.0246625	-0.25768	-0.121837	-0.0788356	-0.0752522	0.15198	-0.110033	-0.249154	0.217114	0.241777	0.303538	0.0330941	0.476597	0.469009	-0.177486	-0.175799	0.134906	0.113405	0.418841	0.27213	0.348858	0.229129	0.177275	0.673265
Macrophages	-0.248699	-0.409679	0.0347022	0.421728	0.0337382	-0.532823	-0.545354	0.127	0.0990458	0.225323	-0.217371	-0.443658	-0.166281	-0.0532582	0.47354	0.0983229	0.152063	0.196405	-0.526557	0.61259	0.0604878	0.186524	-0.447273	0.223154	0.507519	0.45402	0.168512	0.480529	-0.55885	-0.516436	-0.0212069	0.452574	0.354492	-0.293764	0.00530172	0.0347022	0.254483	-0.349673	-0.019279	0.434259	0.547764	0.620302	0.725854	-0.544632	0.504146	-0.234963	-0.0641026	-0.15375	-0.55644
Macrophages M1	-0.213359	-0.365804	-0.0420978	0.339653	0.0242381	-0.502941	-0.439157	-0.0736711	-0.0778171	-0.108753	-0.235684	-0.487314	-0.128845	-0.259603	0.298831	0.102374	0.190397	0.0433735	-0.459887	0.455103	0.004146	-0.0959957	-0.442027	0.0280652	0.270446	0.261198	0.0178662	0.282884	-0.472006	-0.420021	-0.232814	0.296279	0.243657	-0.372183	-0.151488	-0.166797	0.167753	-0.20124	-0.0596385	0.296279	0.367399	0.489546	0.455422	-0.405351	0.231219	-0.270446	-0.193586	-0.258008	-0.425443
Macrophages M2	0.452612	0.134372	0.147938	0.152521	-0.00678277	-0.173236	-0.0152154	0.12319	0.246013	0.663061	0.148304	-0.00971586	0.0603116	0.184601	0.180568	0.703941	0.723373	0.133456	0.0742438	0.113291	-0.198167	0.401283	0.130706	-0.00641613	0.250779	0.28121	0.103613	0.241247	-0.175069	-0.1956	0.161137	0.185518	0.0839597	-0.096242	0.220532	0.28231	0.161687	0.171219	0.227864	-0.0439963	0.183685	0.649129	0.681393	0.019615	0.781302	0.347388	0.217415	0.139688	0.229881
Mast cells	-0.221916	-0.346553	-0.0273595	-0.0901849	0.0227995	-0.478284	-0.385566	0.14389	-0.224956	0.098798	-0.249275	-0.434711	-0.249782	-0.226476	0.048639	0.0572522	0.0212796	-0.132744	-0.395699	0.294874	-0.0197596	0.0126664	-0.435725	-0.15909	0.171757	0.0800517	0.0527116	0.193543	-0.49703	-0.48031	-0.067892	0.0734652	-0.0638387	-0.31514	-0.188476	-0.235089	-0.0167197	-0.219382	-0.267515	0.103865	0.425592	0.314127	0.295381	-0.385059	0.194049	-0.316154	-0.18797	-0.184423	-0.436738
Memory B-cells	-0.578602	-0.473724	-0.133251	0.317674	0.218876	-0.439778	-0.572522	0.0466124	-0.257382	-0.267515	-0.550736	-0.462071	-0.458018	-0.113491	0.446871	-0.196076	-0.247755	-0.132744	-0.6546	0.569989	0.160103	-0.0709319	-0.544149	0.199623	0.427618	0.33794	0.03852	0.357193	-0.600895	-0.576575	0.0106398	0.424072	0.32122	-0.392152	0.0314127	0.0151997	0.173277	-0.3577	0.0572522	0.406339	0.263968	0.185436	0.171757	-0.628254	-0.0592788	-0.402285	-0.328313	-0.383032	-0.598868
Monocytes	0.299434	0.281701	0.196583	-0.0496523	-0.150477	-0.0613054	0.202156	-0.118051	0.217356	0.278661	0.349086	-0.098798	0.261941	0.143384	-0.0942381	0.49399	0.505137	-0.00911982	0.00506657	-0.0597855	-0.0440791	0.196583	0.128184	-0.245728	-0.00101331	0.0476257	-0.00658895	0.0390126	0.0268528	-0.0374926	-0.0233062	-0.00506657	0.0344527	-0.0982914	0.0461058	0.0643454	0.0415458	0.215329	0.143384	-0.118558	0.0911982	0.475244	0.35162	0.16821	0.504123	0.137304	0.212289	0.163143	0.18341
NKT	0.236309	0.0588937	0.122007	0.101092	-0.32841	0.355197	0.60233	0.383818	0.665994	-0.180901	0.601963	0.638107	0.622695	0.0451335	-0.0792588	0.188423	0.189707	-0.0972388	0.54729	-0.312449	0.102009	-0.217778	0.374461	0.159985	-0.313916	-0.268049	0.25218	-0.341804	0.61976	0.716815	-0.266214	-0.169526	-0.0150445	0.461242	0.0689845	0.114485	-0.0858637	0.0231172	-0.342538	-0.0190808	0.335199	-0.0352261	0.0289882	0.276855	0.0372443	0	0.159068	0.444547	0.136501
Neutrophils	0.499959	0.438819	0.160978	-0.368778	-0.325438	0.484094	0.801792	0.20664	0.389287	0.0197352	0.673707	0.708921	0.647393	0.078554	-0.602892	0.378065	0.400509	-0.17723	0.674094	-0.682994	-0.0456619	-0.205479	0.676802	-0.196191	-0.598248	-0.540591	-0.0851636	-0.590122	0.718208	0.723625	-0.190387	-0.494542	-0.357169	0.472098	0.0534012	0.0530143	-0.278615	0.351752	-0.215153	-0.616436	-0.0940326	-0.144338	-0.0766191	0.650489	0.161365	0.317699	0.299124	0.559165	0.555295
Plasma cells	-0.674436	-0.637046	-0.177249	0.340755	0.2205	-0.623303	-0.701721	-0.0319332	-0.120255	-0.210597	-0.486677	-0.609357	-0.378549	-0.0105096	0.567521	-0.321555	-0.339138	0.10732	-0.78216	0.813285	0.184929	0.0315289	-0.619867	0.287196	0.577828	0.463839	0.266679	0.497793	-0.563681	-0.54731	0.0141476	0.493953	0.474349	-0.391282	-0.068919	-0.0905447	0.274059	-0.522653	0.00808434	0.593795	0.361572	0.341968	0.325597	-0.820157	0.0440597	-0.547108	-0.327416	-0.461414	-0.860983
Th1 cells	-0.406987	-0.592249	-0.472535	0.229734	0.409305	-0.233949	-0.274205	0.532814	0.134046	-0.246173	-0.276523	-0.136154	-0.0651263	-0.356193	0.238797	-0.0788261	-0.146482	-0.214559	-0.272519	0.295492	-0.102432	-0.533024	-0.380009	0.398556	-0.00737677	-0.0921042	0.429275	-0.134257	-0.263456	-0.100113	-0.10475	0.0233949	-0.0408884	-0.185684	-0.249546	-0.216034	-0.150697	-0.656533	-0.187581	0.440077	0.512369	0.2095	0.253972	-0.497827	-0.024238	-0.610797	-0.511737	-0.302026	-0.46853
Th2 cells	-0.498919	-0.541546	-0.148638	0.0515228	0.183481	-0.550071	-0.679063	-0.393649	-0.404769	-0.12232	-0.52153	-0.715018	-0.306913	-0.0682029	0.389572	-0.400321	-0.356953	0.219806	-0.694632	0.700562	0.0170507	0.128992	-0.469636	0.0196454	0.485946	0.384012	0.0797228	0.491506	-0.474084	-0.501514	-0.0252054	0.340273	0.313956	-0.513004	-0.28838	-0.347686	0.181257	-0.383271	-0.203126	0.38846	0.0696856	0.166801	0.160129	-0.654599	0.00889603	-0.345462	-0.373633	-0.481127	-0.698709
Tregs	0.203599	0.177464	-0.0503728	-0.385278	-0.141423	0.0937904	0.229734	-0.410991	-0.063651	-0.0973734	0.111916	0.0303501	0.122876	0.00295071	-0.306241	0.309614	0.355982	-0.181258	0.0876782	-0.0980057	-0.277367	0.0316147	0.315093	-0.219617	-0.189478	-0.153648	-0.226023	-0.163975	0.229101	0.139526	-0.111495	-0.228469	-0.085149	-0.00611218	-0.109176	-0.116342	-0.088732	0.345654	0.200648	-0.455674	-0.312354	0.0880997	-0.0659694	0.172406	0.0965303	0.246595	-0.0132782	-0.0448929	0.335538
aDC	-0.176434	-0.178181	-0.202637	-0.000873436	0.14499	-0.317931	-0.210498	0.190846	-0.161149	-0.0196523	-0.188225	-0.260284	-0.136693	-0.044982	0.133636	-0.307886	-0.318804	-0.0296968	-0.290854	0.213118	0.0768624	0.054153	-0.304392	0.132762	0.161586	0.0668179	-0.205333	0.133636	-0.346754	-0.348501	0.00218359	0.0786092	-0.00262031	-0.0873436	-0.017032	-0.0161586	0.0532796	-0.177308	-0.0746788	0.156345	0.211372	-0.0545898	-0.0296968	-0.291728	-0.0585202	-0.130579	-0.0296968	-0.0323171	-0.319678
cDC	0.589809	0.627199	0.582111	-0.160191	-0.320381	0.186217	0.298021	-0.246334	0.0993402	0.456378	0.376833	0.219941	0.184018	0.250367	-0.177786	0.589076	0.624633	0.20088	0.369868	-0.362537	0.047654	0.479472	0.500733	-0.235704	0.0219941	0.11107	-0.340667	0.110337	0.222874	0.144795	0.178152	-0.0179619	-0.0538856	0.266129	0.326246	0.326246	0.166422	0.782258	0.190616	-0.425587	-0.233138	0.190616	0.147727	0.572581	0.43805	0.552786	0.52456	0.340543	0.615836
iDC	0.595308	0.708578	0.349707	-0.321114	-0.118035	0.431818	0.488636	-0.0821114	0.106672	0.519795	0.36107	0.368035	0.228739	0.079912	-0.445015	0.530792	0.53629	-0.0344575	0.581012	-0.690616	-0.182551	0.152126	0.466642	-0.221774	-0.328812	-0.217009	-0.431243	-0.260264	0.230938	0.189516	0.159457	-0.317449	-0.38563	0.254765	0.204912	0.221408	-0.167522	0.682918	0.274194	-0.580279	-0.379765	-0.0315249	-0.0945748	0.748534	0.232405	0.581745	0.412023	0.292522	0.890029
naive B-cells	-0.294223	-0.168852	0.10363	-0.123921	-0.0869624	-0.194941	-0.352198	-0.188418	-0.294223	0.071744	-0.340603	-0.26596	-0.236248	0.0195665	0.107978	-0.0202912	-0.0905858	0.0449306	-0.341327	0.203637	-0.0768168	0.290599	-0.215957	-0.166678	0.223203	0.180447	0.123242	0.236248	-0.382634	-0.454378	0.247843	0.0789908	0.011595	-0.274656	-0.0891364	-0.12682	-0.0695699	-0.0934845	-0.124646	-0.0166678	-0.0188418	0.0478293	0.140589	-0.360894	0.131168	-0.171026	-0.169577	-0.148561	-0.257264
pDC	0.106201	-0.095039	0.0781361	0.15978	0.0172218	-0.295641	-0.225159	-0.231219	0.0781361	0.134266	-0.0593196	-0.424167	0.0781361	-0.0832388	0.209851	0.319242	0.412367	0.0774982	-0.323069	0.261836	-0.234408	0.0790928	-0.108115	0.00797307	0.18657	0.210808	-0.1726	0.207619	-0.299468	-0.285436	-0.147342	0.176683	0.112261	-0.346669	-0.111304	-0.0717576	0.118958	-0.00669738	0.0251949	0.104607	0.124699	0.528774	0.437243	-0.070163	0.398653	0.028703	-0.074309	-0.206343	-0.0937633
pro B-cells	-0.674638	-0.671409	-0.506988	0.168727	0.611938	-0.573994	-0.624316	0.229544	-0.240308	-0.268025	-0.666027	-0.607901	-0.375128	-0.348218	0.261836	-0.271524	-0.310813	-0.16173	-0.663336	0.51829	-0.144777	-0.475503	-0.663605	0.31162	0.216358	0.0653918	0.200285	0.101182	-0.580184	-0.481961	-0.0723884	0.158501	0.0513985	-0.61732	-0.410649	-0.418184	-0.103873	-0.655532	-0.102528	0.459357	0.238962	0.292514	0.177069	-0.668987	-0.100644	-0.666027	-0.658761	-0.676791	-0.679482
[truncated: 92 more columns]

## Sheet: All RNA Correlation p value
	A2M	ABI3BP	ADAMTS16	AEBP1	AGRN	AGT	ANXA1	ANXA11	ANXA2	ANXA4	ANXA5	ANXA6	ANXA7	ASPN	BGN	C1QB	C1QC	CILP	CLEC3B	COL11A1	COL12A1	COL14A1	COL15A1	COL18A1	COL1A1	COL1A2	COL2A1	COL3A1	COL4A1	COL4A2	COL4A5	COL5A1	COL5A2	COL5A3	COL6A1	COL6A2	COL6A3	COL6A6	COL8A1	COMP	CSTB	CTSB	CTSD	CTSG	CTSZ	CXCL12	DCN	DPT	EFEMP1
B-cells	0.00459872	0.0056162	0.726847	0.112424	0.586695	0.00107175	2.62e-05	0.616614	0.307395	0.886192	0.00455451	0.000805564	0.0174731	0.426578	0.0127543	0.607748	0.435533	0.852577	1.29e-05	0.000166575	0.630909	0.527205	0.000139765	0.550647	0.00451066	0.0259424	0.762954	0.0118328	1.18e-06	1.39e-06	0.782291	0.0218547	0.14081	0.0121336	0.951953	0.914025	0.357358	0.0582284	0.874303	0.0285173	0.0304195	0.0639137	0.0375195	4.1e-05	0.352022	0.0382975	0.174932	0.0743457	4.1e-05
Basophils	0.0943953	0.0160335	0.580887	0.0400653	0.0828643	0.0188442	4.39e-05	0.636524	0.0618467	0.644761	0.00096342	0.00197487	0.00332094	0.819707	0.0001246	0.172513	0.173649	0.200833	0.00580293	0.000192073	0.803703	0.194598	0.0160335	0.24115	0.00029398	0.00133071	0.742164	0.000326481	0.00108406	0.00279498	0.605617	0.00135157	0.0521972	0.0280197	0.580887	0.642285	0.0657838	0.156455	0.594393	0.00103319	0.54658	0.499921	0.554293	0.00235408	0.735324	0.996346	0.241626	0.0318225	0.0414442
CD4+ T-cells	0.183804	0.162626	0.335282	0.178938	0.712793	0.0323859	0.357649	0.988644	0.0712062	0.310294	0.0827808	0.0481881	0.247519	0.418726	0.899937	0.981075	0.716346	0.233735	0.0493881	0.40634	0.322044	0.723468	0.0487852	0.173378	0.896181	0.730614	0.515586	0.784876	0.0167917	0.0216948	0.547171	0.741374	0.465903	0.0167917	0.0998751	0.0988316	0.345115	0.185446	0.340177	0.931941	0.223273	0.517291	0.883053	0.0720179	0.883053	0.114791	0.114791	0.210424	0.158168
CD4+ Tem	0.260163	0.143476	0.868657	0.0653348	0.481671	0.181979	0.117039	0.915351	0.719896	0.658778	0.414802	0.385626	0.165034	0.251652	0.0197204	0.605274	0.764643	0.75863	0.057009	0.0289908	0.840838	0.184691	0.0424312	0.627578	0.0385733	0.0447048	0.423851	0.0604682	0.0197204	0.0185587	0.83468	0.0558913	0.0640904	0.330972	0.494169	0.26362	0.246634	0.166296	0.156391	0.157606	0.0293194	0.0995134	0.0102955	0.0653348	0.0381627	0.676041	0.912228	0.791864	0.116063
CD4+ memory T-cells	0.00142065	0.00251942	0.264782	0.657637	0.1742	0.000100039	2.43e-05	0.493532	0.0103607	0.276526	0.000243472	1.82e-05	0.023384	0.219567	0.124637	0.328811	0.261324	0.923867	8.45e-06	0.00264603	0.775217	0.579692	0.000287182	0.772204	0.0668611	0.216516	0.678584	0.0930287	1.62e-05	3.19e-05	0.892733	0.227844	0.542333	0.000308267	0.0755482	0.0334707	0.955112	0.0281115	0.297253	0.089786	0.341582	0.184408	0.252807	2.59e-05	0.889627	0.0024784	0.00700896	0.00503941	5.63e-05
CD4+ naive T-cells	0.788181	0.757624	0.122829	0.181355	0.0584373	0.12017	0.0429437	0.172625	0.377583	0.516684	0.672055	0.15767	0.194714	0.279597	0.0561972	0.941997	0.953031	0.173197	0.065859	0.053552	0.169217	0.00502446	0.198473	0.345926	0.0129867	0.00913764	0.733862	0.00638253	0.0166044	0.00389544	0.780177	0.0354254	0.0625929	0.743133	0.170348	0.217352	0.0503291	0.601226	0.723512	0.474561	0.30996	0.586732	0.107516	0.118422	0.120611	0.74182	0.248274	0.474561	0.112034
CD8+ T-cells	0.263169	0.302532	0.0905951	0.109425	0.243755	0.0108753	0.0230382	0.252262	0.830956	0.753463	0.540541	0.0342942	0.0807384	0.0385597	0.000964051	0.840769	0.698674	0.0985712	0.00774006	0.000338918	0.0506193	0.00176451	0.117978	0.706151	0.000131726	0.000292138	0.522091	7.84e-05	0.037263	0.0164021	0.605982	0.0011762	0.00273306	0.488178	0.0850663	0.0905951	0.00442405	0.766878	0.420665	0.0173361	0.142969	0.133784	0.179151	0.0197899	0.328607	0.732526	0.264277	0.888176	0.00998394
CD8+ Tcm	0.106077	0.147379	0.242355	0.346058	0.48811	0.00348246	0.00531665	0.498943	0.625573	0.530547	0.231408	0.00782089	0.0791793	0.151708	0.00478311	0.604146	0.422157	0.161784	0.00188181	0.000315664	0.199699	0.00230367	0.0415093	0.836782	0.000336828	0.00184261	0.429858	0.000295689	0.00729689	0.00209973	0.333514	0.00991396	0.0335841	0.239838	0.333514	0.365402	0.0455635	0.46306	0.840573	0.027895	0.1414	0.128033	0.162549	0.00368996	0.317629	0.405959	0.619542	0.554866	0.00219965
CD8+ Tem	0.890403	0.791864	0.0952501	0.556372	0.052115	0.151601	0.0919405	0.116063	0.334999	0.767655	0.647364	0.141214	0.200113	0.644523	0.214888	0.28682	0.379066	0.476718	0.112219	0.146919	0.481671	0.0415482	0.270623	0.0433292	0.0803056	0.0587185	0.850037	0.0350032	0.0303235	0.0119149	0.9686	0.140092	0.221002	0.294214	0.51965	0.636028	0.227233	0.545758	0.930986	0.782762	0.407962	0.334999	0.198676	0.233582	0.177964	0.990578	0.608044	0.837758	0.241684
CD8+ naive T-cells	0.00100046	0.00164165	0.51924	0.202097	0.909753	0.00133764	0.000187133	0.439382	0.256207	0.331205	0.023696	0.00111325	0.00733585	0.439382	0.00532634	0.301713	0.0953679	0.632421	1.06e-05	7.46e-06	0.374223	0.308367	0.000269406	0.837574	0.00212586	0.0105997	0.0308431	0.00639565	0.00146023	0.000577135	0.874441	0.020503	0.0160335	0.0300183	0.840261	0.749207	0.127012	0.020503	0.527523	0.0092372	0.0616722	0.184507	0.111986	9.17e-06	0.531308	0.0118084	0.177089	0.0278351	3.67e-06
Class-switched memory B-cells	0.0505555	0.0370077	0.585553	0.138648	0.0789555	0.114728	0.00904129	0.107201	0.375309	0.167976	0.408052	0.100858	0.0401804	0.487341	0.0587594	0.782258	0.491965	0.78879	0.00576902	0.00514912	0.176764	0.375309	0.0301094	0.610968	0.0284853	0.0318082	0.236166	0.0323548	0.0486922	0.0242105	0.265809	0.0449862	0.014544	0.647305	0.763676	0.89973	0.0697871	0.594818	0.778532	0.20103	0.0425975	0.544265	0.120166	0.00592695	0.376641	0.156874	0.568873	0.408751	0.000884623
DC	0.0325007	0.000334364	0.011413	0.216041	0.878027	0.426868	0.652289	0.180898	0.681469	0.000134736	0.695454	0.779677	0.927979	0.555004	0.296612	0.00187031	0.00103976	0.46635	0.209617	0.0475672	0.758748	0.0691333	0.171743	0.343782	0.774833	0.520004	0.00377157	0.492806	0.659921	0.449564	0.148117	0.951393	0.436876	0.878027	0.247494	0.243954	0.820341	0.000168012	0.0535796	0.0325007	0.0559095	0.208823	0.620616	0.00457197	0.0285003	0.0190893	0.0674011	0.786148	0.00018063
Eosinophils	0.00288458	0.00801732	0.406993	0.957995	0.371657	0.244439	0.391991	0.917009	0.67808	0.010755	0.438639	0.613645	0.964383	0.973512	0.469441	0.00215408	0.000747248	0.815232	0.0768605	0.0508066	0.199938	0.492535	0.160671	0.936116	0.4546	0.893417	0.154492	0.506515	0.668005	0.682294	0.406334	0.54884	0.169084	0.232626	0.18248	0.091245	0.857302	0.0058209	0.00677353	0.331146	0.335835	0.461636	0.53658	0.0170364	0.131873	0.0503596	0.207149	0.33173	2.41e-05
Macrophages	0.16989	0.0198833	0.850444	0.0162128	0.854554	0.00169171	0.00124678	0.488528	0.589662	0.215002	0.232061	0.0109767	0.363055	0.772204	0.00618988	0.592394	0.406074	0.281317	0.00196206	0.000193944	0.742263	0.306702	0.0102686	0.219567	0.00302708	0.00904963	0.356561	0.00537409	0.00088551	0.0024784	0.908283	0.00929996	0.0465129	0.102701	0.977026	0.850444	0.159854	0.0497883	0.916591	0.013013	0.00117412	0.000152431	2.58e-06	0.00126934	0.00326052	0.1955	0.727426	0.400824	0.000942301
Macrophages M1	0.241003	0.0394992	0.81905	0.0571842	0.895241	0.00334755	0.0119156	0.688633	0.672055	0.553527	0.194092	0.00467196	0.482183	0.151331	0.0966342	0.577156	0.296586	0.81366	0.0080917	0.00886598	0.982033	0.601226	0.0113095	0.878813	0.134376	0.148746	0.922684	0.116693	0.00638253	0.0166955	0.199737	0.0996541	0.178997	0.0359366	0.407872	0.361548	0.358761	0.269402	0.745762	0.0996541	0.038583	0.00445887	0.00881248	0.0213591	0.202922	0.134376	0.288416	0.15395	0.0152024
Macrophages M2	0.00929331	0.463426	0.419075	0.404646	0.97061	0.34304	0.934129	0.501771	0.174699	3.54e-05	0.41791	0.957911	0.742988	0.311805	0.322678	6.95e-06	2.9e-06	0.46651	0.686334	0.536995	0.276936	0.0228275	0.475825	0.972198	0.16623	0.118967	0.572533	0.18347	0.337878	0.283331	0.378297	0.309366	0.647772	0.600289	0.225174	0.117469	0.37665	0.348774	0.209736	0.811032	0.314256	5.84e-05	1.76e-05	0.915142	1.31e-07	0.051404	0.231963	0.445757	0.205622
Mast cells	0.222203	0.0520043	0.881839	0.62352	0.901427	0.00562547	0.0293046	0.432052	0.215771	0.590598	0.16887	0.0129083	0.167978	0.212603	0.791508	0.75562	0.90797	0.468911	0.0249781	0.101347	0.914519	0.945146	0.0126761	0.384463	0.34724	0.663182	0.774482	0.288526	0.00380432	0.00539811	0.711977	0.68946	0.728506	0.0789425	0.301576	0.195253	0.927632	0.227662	0.138816	0.571595	0.015163	0.079963	0.100734	0.029536	0.287241	0.0779321	0.302901	0.312281	0.0124474
Memory B-cells	0.000522405	0.00616716	0.4672	0.0764352	0.228765	0.0117821	0.000616726	0.800016	0.154988	0.138816	0.00108964	0.00775773	0.00838707	0.53627	0.0103453	0.282139	0.171569	0.468911	4.81e-05	0.000660263	0.381403	0.699664	0.00128458	0.27335	0.0146355	0.0585309	0.834206	0.0447544	0.0002762	0.000552321	0.953912	0.0155691	0.0730291	0.0264283	0.864484	0.934196	0.342925	0.0444305	0.75562	0.0210145	0.144329	0.309582	0.34724	0.000118107	0.747245	0.0224582	0.0665713	0.0304767	0.000293244
Monocytes	0.0959301	0.118296	0.280872	0.787262	0.411045	0.738899	0.267183	0.51991	0.232094	0.122491	0.050199	0.590598	0.14755	0.433692	0.607933	0.00405946	0.00319039	0.960491	0.978044	0.745156	0.810683	0.280872	0.484451	0.175214	0.995608	0.795759	0.97145	0.832116	0.884012	0.83857	0.899248	0.978044	0.851508	0.592514	0.802147	0.726434	0.821384	0.236584	0.433692	0.518107	0.619608	0.00598185	0.0484438	0.357436	0.00326211	0.453636	0.243427	0.372308	0.314993
NKT	0.192878	0.748835	0.505916	0.581961	0.0664862	0.0460489	0.000264664	0.0301091	3.18e-05	0.321772	0.000267571	8.53e-05	0.000141266	0.806239	0.666325	0.301715	0.298371	0.596501	0.00118813	0.0816758	0.578522	0.231165	0.0347289	0.381759	0.0801766	0.137999	0.163798	0.0555277	0.000155063	3.93e-06	0.140819	0.353632	0.934867	0.007883	0.707544	0.532683	0.640315	0.900061	0.0549713	0.917445	0.0607382	0.848212	0.874858	0.125034	0.839625	1	0.38453	0.0107989	0.456306
Neutrophils	0.00357167	0.0119888	0.378774	0.0378045	0.0691333	0.00499469	3.47e-08	0.256492	0.0276497	0.914624	2.37e-05	5.59e-06	6.2e-05	0.669124	0.000260269	0.0328859	0.0231162	0.331853	2.34e-05	1.65e-05	0.804014	0.259232	2.11e-05	0.28185	0.000298638	0.00140209	0.643053	0.000377995	3.69e-06	2.87e-06	0.296612	0.0040121	0.0447697	0.00637082	0.771609	0.77322	0.122555	0.0483538	0.236977	0.000172128	0.60872	0.430606	0.67683	5.57e-05	0.377614	0.0764109	0.0962911	0.000878309	0.000970376
Plasma cells	2.31e-05	8.83e-05	0.3318	0.0563304	0.225242	0.000138552	7.64e-06	0.86226	0.512092	0.247292	0.00473428	0.00021415	0.0326445	0.954475	0.000705256	0.0727141	0.0575861	0.558796	1.24e-07	1.54e-08	0.31093	0.863987	0.000154539	0.110987	0.000533648	0.00749599	0.140101	0.00374246	0.000780648	0.00118752	0.938742	0.00406263	0.00609038	0.0267944	0.707809	0.62213	0.129049	0.00214893	0.964974	0.00034007	0.042016	0.0554029	0.0689896	9.22e-09	0.810765	0.00119353	0.0673628	0.00785691	2.58e-10
Th1 cells	0.0207909	0.0003556	0.00631552	0.20592	0.0200071	0.197491	0.128837	0.0016921	0.464521	0.174409	0.125506	0.457463	0.723242	0.0453995	0.188097	0.668043	0.423719	0.238306	0.131301	0.1006	0.576941	0.0016836	0.0319253	0.0238577	0.968038	0.616119	0.0142157	0.463812	0.145138	0.585638	0.568302	0.898866	0.824166	0.308926	0.168393	0.235016	0.410354	4.49e-05	0.303921	0.0117183	0.00271688	0.249819	0.160724	0.0037398	0.895242	0.000204934	0.00275569	0.0929505	0.00683779
Th2 cells	0.00365285	0.00136967	0.416852	0.779441	0.314803	0.00110806	1.93e-05	0.025808	0.0215641	0.504817	0.00220547	4.26e-06	0.0875249	0.710715	0.0275262	0.0231867	0.0449084	0.226743	1.03e-05	8.03e-06	0.926203	0.481677	0.00669002	0.915011	0.00480684	0.0300191	0.664485	0.0042788	0.0061228	0.00345328	0.891084	0.0567025	0.0801367	0.00267839	0.109458	0.0511904	0.320806	0.0303649	0.264846	0.0280108	0.704704	0.361537	0.381327	4.81e-05	0.961459	0.0527973	0.035164	0.00530878	8.69e-06
Tregs	0.263711	0.331205	0.784247	0.0294357	0.440071	0.609647	0.20592	0.0194527	0.729275	0.595991	0.541977	0.869028	0.502869	0.987212	0.0882559	0.0846326	0.0455363	0.320803	0.633241	0.593595	0.12431	0.86362	0.0789896	0.227153	0.298968	0.401142	0.213543	0.369842	0.207205	0.44629	0.54351	0.208496	0.64311	0.973515	0.551974	0.526012	0.629147	0.0526571	0.270843	0.00877039	0.0817736	0.631602	0.719802	0.345393	0.599192	0.173649	0.942501	0.807253	0.0604618
aDC	0.334065	0.329224	0.266022	0.996215	0.428504	0.0761843	0.247519	0.295427	0.37826	0.914981	0.302232	0.150223	0.455668	0.806878	0.465903	0.086474	0.0753365	0.871824	0.106312	0.241547	0.675859	0.76848	0.0902921	0.468849	0.376952	0.716346	0.259578	0.465903	0.0518593	0.0506117	0.990537	0.668905	0.988644	0.634543	0.926284	0.930055	0.772115	0.331639	0.68459	0.392824	0.245518	0.766664	0.871824	0.105218	0.750377	0.476257	0.871824	0.86062	0.0744959
cDC	0.000381392	0.000122221	0.000473971	0.38114	0.0738241	0.307514	0.0975854	0.174119	0.588552	0.00865362	0.0335069	0.22645	0.313364	0.166951	0.330315	0.00038946	0.000132769	0.270278	0.0371982	0.0414315	0.79564	0.00549119	0.00351229	0.194053	0.904894	0.545054	0.056398	0.547727	0.220162	0.429134	0.329302	0.922271	0.769592	0.140951	0.0684053	0.0684053	0.362642	1.24e-07	0.29602	0.0151644	0.199094	0.29602	0.419744	0.000615748	0.0121566	0.00103451	0.0020558	0.0564943	0.00017538
iDC	0.000325457	5.68e-06	0.0497646	0.0731291	0.519966	0.0135909	0.00454469	0.655043	0.561187	0.00229534	0.0423229	0.0382222	0.207945	0.663735	0.0107062	0.00177556	0.00155656	0.851487	0.000488702	1.22e-05	0.317303	0.405877	0.00709653	0.222506	0.0661345	0.232858	0.0137301	0.150256	0.203486	0.298868	0.383352	0.0766554	0.0292751	0.159375	0.260577	0.223291	0.359434	1.66e-05	0.128854	0.000498745	0.0320445	0.864004	0.606646	8.37e-07	0.200551	0.000478837	0.0191196	0.104231	9.4e-12
naive B-cells	0.10214	0.355577	0.572468	0.499214	0.636028	0.28499	0.0480503	0.301727	0.10214	0.696387	0.0564479	0.141214	0.192996	0.915351	0.556372	0.912228	0.621971	0.807094	0.0558913	0.26362	0.676041	0.106633	0.235187	0.361895	0.219463	0.323009	0.501588	0.192996	0.0306643	0.00898852	0.171412	0.667389	0.94978	0.128184	0.627578	0.48915	0.705172	0.610819	0.496688	0.927856	0.918476	0.794904	0.442799	0.0424312	0.474251	0.349326	0.353486	0.417097	0.155184
pDC	0.562925	0.604873	0.670786	0.382377	0.925465	0.10042	0.215344	0.202922	0.670786	0.463781	0.747077	0.0155432	0.670786	0.650604	0.249009	0.0749146	0.0190098	0.673325	0.0713013	0.14772	0.196587	0.666984	0.55587	0.965456	0.306582	0.246808	0.34484	0.254195	0.0958902	0.113291	0.42097	0.333372	0.540726	0.0519207	0.544203	0.696332	0.516684	0.97098	0.89113	0.568835	0.496505	0.00186242	0.0123348	0.702772	0.0238204	0.87608	0.686073	0.25719	0.609751
pro B-cells	2.29e-05	2.59e-05	0.00306286	0.355939	0.000197878	0.000592603	0.000134127	0.206305	0.185233	0.138035	3.17e-05	0.00022385	0.0343818	0.0508123	0.147719	0.132771	0.0833721	0.37652	3.51e-05	0.00237583	0.429192	0.00595074	3.47e-05	0.0825316	0.234297	0.722159	0.271728	0.581621	0.000500059	0.00521875	0.693791	0.386249	0.779961	0.000167434	0.0195641	0.0172283	0.571562	4.66e-05	0.576582	0.00817449	0.187781	0.104241	0.3323	2.84e-05	0.583642	3.17e-05	4.14e-05	2.11e-05	1.9e-05
[truncated: 92 more columns]

## Sheet: All Protein Correlation R value
	A2M	ABI3BP	ADAMTS16	AEBP1	AGRN	AGT	AMBP	ANXA1	ANXA11	ANXA2	ANXA4	ANXA5	ANXA6	ANXA7	ASPN	BGN	C1QB	C1QC	CILP	CLEC3B	COL11A1	COL12A1	COL14A1	COL15A1	COL18A1	COL1A1	COL1A2	COL2A1	COL3A1	COL4A1	COL4A2	COL4A5	COL5A1	COL5A2	COL5A3	COL6A1	COL6A2	COL6A3	COL6A6	COL8A1	COMP	CSTB	CTSB	CTSD	CTSG	CTSZ	CXCL12	DCN	DPT
B-cells	0.159051	-0.576171	0.0439315	0.446053	-0.314794	0.470809	0.319027	0.443701	0.6009	0.115547	0.557862	0.453407	0.540761	0.567383	-0.542197	-0.0794964	0.119817	0.0411499	0.105389	0.304584	0.548237	-0.0378995	0.163615	-0.425523	-0.381803	-0.159917	-0.189035	0.290958	0.269918	0.105013	-0.537987	0.30472	0.570788	0.0665551	0.153729	-0.216766	-0.461264	-0.427062	-0.444326	0.492584	0.157788	0.389523	0.581024	0.602322	-0.579584	0.229593	0.491251	-0.311977	-0.1285
Basophils	0.142108	0.358755	-0.0347388	-0.397012	0.168169	-0.239457	-0.198613	-0.338488	-0.556576	-0.116553	-0.459889	-0.320573	-0.23416	-0.202973	0.361916	-0.124984	-0.187436	-0.228131	0.204039	-0.183714	-0.33484	-0.0969518	-0.237532	0.153887	0.298576	0.0347762	-0.0748215	-0.230368	-0.153015	-0.00400821	0.507522	-0.200208	-0.48167	-0.101589	0.0567999	0.235214	0.373265	0.35556	0.456684	-0.432518	-0.297719	-0.0873215	-0.345264	-0.361055	0.441763	-0.208062	-0.253149	0.23416	-0.0408921
CD4+ T-cells	0.0725218	-0.177979	-0.141754	0.107879	0.0925242	0.445467	0.0764537	0.267271	0.203092	-0.11311	0.268145	0.238448	0.226657	0.186628	-0.155486	0.0384312	0.0222931	-0.0192226	0.0222747	0.283986	0.0697246	-0.22491	0.103502	-0.224077	0.0052411	-0.253733	-0.0904006	0.137133	0.141933	0.173536	-0.269018	0.321077	0.108217	-0.19958	0.094942	-0.0834131	-0.126648	-0.19696	-0.068153	0.105223	-0.13521	0.124748	0.297869	0.262271	-0.141933	-0.110543	0.182895	-0.131015	-0.169899
CD4+ Tem	-0.0159489	-0.343533	0.163412	0.176115	-0.0337115	0.311508	0.362476	0.0673958	0.184812	-0.0594243	0.140589	0.116675	0.152909	0.369582	-0.27903	-0.0413071	-0.00652816	-0.0927939	0.0101465	0.196166	0.212661	-0.141314	0.0804402	-0.164896	-0.0920436	-0.0355096	-0.195665	0.136317	0.250741	0.00797887	-0.19639	0.117874	0.32716	0.161605	0.07841	-0.255814	-0.299295	-0.345675	-0.186313	0.204174	0.117191	0.0436251	0.155097	0.201648	-0.305093	-0.137575	0.10417	-0.25364	-0.306933
CD4+ memory T-cells	0.123672	-0.456592	-0.108926	0.510217	-0.288668	0.405695	0.116922	0.429681	0.455508	0.100974	0.581262	0.392327	0.541017	0.283327	-0.397907	0.106757	0.268948	0.224442	0.281981	0.387313	0.575229	0.0689224	0.188452	-0.469409	-0.236912	-0.293523	-0.0397629	0.287216	0.103866	0.0771867	-0.52728	0.328218	0.475066	-0.0332563	0.0103815	-0.143387	-0.315212	-0.313525	-0.449124	0.58449	0.206178	0.305502	0.568782	0.654158	-0.4198	0.306902	0.573236	-0.131579	-0.00192808
CD4+ naive T-cells	-0.0248851	-0.285781	0.0470834	0.205724	-0.270916	-0.00617123	0.383486	0.127569	0.248783	-0.066017	0.188483	0.147342	0.182424	0.249756	-0.325331	-0.0720765	0.0884227	0.0165901	-0.0481617	0.158079	0.331325	-0.172537	0.276187	-0.168263	-0.19775	0.181148	0.0105244	0.480246	0.24557	-0.0896995	-0.258327	0.022479	0.486005	0.134266	-0.133874	-0.149256	-0.275549	-0.216867	-0.221733	0.339545	-0.197479	-0.101264	0.210189	0.283144	-0.302977	0.0872852	0.473421	-0.0720765	0.0569329
CD8+ T-cells	-0.0508594	-0.394745	0.0205637	0.307846	-0.322506	0.120737	0.411036	0.47513	0.500134	0.120169	0.502399	0.485298	0.443701	0.337728	-0.323099	-0.0277313	0.127681	0.0476229	0.150456	0.286067	0.544599	-0.280086	0.449247	-0.303251	-0.226955	0.0513029	0.0651686	0.491731	0.299036	0.086046	-0.349877	-0.0030071	0.582843	0.232943	-0.0546385	-0.177018	-0.326767	-0.347104	-0.302382	0.551194	-0.0204422	-0.00981991	0.366087	0.443183	-0.292565	0.137463	0.565354	-0.088278	0.103771
CD8+ Tcm	-0.00490824	-0.419651	0.0496131	0.297982	-0.37608	0.105113	0.441073	0.513838	0.548234	0.103704	0.570932	0.489306	0.467004	0.374592	-0.375154	-0.0606615	0.145989	0.00356963	0.151445	0.214099	0.592271	-0.323379	0.506925	-0.337268	-0.283708	0.0738197	0.0981289	0.56371	0.315797	0.0988886	-0.385156	0.068198	0.637656	0.242869	-0.0395471	-0.0914383	-0.320034	-0.318473	-0.355848	0.597844	-0.0764458	0.0492268	0.442513	0.515873	-0.376235	0.264615	0.654413	-0.066906	0.157578
CD8+ Tem	-0.0268232	-0.155822	-0.0710806	0.319616	-0.230118	0.0701142	0.267507	0.320311	0.216701	0.097108	0.305093	0.298571	0.268134	0.114673	-0.202206	0.050728	0.190042	0.176163	0.137341	0.292573	0.477468	-0.025364	0.414521	-0.235566	-0.0478337	0.0579749	0.195665	0.376597	0.155083	-0.041345	-0.283352	0.106087	0.374416	0.0152184	-0.182957	-0.0384084	-0.171751	-0.0942092	-0.239959	0.497049	-0.168274	-0.0205294	0.2928	0.416352	-0.223928	0.174262	0.601981	0.099282	0.239893
CD8+ naive T-cells	0.00189758	-0.578919	0.164104	0.385419	-0.380991	0.249362	0.274938	0.399821	0.476372	0.0042153	0.555576	0.402772	0.46284	0.385553	-0.40576	0.0265564	0.176361	-0.0177107	0.18549	0.300308	0.623233	-0.146692	0.27294	-0.502345	-0.35201	-0.158074	0.0436283	0.340848	0.223411	0.0494697	-0.4464	0.21392	0.55557	0.286429	-0.0158364	-0.295282	-0.358722	-0.403193	-0.416835	0.652379	0.254605	0.120907	0.459299	0.505878	-0.373265	0.142709	0.366469	-0.0984272	-0.0150711
Class-switched memory B-cells	0.065592	-0.422662	0.200933	0.313484	-0.304247	0.134397	0.242289	0.176632	0.238653	-0.0202948	0.281005	0.247329	0.261157	0.232982	-0.267426	-0.0626687	0.173446	0.123152	0.0961305	0.253276	0.441069	-0.1802	0.186445	-0.310278	-0.205197	-0.102589	0.0530788	0.232241	0.0856397	-0.0429708	-0.261603	0.132527	0.411791	0.26584	-0.094064	-0.335199	-0.27543	-0.287919	-0.263706	0.505868	0.0946325	-0.0307996	0.17531	0.335284	-0.155222	-0.0723281	0.223173	0.0350142	0.0186239
DC	-0.140907	0.233749	0.0551722	-0.107973	0.110159	-0.227845	0.0178069	-0.148982	-0.221558	0.172974	-0.102546	-0.296029	-0.247658	-0.361349	0.235684	0.0503055	-0.0726226	0.162585	0.128291	0.0695668	-0.107465	0.191161	0.291385	-0.0605712	0.0576631	0.353686	0.238371	0.324352	0.0328921	-0.136337	0.107576	-0.111617	-0.0102876	0.0623014	-0.139951	0.325051	0.16833	0.29332	0.161037	-0.113504	-0.272772	-0.183161	-0.13158	-0.0840485	0.0495316	-0.0630548	0.135851	0.078167	0.418348
Eosinophils	-0.400016	0.0644024	-0.115526	-0.313579	-0.0564894	-0.141303	-0.27223	-0.390595	-0.475165	-0.133641	-0.367618	-0.505897	-0.550163	-0.540584	-0.000632429	0.0231869	-0.407621	-0.159838	-0.0576565	-0.21102	-0.244346	0.255267	-0.120994	-0.0812746	-0.0954968	0.499573	0.0370991	0.0441972	0.279508	-0.218263	-0.0539623	-0.0804585	-0.260319	-0.211634	-0.369772	-0.035202	-0.0503789	0.0451091	-0.0347932	-0.289387	-0.084199	-0.178894	-0.329496	-0.375657	-0.172848	-0.0136724	-0.157327	-0.0830514	0.106986
Macrophages	0.209736	-0.469727	0.221751	0.470692	-0.323153	0.351403	0.440445	0.442935	0.461051	0.267496	0.498603	0.497639	0.498844	0.510548	-0.47262	-0.179777	0.318154	0.2958	0.279692	0.202259	0.632129	-0.0971179	0.276654	-0.372153	-0.159066	-0.056873	-0.0556681	0.301117	0.188693	0.0516186	-0.369916	0.0154179	0.560651	0.222913	0.0934335	-0.227251	-0.453538	-0.428476	-0.519036	0.626477	0.190523	0.33537	0.421285	0.641856	-0.473781	0.397638	0.656173	-0.246771	-0.01193
Macrophages M1	0.198443	-0.354356	-0.0274116	0.447809	-0.206735	0.454908	0.113259	0.367399	0.30428	0.2545	0.366761	0.44107	0.373458	0.357116	-0.357545	-0.0376329	0.338688	0.392419	0.216728	0.206076	0.508462	0.132991	0.0574061	-0.34753	-0.0593251	-0.232495	-0.000637845	0.0985448	-0.0258327	-0.0376674	-0.389724	0.0293956	0.313552	-0.0417789	-0.0642213	-0.335826	-0.392275	-0.353047	-0.382529	0.491997	0.254343	0.351223	0.356907	0.521917	-0.302658	0.371845	0.455348	-0.149256	-0.0784622
Macrophages M2	-0.0863745	-0.0479421	0.382785	0.186635	-0.0870384	-0.0521952	0.299835	0.08011	0.0672839	0.103208	0.0535289	-0.0859762	0.0232814	0.00563527	-0.130351	-0.113657	0.0344954	0.272511	0.224219	0.0998098	0.280724	-0.0813932	0.281577	-0.113128	-0.00733339	0.298075	0.0410632	0.379772	0.238313	-0.181651	-0.0515124	0.00715626	0.219771	0.0804766	-0.0982554	0.16297	-0.155637	-0.00751604	-0.212544	0.249953	-0.0648639	-0.0263986	0.0139335	0.158899	-0.290926	0.0672825	0.32888	-0.0683776	0.175451
Mast cells	0.256969	-0.268299	0.0993905	0.383574	-0.143207	0.305322	0.417131	0.532496	0.395735	0.255862	0.511723	0.474231	0.490444	0.366902	-0.248791	-0.210262	0.363606	0.337557	0.175573	0.279499	0.442051	-0.286768	0.318687	-0.301769	-0.0765122	-0.0993047	0.0207729	0.303449	0.153517	0.307316	-0.320714	0.287888	0.368002	-0.00962648	0.266991	-0.033946	-0.248262	-0.245222	-0.36442	0.43578	-0.0952381	0.275696	0.439818	0.62376	-0.271061	0.236453	0.515406	-0.0278661	0.148971
Memory B-cells	0.143943	-0.548759	-0.0886317	0.396748	-0.172669	0.619048	0.15256	0.337433	0.557373	0.0542123	0.462577	0.378472	0.513243	0.504522	-0.457553	0.00911982	-0.0263703	-0.0293969	0.0711918	0.412482	0.357742	0.0455991	-0.0709319	-0.357765	-0.358746	-0.348073	-0.393672	0.0559119	0.195063	0.165829	-0.473217	0.370298	0.418322	-0.0283728	0.217248	-0.258902	-0.401272	-0.438258	-0.295996	0.284654	0.310224	0.355235	0.493529	0.445253	-0.446364	-0.0785505	0.223389	-0.440791	-0.352919
Monocytes	0.02889	0.118569	-0.0502076	0.130223	0.130654	-0.107843	0.0658895	0.15149	-0.152771	0.207223	0.0182396	0.0415458	0.100318	0.00178728	0.109955	-0.0506657	0.231755	0.275722	0.286794	0.105137	0.222734	-0.0922115	0.238129	-0.212835	0.197107	-0.0506657	-0.0222929	0.247029	-0.0415458	-0.225669	0.0379992	-0.321401	-0.017536	-0.116024	0.00304553	0.0506657	0.066372	0.0906915	0.0334516	0.143305	-0.27451	0.136353	-0.0258419	0.0803788	0.141864	-0.00641228	0.335434	0.165677	0.0521904
NKT	0.322474	0.242752	-0.180326	-0.313211	0.14973	0.161279	-0.349638	-0.10366	-0.210275	-0.0869645	-0.420512	-0.115586	-0.193193	-0.0560294	0.067156	-0.158701	-0.0858507	-0.0069744	-0.0442202	-0.0671917	-0.287763	0.0306394	-0.274654	0.320396	0.235963	-0.0643978	-0.114301	-0.367109	-0.0521053	-0.157194	0.224016	-0.0618732	-0.298639	-0.014861	-0.0661704	-0.00220163	0.121457	0.0944868	0.202258	-0.387631	-0.0608602	-0.087274	-0.378899	-0.363236	0.244932	-0.163701	-0.344621	-0.0548574	-0.30789
Neutrophils	0.106842	0.527869	-0.0367815	-0.411769	0.376067	-0.26368	-0.164521	-0.296802	-0.439633	-0.0367617	-0.490285	-0.368004	-0.225988	-0.24181	0.482784	-0.125377	-0.0720416	-0.0816796	0.0410221	-0.107729	-0.442911	-0.185743	-0.215153	0.437932	0.454339	0.0166395	-0.147434	-0.281454	-0.205092	0.00038732	0.639654	-0.0910563	-0.50487	-0.159817	0.187635	0.407088	0.564582	0.505764	0.528014	-0.598245	-0.364231	-0.116474	-0.428603	-0.367373	0.497251	-0.318335	-0.305933	0.298737	-0.0518581
Plasma cells	0.170036	-0.69461	0.102184	0.433057	-0.46161	0.414271	0.225636	0.469296	0.643775	0.126116	0.648162	0.550948	0.607741	0.564661	-0.537658	-0.0109139	0.123602	0.00363929	0.25468	0.275517	0.633313	-0.100852	0.130158	-0.515269	-0.443669	-0.266379	-0.128339	0.255883	0.159059	0.0628123	-0.485869	0.138071	0.610206	0.291845	0.0447481	-0.341361	-0.474551	-0.507899	-0.464009	0.643191	0.395834	0.306552	0.552413	0.586451	-0.453734	0.278172	0.471536	-0.314683	-0.112282
Th1 cells	0.157077	-0.445387	-0.0534935	0.113823	-0.24863	0.642049	-0.313101	0.184841	0.227331	-0.0931581	0.222778	0.1625	0.244909	0.165055	-0.477532	-0.00316147	-0.133326	-0.0796983	0.187809	0.195297	0.211378	0.298022	-0.325842	-0.355626	-0.297627	-0.213083	-0.199805	-0.307757	0.25355	0.11782	-0.414153	0.371161	0.0331967	-0.0642833	0.107265	-0.317201	-0.365677	-0.437548	-0.417257	0.13015	0.492024	0.321423	0.238081	0.230788	-0.439866	0.161381	-0.0888497	-0.457781	-0.343262
Th2 cells	0.0289227	-0.292669	-0.0592204	0.453368	-0.208978	0.0927303	0.299609	0.426639	0.455407	0.135664	0.634213	0.422191	0.481498	0.288971	-0.270242	0.213875	0.354313	0.252888	0.0910073	0.170019	0.578457	-0.167171	0.348057	-0.382599	-0.19017	-0.285414	0.167171	0.43136	-0.170507	-0.00352458	-0.283561	-0.0124602	0.571553	0.209427	-0.0311933	-0.146784	-0.218323	-0.252054	-0.343364	0.659089	0.131667	0.160571	0.482283	0.636279	-0.11639	0.354185	0.598904	0.099339	0.178864
Tregs	-0.273884	0.151132	0.131709	-0.258316	0.0260033	-0.232466	-0.0712647	-0.203388	-0.251992	-0.152383	-0.114235	-0.164607	-0.250389	-0.266276	0.256208	0.113813	-0.206106	-0.212951	0.047848	-0.15037	-0.081044	-0.261348	0.0139105	-0.0336232	0.109397	-0.0204442	0.163132	0.00380599	-0.288537	-0.148093	0.379798	-0.106732	-0.239989	0.0383592	-0.293079	0.0963195	0.259241	0.270201	0.329968	-0.0317242	-0.138373	-0.192804	-0.238292	-0.171193	0.354928	-0.175052	-0.0801104	0.349659	0.188652
aDC	0.0816962	-0.344384	0.106868	-0.100454	-0.0253945	0.164183	0.148975	-0.0388679	0.274721	-0.269018	0.0611405	-0.00829764	0.0764257	0.368414	-0.310535	-0.213992	-0.139441	-0.239409	-0.297869	-0.0576496	-0.204264	-0.351995	-0.182548	-0.0790605	-0.308788	0.0244562	-0.33671	0.230016	0.25286	0.0900465	-0.204384	0.0809796	0.202852	0.0100445	0.246324	-0.228404	-0.269018	-0.324045	-0.0428141	-0.215744	-0.13521	0.10619	0.145004	-0.0192332	-0.25286	-0.110543	-0.13521	-0.351121	-0.331281
cDC	-0.128346	0.412245	0.0489282	-0.179085	0.128634	-0.283221	0.138614	-0.0733138	-0.219228	0.0839443	-0.163856	-0.232038	-0.227273	-0.404926	0.30538	0.0131965	0.025133	0.178951	0.0683714	0.014498	-0.047809	-0.131965	0.404326	0.147938	0.302814	0.398827	0.326246	0.398458	0.0487537	-0.0939278	0.310484	-0.101759	0.0196746	0.0931085	-0.155344	0.386364	0.293988	0.377199	0.274294	-0.128743	-0.412418	-0.290331	-0.239391	-0.0757659	0.228739	-0.13976	0.15757	0.335411	0.434241
iDC	-0.20462	0.452388	-0.0370668	-0.414078	0.243922	-0.378979	-0.138614	-0.416789	-0.532857	0.00879765	-0.456012	-0.529326	-0.531891	-0.532574	0.403813	-0.0197947	-0.199046	-0.0326366	-0.0918339	-0.173411	-0.413796	0.171921	0.0802786	0.228048	0.187151	0.437683	0.179619	0.00404525	0.00696481	-0.15887	0.295455	-0.132366	-0.387793	-0.129032	-0.133309	0.347507	0.31085	0.409457	0.340667	-0.447266	-0.389619	-0.265668	-0.392815	-0.434599	0.215543	-0.198331	-0.208743	0.170088	0.278801
naive B-cells	0.0217486	-0.121034	-0.102591	0.218151	-0.240378	0.0560914	0.278382	0.257988	0.216701	0.00289875	0.339153	0.178998	0.252191	0.0803438	-0.188436	0.0963833	0.0776126	-0.0420472	0.171404	0.207332	0.446506	-0.0797155	0.431188	-0.188453	-0.101465	0.013769	0.126095	0.364965	0.122472	0.0166831	-0.192767	0.28447	0.402043	0.0586996	-0.161902	0.223203	-0.0275381	0.0297121	-0.206611	0.462688	-0.168274	-0.0590222	0.316717	0.417802	-0.254365	0.171969	0.647054	0.0724686	0.212353
pDC	-0.0165901	-0.092815	-0.181239	0.173829	-0.00580534	0.185578	0.0650841	0.168072	0.0540624	0.212084	0.249716	0.154678	0.21623	0.0699124	-0.125667	0.169986	0.147797	0.270865	0.234908	0.0109754	0.435312	0.028703	0.205067	-0.351358	0.0369984	-0.117682	0.147023	0.170214	-0.123104	-0.14652	-0.158505	-0.171186	0.169574	-0.0650602	-0.105438	-0.0835577	-0.144153	-0.125018	-0.149311	0.328291	0.0198361	0.317719	0.273342	0.377951	-0.0848334	0.326436	0.419203	0.0829199	0.0704884
pro B-cells	0.172019	-0.524662	0.0119729	0.468011	-0.152805	0.569443	-0.0616469	0.365979	0.472317	0.164152	0.54547	0.347949	0.541971	0.372796	-0.361168	0.0737339	0.181272	0.158021	0.282583	0.309757	0.401196	0.20075	-0.135358	-0.456884	-0.287965	-0.46743	-0.254032	-0.0803158	0.0562423	0.182619	-0.490573	0.349876	0.273749	-0.0226046	0.299252	-0.231428	-0.334494	-0.398809	-0.431529	0.362171	0.566095	0.564125	0.535293	0.523883	-0.41953	0.226484	0.113442	-0.304623	-0.255132
[truncated: 95 more columns]

## Sheet: All Protein Correlation p value
	A2M	ABI3BP	ADAMTS16	AEBP1	AGRN	AGT	AMBP	ANXA1	ANXA11	ANXA2	ANXA4	ANXA5	ANXA6	ANXA7	ASPN	BGN	C1QB	C1QC	CILP	CLEC3B	COL11A1	COL12A1	COL14A1	COL15A1	COL18A1	COL1A1	COL1A2	COL2A1	COL3A1	COL4A1	COL4A2	COL4A5	COL5A1	COL5A2	COL5A3	COL6A1	COL6A2	COL6A3	COL6A6	COL8A1	COMP	CSTB	CTSB	CTSD	CTSG	CTSZ	CXCL12	DCN	DPT
B-cells	0.384581	0.000558469	0.811306	0.0105031	0.07929	0.00653627	0.0751213	0.010968	0.000276155	0.528863	0.000908423	0.0091551	0.00139627	0.000707855	0.00134794	0.665383	0.513641	0.823059	0.565933	0.090079	0.00116032	0.836841	0.370909	0.0151813	0.0310593	0.381964	0.300119	0.106182	0.135168	0.567326	0.00149391	0.0899288	0.000646245	0.717415	0.400891	0.233394	0.00787967	0.0147786	0.0108428	0.00418239	0.388416	0.0275474	0.000488532	0.000264733	0.000508423	0.206207	0.00430182	0.0821618	0.483365
Basophils	0.437838	0.0437619	0.850288	0.024458	0.357555	0.186841	0.275833	0.058097	0.000939019	0.525257	0.00809132	0.0736415	0.197076	0.265213	0.0418067	0.495514	0.3043	0.209189	0.262658	0.314177	0.0610321	0.597591	0.190517	0.400401	0.0969326	0.850129	0.684018	0.204635	0.403106	0.98263	0.00302692	0.271918	0.00525007	0.580097	0.757493	0.195009	0.035359	0.0458111	0.00860336	0.0134232	0.0979407	0.634629	0.0529423	0.0423323	0.011364	0.253161	0.16213	0.197076	0.82415
CD4+ T-cells	0.693254	0.329781	0.438991	0.556736	0.614504	0.0106173	0.67749	0.139189	0.264926	0.537648	0.137853	0.188762	0.212228	0.306429	0.395463	0.834583	0.903607	0.916834	0.903686	0.115215	0.704546	0.215867	0.572945	0.217616	0.977288	0.16113	0.622686	0.454203	0.438406	0.342191	0.136526	0.0731645	0.555494	0.273455	0.605243	0.649919	0.489744	0.279932	0.710917	0.566546	0.460619	0.496335	0.0977641	0.147023	0.438406	0.546978	0.316377	0.474771	0.352558
CD4+ Tem	0.93096	0.0542237	0.37151	0.334954	0.854668	0.0826483	0.041468	0.713994	0.311243	0.746645	0.442799	0.524823	0.403437	0.0373568	0.121976	0.822394	0.971713	0.613468	0.956047	0.281915	0.242583	0.440428	0.661644	0.367122	0.616352	0.847005	0.283168	0.456921	0.166296	0.96543	0.281354	0.520539	0.06759	0.376894	0.669697	0.157606	0.0960915	0.0526417	0.307261	0.262336	0.522977	0.812599	0.39666	0.268413	0.0895164	0.452736	0.570459	0.161289	0.0875034
CD4+ memory T-cells	0.500085	0.0086184	0.552892	0.00285096	0.109087	0.0212385	0.523938	0.0141145	0.00879805	0.582404	0.00048532	0.0263551	0.00138755	0.116097	0.0241088	0.56087	0.136633	0.21685	0.117915	0.0285179	0.00057302	0.707796	0.301639	0.00672015	0.19171	0.102997	0.828934	0.110961	0.571591	0.674566	0.00192906	0.0666553	0.00600324	0.85661	0.95503	0.43368	0.0788713	0.0805746	0.00992105	0.00044344	0.257578	0.0890656	0.00068193	4.89e-05	0.0167589	0.0875373	0.000604925	0.472856	0.991644
CD4+ naive T-cells	0.892461	0.112836	0.798037	0.258651	0.133675	0.973259	0.0302642	0.486567	0.169742	0.719608	0.301558	0.42097	0.317647	0.168023	0.06923	0.695047	0.630347	0.928192	0.793509	0.38753	0.0639686	0.34502	0.125985	0.357283	0.277968	0.321101	0.954411	0.00540524	0.175501	0.625397	0.153423	0.902807	0.00480092	0.463781	0.4651	0.414896	0.126898	0.23317	0.222595	0.0572685	0.27864	0.581316	0.24823	0.116343	0.0918756	0.63477	0.00620463	0.695047	0.756942
CD8+ T-cells	0.782213	0.0253615	0.911054	0.0865175	0.0718235	0.51039	0.0194381	0.00599559	0.0035582	0.512395	0.00338737	0.00487183	0.010968	0.0586995	0.0712728	0.880244	0.486181	0.795771	0.411111	0.11246	0.00127035	0.120511	0.0098983	0.0915668	0.21161	0.78036	0.72307	0.00425851	0.0963941	0.639603	0.0496461	0.986968	0.000464385	0.19948	0.766461	0.332441	0.0679394	0.0516077	0.0925466	0.00107709	0.911577	0.95746	0.0393356	0.0110727	0.104177	0.453108	0.000746968	0.630909	0.571944
CD8+ Tcm	0.97873	0.0168018	0.787427	0.0976305	0.0338912	0.566955	0.0115081	0.00262853	0.0011604	0.572191	0.000643752	0.00448138	0.00704629	0.0346604	0.0343682	0.741548	0.425296	0.98453	0.408009	0.239336	0.000355378	0.0710141	0.00306714	0.0590658	0.115587	0.688036	0.593129	0.000780046	0.0782872	0.590256	0.0294917	0.710735	8.66e-05	0.180451	0.829849	0.618683	0.0741551	0.0756573	0.0456237	0.000302203	0.677522	0.789044	0.0112095	0.00251032	0.0338117	0.143312	4.85e-05	0.715987	0.389056
CD8+ Tem	0.884139	0.39443	0.699064	0.074555	0.205142	0.702969	0.138827	0.0738906	0.233538	0.596998	0.0895164	0.0969385	0.137869	0.532008	0.267062	0.782762	0.297504	0.334819	0.453515	0.104167	0.00571929	0.890403	0.0183333	0.194321	0.794886	0.75263	0.283168	0.0336267	0.396704	0.822233	0.116063	0.563347	0.0347524	0.934116	0.316211	0.83468	0.347257	0.608044	0.185891	0.00380274	0.35725	0.911201	0.103887	0.0177739	0.217931	0.340144	0.000267433	0.588771	0.186016
CD8+ naive T-cells	0.991776	0.000517859	0.369462	0.0293715	0.031449	0.168717	0.127777	0.0233753	0.00584738	0.981733	0.00096342	0.0222808	0.007643	0.0293102	0.0212159	0.885284	0.334268	0.923355	0.30944	0.0949177	0.000138862	0.423045	0.130682	0.00339137	0.0481781	0.387547	0.812585	0.0562589	0.219024	0.788027	0.0104359	0.239738	0.000963584	0.111986	0.931446	0.100854	0.0437826	0.022128	0.0176286	5.21e-05	0.159646	0.50979	0.00818363	0.00313878	0.035359	0.435882	0.0391154	0.592	0.934752
Class-switched memory B-cells	0.721342	0.0159537	0.270149	0.0806164	0.0904541	0.463344	0.181526	0.333514	0.18837	0.912212	0.119247	0.17233	0.148812	0.199402	0.138952	0.733301	0.342446	0.501902	0.600713	0.161911	0.0115088	0.323682	0.306912	0.0839325	0.259899	0.576352	0.772952	0.200877	0.64119	0.815361	0.148094	0.469646	0.0191941	0.1414	0.608599	0.0607378	0.127069	0.110051	0.144742	0.00313945	0.606425	0.867105	0.337203	0.0606689	0.396275	0.694034	0.219528	0.849115	0.919416
DC	0.441758	0.197886	0.764244	0.55639	0.548378	0.209776	0.92294	0.415763	0.222969	0.343782	0.576514	0.0999546	0.171743	0.0421522	0.194093	0.784529	0.692848	0.373969	0.484084	0.705185	0.558262	0.294616	0.105646	0.741919	0.75392	0.0470484	0.188909	0.0701208	0.858165	0.456854	0.55785	0.543063	0.955436	0.734807	0.444893	0.0694838	0.357088	0.103246	0.378597	0.536222	0.130928	0.315662	0.472852	0.647423	0.787768	0.731717	0.458473	0.670663	0.0171803
Eosinophils	0.0233016	0.726201	0.528939	0.0805188	0.75878	0.440464	0.131726	0.0270867	0.00599134	0.465885	0.0384582	0.00313747	0.0011055	0.00140233	0.997259	0.899761	0.0205741	0.382204	0.753947	0.246321	0.177731	0.158527	0.509483	0.658345	0.603127	0.00360161	0.840242	0.810185	0.121311	0.230103	0.769273	0.661572	0.150166	0.244919	0.0372511	0.848315	0.784222	0.806342	0.850057	0.108169	0.646833	0.32726	0.0655398	0.0341085	0.344138	0.940797	0.389822	0.651341	0.560027
Macrophages	0.249275	0.00667794	0.222556	0.00655153	0.0712235	0.0485923	0.0116401	0.0111232	0.00791215	0.138845	0.00367783	0.00375491	0.00365877	0.00282998	0.00630485	0.32484	0.0759668	0.100229	0.121057	0.266933	0.000104036	0.59696	0.125321	0.0359528	0.384535	0.75719	0.762185	0.0939871	0.30101	0.779041	0.0371719	0.933254	0.000845051	0.220078	0.611014	0.210999	0.00913243	0.0144169	0.00233562	0.000125112	0.296259	0.0605986	0.0163371	7.51e-05	0.00616009	0.0242133	4.55e-05	0.173332	0.948331
Macrophages M1	0.276254	0.0466035	0.881616	0.010167	0.256268	0.00889884	0.537109	0.038583	0.090417	0.159825	0.0389474	0.0115086	0.0352563	0.0448039	0.044529	0.837974	0.0579401	0.026317	0.233479	0.257819	0.00296453	0.468077	0.754983	0.0513022	0.747055	0.200371	0.997236	0.591555	0.88839	0.837827	0.0274607	0.873113	0.0805471	0.820398	0.726941	0.0602278	0.026377	0.0474763	0.0307143	0.00423464	0.160092	0.0487154	0.0449379	0.00218582	0.0922352	0.0361186	0.00882473	0.414896	0.669489
Macrophages M2	0.638321	0.794431	0.0305934	0.30641	0.635732	0.776635	0.0954646	0.662951	0.714449	0.574042	0.771077	0.639876	0.899355	0.975581	0.477033	0.53567	0.851325	0.131313	0.217319	0.586781	0.119633	0.657876	0.118466	0.537583	0.968226	0.097521	0.823426	0.0320413	0.189019	0.319735	0.779485	0.968993	0.226819	0.6615	0.59265	0.372824	0.394998	0.967435	0.242849	0.167676	0.724314	0.885961	0.939668	0.385041	0.106222	0.714455	0.066075	0.710005	0.336807
Mast cells	0.155674	0.137617	0.588362	0.0302229	0.434264	0.0892638	0.0175401	0.00170498	0.0249636	0.157526	0.00275655	0.00610485	0.00437561	0.0388666	0.169726	0.248061	0.0407909	0.0588354	0.336468	0.121324	0.0113046	0.111544	0.0754498	0.0932424	0.677257	0.588685	0.910153	0.0913451	0.401547	0.0870889	0.0735084	0.110091	0.0382412	0.958298	0.13962	0.853668	0.170666	0.176134	0.0403089	0.0126635	0.604113	0.126687	0.0117735	0.000136543	0.133458	0.192599	0.00253701	0.879666	0.415798
Memory B-cells	0.431882	0.00114521	0.629536	0.0245616	0.344646	0.000158587	0.404525	0.0589341	0.000919934	0.768233	0.00768196	0.0326827	0.00266403	0.00323371	0.00846192	0.960491	0.886083	0.873108	0.698615	0.0189732	0.0444035	0.804279	0.699664	0.0443887	0.0437676	0.050915	0.0257986	0.761174	0.284683	0.364381	0.00623001	0.036961	0.0171878	0.877495	0.232332	0.152479	0.0228317	0.012111	0.0999937	0.114325	0.083989	0.0460239	0.00409944	0.0106594	0.0104428	0.669138	0.219069	0.0115671	0.0475629
Monocytes	0.875279	0.518069	0.784939	0.477471	0.476	0.556869	0.720128	0.407865	0.403866	0.255122	0.921073	0.821384	0.584868	0.992254	0.549125	0.783023	0.201848	0.12665	0.11151	0.566865	0.220459	0.615706	0.189372	0.242189	0.279564	0.783023	0.903608	0.172869	0.821384	0.21428	0.836417	0.0728584	0.924109	0.527151	0.986801	0.783023	0.718161	0.621563	0.855777	0.433949	0.128396	0.4568	0.888351	0.661887	0.438633	0.972215	0.0605461	0.364827	0.776655
NKT	0.0718535	0.180666	0.323337	0.0808942	0.4134	0.377869	0.0498128	0.572356	0.248032	0.636019	0.0165555	0.528724	0.289414	0.760687	0.71497	0.385642	0.640366	0.96978	0.810088	0.714824	0.110253	0.86779	0.128187	0.0738096	0.193548	0.726219	0.533345	0.0387481	0.77701	0.390227	0.217745	0.736566	0.0968589	0.93566	0.718983	0.990458	0.507852	0.606982	0.266937	0.0283764	0.74073	0.634814	0.0324709	0.0410119	0.176662	0.370653	0.0534158	0.765552	0.0864699
Neutrophils	0.560559	0.00190255	0.841593	0.0192013	0.0338976	0.144784	0.36823	0.099029	0.0118132	0.841677	0.00439022	0.0382398	0.213616	0.182418	0.00513137	0.494148	0.695188	0.656746	0.8236	0.557288	0.0111281	0.308768	0.236977	0.0121826	0.00899522	0.927979	0.420679	0.118633	0.26015	0.998321	8.09e-05	0.620155	0.0032091	0.382267	0.303777	0.0207563	0.000762337	0.00314669	0.00189606	0.000298666	0.0404201	0.525541	0.0143846	0.0385975	0.00378637	0.075791	0.0885931	0.0967434	0.778042
Plasma cells	0.352165	1.03e-05	0.577867	0.0132949	0.00782725	0.0184108	0.214349	0.00673516	7.03e-05	0.491586	6.04e-05	0.00108382	0.000224943	0.000760765	0.00150589	0.952726	0.50033	0.984229	0.159519	0.126945	0.000100046	0.58286	0.477692	0.00254489	0.0109745	0.140564	0.483919	0.15749	0.384556	0.732712	0.00481448	0.451092	0.000208671	0.105072	0.807863	0.0558651	0.00606573	0.00300175	0.00747121	7.17e-05	0.0249243	0.0879175	0.00104434	0.000419607	0.00909876	0.123176	0.00644243	0.0794018	0.54065
Th1 cells	0.390584	0.010633	0.771224	0.535069	0.170013	7.46e-05	0.0810071	0.311166	0.210835	0.61207	0.220365	0.374223	0.176704	0.366654	0.00571193	0.986299	0.466948	0.664582	0.303323	0.284092	0.245503	0.0975842	0.0687682	0.0457685	0.0980497	0.241626	0.272903	0.086613	0.161443	0.520732	0.0184473	0.0364891	0.856864	0.726688	0.558996	0.0768982	0.0395731	0.0122672	0.0175027	0.477718	0.00423224	0.0728383	0.189464	0.203788	0.0117633	0.377565	0.62869	0.00842506	0.0544263
Th2 cells	0.875139	0.104049	0.747486	0.00916178	0.25103	0.613712	0.0957262	0.0148885	0.00881489	0.459097	9.71e-05	0.016084	0.00526863	0.108699	0.134683	0.23984	0.046632	0.162578	0.620344	0.352212	0.0005245	0.360456	0.0509264	0.0306809	0.297173	0.113319	0.360456	0.0137016	0.350811	0.984726	0.115783	0.946037	0.000633076	0.249988	0.865422	0.42275	0.229971	0.164015	0.0543497	4.09e-05	0.472558	0.379996	0.00518442	9.06e-05	0.525842	0.0467163	0.000292931	0.588556	0.327344
Tregs	0.129304	0.408987	0.472414	0.153442	0.887658	0.200429	0.698321	0.264216	0.164122	0.405075	0.533586	0.367974	0.166913	0.140724	0.156945	0.535107	0.257748	0.241927	0.794826	0.41138	0.659256	0.148503	0.939767	0.855045	0.551165	0.911569	0.372342	0.983506	0.109256	0.418582	0.0320284	0.560965	0.185835	0.834889	0.103542	0.599994	0.151923	0.134744	0.0651312	0.863153	0.450096	0.290407	0.189061	0.348849	0.0462256	0.337926	0.662949	0.049798	0.301118
aDC	0.65668	0.053591	0.560463	0.584355	0.890272	0.369227	0.415783	0.83273	0.12809	0.136526	0.739577	0.96405	0.677602	0.0380087	0.0836627	0.239578	0.446571	0.186932	0.0977641	0.753976	0.262122	0.0481881	0.317311	0.667113	0.0855089	0.894304	0.0595137	0.205348	0.162626	0.624055	0.261834	0.659511	0.265504	0.956488	0.174137	0.208631	0.136526	0.0704017	0.816023	0.23566	0.460619	0.562966	0.428461	0.916788	0.162626	0.546978	0.460619	0.0487852	0.0640058
cDC	0.483894	0.0190489	0.790296	0.326734	0.482907	0.11624	0.449298	0.690068	0.227997	0.647832	0.370193	0.201282	0.210954	0.0215087	0.0892002	0.942854	0.891395	0.327103	0.710031	0.937228	0.794989	0.471548	0.0217217	0.419075	0.0920591	0.0237538	0.0684053	0.0238958	0.791027	0.609121	0.0837163	0.579458	0.914885	0.612261	0.395901	0.0289431	0.102426	0.0333212	0.128708	0.482531	0.0189934	0.106971	0.186966	0.680238	0.207945	0.445523	0.38908	0.0605653	0.0130173
iDC	0.261271	0.00933273	0.84038	0.0184708	0.178509	0.0324314	0.449298	0.0176425	0.00169036	0.961885	0.0087142	0.00183832	0.00172973	0.00170181	0.0219049	0.914368	0.274767	0.859255	0.617159	0.342544	0.0185588	0.346772	0.662283	0.20936	0.305051	0.0122373	0.325272	0.982469	0.969822	0.38513	0.100645	0.470187	0.0283048	0.48154	0.467003	0.0513184	0.0833326	0.0199566	0.056398	0.0102698	0.0275059	0.141667	0.0261524	0.0129342	0.236108	0.27653	0.251575	0.352015	0.122295
naive B-cells	0.905951	0.509342	0.576347	0.230349	0.185102	0.760429	0.122882	0.153983	0.233538	0.987438	0.0575744	0.326976	0.163779	0.662025	0.301682	0.599751	0.672869	0.819263	0.348245	0.254865	0.0104155	0.664514	0.0137434	0.301637	0.580559	0.940379	0.491656	0.0399884	0.504285	0.92779	0.290502	0.114569	0.022547	0.749636	0.376006	0.219463	0.881073	0.871758	0.256558	0.00766558	0.35725	0.748304	0.0773748	0.0173408	0.160054	0.346635	6.28e-05	0.693468	0.243283
pDC	0.928192	0.613387	0.320854	0.341365	0.974844	0.309207	0.723415	0.357835	0.768857	0.243894	0.168092	0.397954	0.234582	0.703786	0.493141	0.352308	0.419523	0.133751	0.195607	0.95246	0.0127702	0.87608	0.260208	0.048623	0.84067	0.521223	0.421988	0.351654	0.50207	0.423596	0.386238	0.348868	0.353494	0.723512	0.56575	0.64935	0.431204	0.495396	0.414723	0.0665911	0.914189	0.0763906	0.130094	0.0329431	0.644346	0.068235	0.0169312	0.651858	0.701456
pro B-cells	0.346492	0.00205092	0.948145	0.00690813	0.403762	0.000669994	0.737495	0.0393983	0.00634302	0.369318	0.00124322	0.0510035	0.00135543	0.0356084	0.0422632	0.68838	0.320765	0.387708	0.1171	0.0844815	0.0228598	0.270594	0.460121	0.00857061	0.109991	0.00698758	0.16062	0.662136	0.759804	0.317122	0.00436374	0.0496466	0.1295	0.902266	0.096142	0.202503	0.0613164	0.0237607	0.0136609	0.0416524	0.000732463	0.000771575	0.00159444	0.00208843	0.0168367	0.212586	0.536447	0.0900359	0.158755
[truncated: 95 more columns]
