# Supplementary material for: Extracellular matrix educates an immunoregulatory tumor macrophage phenotype found in ovarian cancer metastasis
Source: Nat Commun. 2023 May 15;14:2514. doi: 10.1038/s41467-023-38093-5 (PMC10185550; doi:10.1038/s41467-023-38093-5)
Supplement: Supplementary file 10 — Supplementary data 6 [file 41467_2023_38093_MOESM10_ESM.xlsx]

## Sheet: ProtQuant
Supplementary Dataset 6: Proteomics analysis of 39 ovarian cancer omental samples.
Proteomics data is grouped using Naba matrisome annotator tool (http://matrisome.org/)
ids	Acc	Name	Accessions	Category	Division	EntryName	EntrezGeneSymbol	Mascot Score	No Unique Peptides	No Pept Identifications	G104	G105	G111	G116	G122	G140	G145	G149	G159	G181	G183	G185	G186	G191	G198	G216	G284	G306	G338	G107	G150	G151	G164	G165	G170	G175	G177	G178	G184	G221	G273	G275	G276	G296	G301	G302	G343	G347	G351
p00000;p04965;p13688;p16228;p25415;p29965;	CLPX_HUMAN	ATP-dependent Clp protease ATP-binding subunit clpX-like, mitochondrial OS=Homo sapiens GN=CLPX PE=1 SV=2	O76031;			ATP-dependent Clp protease ATP-binding subunit clpX-like, mitochondrial OS	CLPX	65.94	6	12	40.8262	20.592	35.3316	64.9712	78.9561	65.56	82.7527	12.4838	32.716	0.0075	106.493	8.55245	12.3061	32.1963	17.5755	64.74	31.845	86.5048	54.5053	13.6445	14.3743	6.19302	19.3341	12.9091	24.5429	1.8233	30.0823	23.4033	27.9211	260.466	19.8419	30.8111	20.7465	18.9035	25.1122	26.4856	86.8031	15.1914	16.6046
p00001;p12231;p13361;p19039;p27886;	PSMD4_HUMAN	26S proteasome non-ATPase regulatory subunit 4 OS=Homo sapiens GN=PSMD4 PE=1 SV=1	P55036; A2A3N6;			26S proteasome non-ATPase regulatory subunit 4 OS	PSMD4	123.77	5	6	59.4035	9.571	35.2186	43.3624	29.2044	3.8456	6.11108	26.2693	6.21604	12.6523	30.1429	0.03245	12.1048	52.3084	56.356	42.3033	10.603	84.5132	11.5235	53.6822	30.5729	48.5635	23.09	4.87548	45.5819	32.8007	41.3871	22.1303	56.5733	12.17	33.8307	23.3133	68.55	23.5335	56.0333	55.0906	48.3031	43.4854	40.2718
p00002;p05542;p05543;p18553;	GBG2_HUMAN	Guanine nucleotide-binding protein G(I)/G(S)/G(O) subunit gamma-2 OS=Homo sapiens GN=GNG2 PE=1 SV=2	P59768;			Guanine nucleotide-binding protein G(I)/G(S)/G(O) subunit gamma-2 OS	GNG2	55.03	4	33	9.915	16.463	29.044	10.3582	19.9561	17.502	13.3527	23.13	15.138	13.487	2.93291	23.813	79.53	20.09	12.5335	8.14109	19.0707	5.5346	2.97252	24.916	34.4614	15.2918	5.832	0.39011	41.79	20.018	8.99214	15.233	20.3311	12.7006	17.752	21.769	15.4408	40.21	31.458	15.915	11.995	6.62813	12.694
p00003;p01580;p01581;p02522;p05262;p06403;p08378;p12216;p18189;p21784;p25326;p26208;	COQ8A_HUMAN	Atypical kinase COQ8A, mitochondrial OS=Homo sapiens GN=COQ8A PE=1 SV=1	Q8NI60;			Atypical kinase COQ8A, mitochondrial OS	COQ8A	178.5	12	71	40.2075	52.784	101.642	24.1309	43.5776	58.1924	67.8041	15.279	42.0195	52.4875	24.8507	277.958	135.053	109.583	77.7355	103.221	45.322	47.2416	11.0811	30.1915	20.7417	33.3743	19.8678	68.415	40.3627	39.814	133.516	51.6433	51.2353	26.876	32.3676	21.599	22.331	31.8514	94.8614	44.9073	7.43027	19.7325	40.9955
p00004;p13087;	K1683_HUMAN	Uncharacterized protein KIAA1683 OS=Homo sapiens GN=KIAA1683 PE=1 SV=1	Q9H0B3;			Uncharacterized protein KIAA1683 OS	KIAA1683	21.07	2	6	47	47.25	45.41	70.32	43.92	64.91	126.39	26.6	43	60.85	18.09	7.06649	93.4012	97.5	72.8015	52.6	73.41	47.22	38.9018	54.5	165.001	100.57	464.24	54.8014	60.87	182.001	105.001	45.3011	42.7011	221.001	134.001	174.746	378.259	122.01	108.4	45.35	206.001	151.64	39.5009
p00005;	B3GA3_HUMAN	Galactosylgalactosylxylosylprotein 3-beta-glucuronosyltransferase 3 OS=Homo sapiens GN=B3GAT3 PE=1 SV=2	O94766;			Galactosylgalactosylxylosylprotein 3-beta-glucuronosyltransferase 3 OS	B3GAT3	45.14	1	3	461	381	852	153	82.7	239	84.1	43.2	282	256	15.7	0.00649	3.04	152	0.857	102	6.56	41.9	142	1330	0.945	0.525	561	17.4	3.4	1.35	114	1790	0.27	5.81	1.82	20.3	5.97	0.21	882	2030	40.2	14.4	21.3
p00006;p01108;p05821;p11939;p12953;p12954;p13659;p13660;p15760;p16730;p16773;p18918;p18919;p23125;p23126;p25075;p26082;p26083;p29984;	FUMH_HUMAN	Fumarate hydratase, mitochondrial OS=Homo sapiens GN=FH PE=1 SV=3	P07954;			Fumarate hydratase, mitochondrial OS	FH	334.99	19	321	520.011	522.284	610.227	185.895	201.572	505.066	331.313	52.1529	355.405	235.54	42.9207	469.408	425.143	274.982	139.806	597.483	274.705	67.6998	118.762	196.943	169.691	229.822	201.158	57.3499	377.001	248.253	613.127	321.346	179.813	323.722	231.824	235.233	316.242	202.255	528.36	252.222	51.7352	103.907	273.531
p00007;p00150;p00277;p00314;p00315;p00837;p00878;p01063;p01078;p01295;p01325;p01326;p01408;p01604;p01853;p01854;p01955;p01956;p02069;p02106;p02211;p02235;p02391;p02392;p02406;p02441;p02581;p02587;p02603;p03062;p03337;p03338;p03783;p04046;p04047;p04510;p04939;p05187;p05198;p05199;p05692;p06090;p06091;p06595;p07060;p07061;p07164;p07544;p08347;p09789;p09813;p10486;p10601;p10660;p10661;p10702;p12114;…	TLN1_HUMAN	Talin-1 OS=Homo sapiens GN=TLN1 PE=1 SV=3	Q9Y490;			Talin-1 OS	TLN1	2412.58	106	1520	1216.31	1097.71	1260.05	1733.71	798.343	1431.65	1216.57	505.431	1051.61	1216.69	707.457	3010.2	1444.05	894.333	939.621	546.984	1937.4	481.229	818.063	955.648	1889.35	1148.63	1283.06	410.702	1647.71	1465.99	1098.27	673.211	1285.07	1096.37	951.081	1289.74	1477.07	1356.04	1102.74	884.536	861.599	595.642	442.386
p00008;p02452;p09396;p09861;p09955;p17449;p20291;p29651;	TOM70_HUMAN	Mitochondrial import receptor subunit TOM70 OS=Homo sapiens GN=TOMM70 PE=1 SV=1	O94826;			Mitochondrial import receptor subunit TOM70 OS	TOMM70	129.52	8	27	14.6715	23.311	13.4681	32.673	14.5884	27.7074	18.4854	19.6111	25.0645	2.98425	12.1589	79.5324	40.0436	15.3384	11.7175	26.4122	46.64	7.7874	15.6743	22.9514	24.0303	24.6788	13.4327	39.5421	10.8938	18.227	11.1444	21.5622	31.6422	49.16	27.612	65.8511	37.3508	35.1323	16.8323	30.8628	56.571	25.9903	10.2987
p00009;p01057;p01151;p07688;p11470;p13475;p15209;p16359;p16597;p16825;p18299;p19174;p19507;p19814;p20270;p20660;p20661;p25083;p25749;p27200;	CTNA1_HUMAN	Catenin alpha-1 OS=Homo sapiens GN=CTNNA1 PE=1 SV=1	P35221;			Catenin alpha-1 OS	CTNNA1	484.764	20	63	91.8637	62.607	71.6611	39.9575	10.7072	62.008	35.5999	35.2693	57.9456	39.1463	58.4287	111.164	86.8297	66.8238	25.6519	40.0523	106.517	27.7462	44.8296	57.4662	164.69	73.2718	132.801	61.4356	69.6059	210.075	38.276	50.4481	105.423	226.587	216.841	170.79	266.02	86.436	51.0874	48.568	313.567	64.1397	91.8657
p00010;p00403;p03644;p05858;p07467;p15448;p17525;p26853;	EFHD2_HUMAN	EF-hand domain-containing protein D2 OS=Homo sapiens GN=EFHD2 PE=1 SV=1	Q96C19;			EF-hand domain-containing protein D2 OS	EFHD2	253.88	8	58	24.6115	19.792	30.1956	43.1812	12.7635	12.9356	6.66344	13.2926	8.42755	47.92	14.2569	26.9524	19.4348	20.0015	20.156	9.75736	91.07	8.708	28.6408	83.06	12.2438	68.49	47.078	13.3907	13.3659	53.66	25.3361	11.3092	29.91	19.9611	79.99	67.3511	40.28	35.92	22.5721	9.46378	50.37	14.8893	5.98283
p00011;p01991;p01992;p02982;p03149;p06500;p08075;p08076;p11414;p16527;p18159;p18160;p20116;p20117;p22690;p23295;	HS71A_HUMAN	Heat shock 70 kDa protein 1A OS=Homo sapiens GN=HSPA1A PE=1 SV=1	P34931; P08107;			Heat shock 70 kDa protein 1A OS	HSPA1A	572.45	16	266	182.722	255.575	205.314	188.969	98.1465	258.581	255.111	54.0479	156.52	548.231	31.6378	90.9684	219.573	169.8	170.334	107.489	237.134	75.029	155.592	251.521	872.841	335.117	378.618	45.978	1491.99	563.311	258.217	168.422	188.504	206.536	1236.01	177.164	1568.07	264.405	310.576	177.196	264.575	129.144	233.167
p00012;p00013;p03654;p03655;p03982;p04541;p04542;p05980;p05981;p06247;p06298;p07189;p07190;p07191;p08181;p08665;p08666;p09040;p09402;p09871;p11836;p12258;p12310;p12311;p12376;p13281;p13282;p13283;p16535;p16538;p16676;p16677;p17428;p19194;p19472;p21913;p21914;p24568;p24569;p24757;p25850;p25851;p26267;p26268;p26978;p26979;p27154;	POSTN_HUMAN	Periostin OS=Homo sapiens GN=POSTN PE=1 SV=2	Q15063;	ECM Glycoproteins	Core matrisome	Periostin OS	POSTN	877	47	762	6193.86	5030.61	5519.39	6324.56	17206.6	4009.57	6514.55	5966.13	2968.69	1241.3	7061.4	3617.61	7648.42	16472.5	37727.2	14627.6	5698.41	8148.46	3020.15	3683.8	3774.01	9408.41	3908.72	2144.65	4740.8	3248.82	4158.64	2967.4	5478.05	1599.42	1586.52	6491.46	4329.8	3898.33	4756.69	4939.65	3939.71	12879.4	4532.97
p00014;p03119;p03120;p03121;p05299;p05738;p05739;p06658;p06659;p06660;p08681;p09146;p09147;p16244;p16245;p16246;p16247;p19895;p19896;p23883;p23884;p29766;p29908;p29929;p29930;	AOC3_HUMAN	Membrane primary amine oxidase OS=Homo sapiens GN=AOC3 PE=1 SV=3	Q16853;			Membrane primary amine oxidase OS	AOC3	951.85	25	1065	422.741	2341.22	481.662	3960.95	3126.63	4087.5	2893.99	4980.94	3554.52	837.671	2922.78	3982.87	5642.39	2889.53	3011.71	1218.39	3576.5	2275.76	3610.9	965.543	735.943	523.212	265.725	540.008	411.964	314.618	2854.66	958.919	1690.17	91.0655	46.1269	667.323	79.2414	1862.14	1269.7	751.368	156.11	324.377	145.026
p00015;p01871;p01872;p01873;p01908;p02080;p02611;p02612;p03316;p04388;p05850;p06224;p06815;p07474;p07549;p08045;p09765;p12545;p12546;p13724;p15278;p18494;p18495;p19638;p20947;p20948;p21421;p22676;p23472;p25692;p25693;p25848;p25849;p25856;p26160;p26217;p27177;p28431;p28432;p28433;	NNTM_HUMAN	NAD(P) transhydrogenase, mitochondrial OS=Homo sapiens GN=NNT PE=1 SV=3	Q13423;			NAD(P) transhydrogenase, mitochondrial OS	NNT	607.14	40	662	746.5	893.678	923.895	516.401	2288.03	1666.67	1691.35	1217.87	833.528	846.679	2054.65	840.149	1182.55	984.66	701.623	1313.28	789.943	862.821	501.074	496.57	377.939	193.321	333.925	82.9127	207.747	352.707	761.165	647.258	481.957	672.523	300.681	675.96	210.274	415.808	1016.23	651.861	493.278	318.228	220.919
p00016;p01586;p09743;p10457;p10872;p13680;p14057;p18065;p19239;p19688;p22771;p23411;p23957;p25504;p28501;	CTND1_HUMAN	Catenin delta-1 OS=Homo sapiens GN=CTNND1 PE=1 SV=1	O60716;			Catenin delta-1 OS	CTNND1	47.03	15	55	61.7206	141.056	123.178	124.946	383.936	124.682	127.436	105.925	321.533	359.159	103.709	85.2249	453.902	318.214	70.6684	86.8591	266.891	44.426	99.3986	221.589	837.711	454.01	158.413	29.1373	619.699	313.84	435.274	147.142	110.117	96.9617	404.441	215.852	757.777	198.782	206.33	180.855	291.971	134.562	143.202
p00017;p17539;p26129;p28400;p29321;p29322;p29816;	MIC19_HUMAN	MICOS complex subunit MIC19 OS=Homo sapiens GN=CHCHD3 PE=1 SV=1	Q9NX63;			MICOS complex subunit MIC19 OS	CHCHD3	306.48	7	131	89.1912	233.88	134.992	116.32	153.782	172.651	110.96	288.367	90.1615	66.1513	92.2329	18.2389	210.356	294.794	103.983	120.201	147.98	164.523	71.3018	171.531	88.0715	94.2508	106.241	14.6107	104.551	128.651	58.8023	115.571	104.65	78.62	116.59	129.741	108.66	52.4912	149.401	112.171	181.162	67.2511	104.26
p00018;p01443;p07772;p12518;p13921;p14805;p20495;p21933;p21934;p24132;p24885;p27609;p28993;	EF1G_HUMAN	Elongation factor 1-gamma OS=Homo sapiens GN=EEF1G PE=1 SV=3	P26641;			Elongation factor 1-gamma OS	EEF1G	372.8	13	132	54.0669	41.877	53.0351	75.0617	14.2207	58.2072	24.5098	23.0268	36.2511	96.6413	40.7978	174.778	104.698	59.4966	39.9374	26.6876	219.661	23.3808	75.9623	164.451	285.464	145.136	402.43	140.731	416.67	256.621	134.603	67.1204	176.596	396.404	191.561	515.34	420.74	216.902	95.6489	62.4756	315.628	199.481	76.3547
p00019;p02882;p05226;p05506;p08784;p14059;p14060;p16975;p26277;p27580;p27581;p27611;p27635;p29266;p29920;	COPB_HUMAN	Coatomer subunit beta OS=Homo sapiens GN=COPB1 PE=1 SV=3	P53618;			Coatomer subunit beta OS	COPB1	551.9	15	20	37.511	43.686	17.6384	32.2531	30.654	20.6532	21.3449	37.594	34.1746	37.678	7.5477	23.6754	50.1085	7.8138	22.2139	12.1032	44.3067	28.3336	12.8653	16.7236	66.67	35.826	62.541	25.0751	36.6238	45.5923	46.9547	17.8697	16.0539	166.04	41.3386	52.0552	70.6655	43.3903	19.3912	10.4835	17.8602	12.5965	3.74827
p00020;p27400;	CCD78_HUMAN	Coiled-coil domain-containing protein 78 OS=Homo sapiens GN=CCDC78 PE=2 SV=1	A2IDD5;			Coiled-coil domain-containing protein 78 OS	CCDC78	20.16	2	4	462.7	382.61	854.1	157.77	83.99	241.92	86.99	43.2011	283.91	256.001	31.3	0.01298	3.04121	152.002	9.387	104.74	12.78	59.5	142.002	1331.27	1.259	0.525754	561.163	17.4014	3.653	1.35066	115.92	1790.58	5.29	5.81057	2.57	20.68	5.97084	0.84	882.531	2034.64	40.431	14.687	21.3009
p00021;	RHG28_HUMAN	Rho GTPase-activating protein 28 OS=Homo sapiens GN=ARHGAP28 PE=1 SV=3	Q9P2N2;			Rho GTPase-activating protein 28 OS	ARHGAP28	21.16	1	1	37.6	15.2	39	9.61	8.48	27.8	28.9	10.6	13.2	1.4	12.9	32.5	37.4	0.0021	9.75	67.9	16	0.0016	4.09	15.4	5.17	0.000754	2.93	0.0212	6.69	2.83	1.94	17.2	8.1	2.09	7.02	24.2	7.19	5.85	17.4	17.3	5.2	2.39	5.9
p00022;p05690;p06186;p06256;p08953;p09092;p10228;p10229;p14991;p19087;p19088;p19470;p19471;p22206;p22812;p25647;p25648;p26421;p29428;p29429;p29430;	ODPA_HUMAN	Pyruvate dehydrogenase E1 component subunit alpha, somatic form, mitochondrial OS=Homo sapiens GN=PDHA1 PE=1 SV=3	P08559;			Pyruvate dehydrogenase E1 component subunit alpha, somatic form, mitochondrial OS	PDHA1	651.74	21	429	782.552	334.631	845.786	274.915	396.565	713.15	890.151	143.889	314.571	86.0618	118.739	351.191	271.752	442.59	448.681	1014.33	372.932	341.846	293.664	250.063	204.943	99.5208	157.078	64.8886	212.55	118.974	226.931	314.926	258.664	149.301	250.808	387.315	243.273	232.112	500.447	429.078	171.645	149.078	227.016
p00023;p14800;p17788;p20292;p20293;p27311;p29144;	NP1L4_HUMAN	Nucleosome assembly protein 1-like 4 OS=Homo sapiens GN=NAP1L4 PE=1 SV=1	Q99733;			Nucleosome assembly protein 1-like 4 OS	NAP1L4	125.31	7	14	3.59702	2.617	6.01112	3.94388	1.46445	5.8008	9.1668	4.11565	3.10404	40.8	0.54482	11.3195	6.30405	2.3457	12.7089	1.01645	23.11	5.5896	4.52056	37.658	67.068	45.5	26.419	0.10462	102.28	80.91	1.5988	2.24545	7.20436	12.5446	59.779	10.8206	81.984	3.70968	3.4474	3.12556	16.5921	3.26862	1.64157
p00024;p02740;p05176;	PA2GA_HUMAN	Phospholipase A2, membrane associated OS=Homo sapiens GN=PLA2G2A PE=1 SV=2	P14555;			Phospholipase A2, membrane associated OS	PLA2G2A	154.99	3	7	104.94	6.53	29.26	9.18122	26.1022	63.1212	50.0027	48.4023	54.203	1.1425	27.321	96.8265	50.9012	50.8821	7.64149	24.0511	12.9807	34.4032	34.5118	41.2022	12.5029	30.0015	2.3127	21.6027	4.56192	8.16132	13.8023	14.2022	17.0022	3.29114	1.51143	17.5022	3.27168	2.59234	29.2531	25.3028	7.14206	18.4101	19.3018
p00025;p00348;p00349;p02225;p02302;p08184;p08185;p08295;p10627;p10628;p10850;p11297;p12000;p12001;p12914;p12915;p17169;p17170;p17737;p20303;p23074;p27527;p28912;p28913;p28914;p28915;p29777;	B3AT_HUMAN	Band 3 anion transport protein OS=Homo sapiens GN=SLC4A1 PE=1 SV=3	P02730;			Band 3 anion transport protein OS	SLC4A1	594.76	27	374	159.41	2919.89	257.762	256.362	526.29	254.733	303.558	396.355	457.994	437.038	518.563	1228.55	266.087	263.515	309.866	258.605	1882.18	134.607	723.505	416.37	115.597	363.956	153.163	2883.05	105.149	239.352	1241.65	332.485	551.674	1339.2	41.7302	232.567	81.4048	109.295	1019.44	711.056	27.6176	488.408	259.465
p00026;p01528;p02308;p06015;p09502;p15239;p27722;p27879;	ANK3_HUMAN	Ankyrin-3 OS=Homo sapiens GN=ANK3 PE=1 SV=3	Q12955;			Ankyrin-3 OS	ANK3	227.04	8	22	11.7827	53.601	14.9397	13.4147	10.5854	22.9514	28.6868	7.47565	18.635	6.35485	5.48485	1.47543	8.61726	4.0847	142.987	17.3603	29.7533	7.3456	7.15656	8.45836	13.4678	2.68528	70.312	23.5082	5.76881	6.40396	9.55656	23.9103	12.7334	50.3921	33.6614	39.7594	15.755	90.0029	20.0235	8.23834	20.1921	13.0855	5.46847
p00027;p03845;p20142;p22249;	NDUV2_HUMAN	NADH dehydrogenase [ubiquinone] flavoprotein 2, mitochondrial OS=Homo sapiens GN=NDUFV2 PE=1 SV=2	P19404;			NADH dehydrogenase [ubiquinone] flavoprotein 2, mitochondrial OS	NDUFV2	160.34	4	46	50.43	79.84	55.39	22.8712	21.0811	75.76	50.1514	16.31	64.57	34.09	32.2029	30.813	26.1824	55.4321	16.5715	35.8011	43.95	4.0852	40.9018	46.06	36.36	13.55	2.51135	0.00548	17.97	60.3007	3.28128	10.3911	30.97	4.882	41.66	38.75	16.36	18.97	50.54	29.55	45.2284	15.76	4.64091
p00028;p04346;p07139;p07140;p07775;p09278;p10721;p11204;p11205;p11226;p12221;p14769;p15187;p15467;p15468;p19553;p23584;p23585;p24290;p26635;	IDH3B_HUMAN	Isocitrate dehydrogenase [NAD] subunit beta, mitochondrial OS=Homo sapiens GN=IDH3B PE=1 SV=2	O43837;			Isocitrate dehydrogenase [NAD] subunit beta, mitochondrial OS	IDH3B	236.1	20	130	180.221	161.949	379.748	141.53	166.084	217.955	165.705	51.4794	157.979	6914.18	18.0456	100.401	143.789	1197.87	64.9059	138.841	296.6	32.1418	109.183	1508.32	55.9841	2978.89	165.367	813.836	121.679	1495.37	196.799	97.9507	97.1362	634.182	65.1036	302.116	133.943	146.252	264.786	158.673	88.3561	78.5582	79.7955
p00029;p00030;p01207;p01369;p01370;p01425;p01426;p01427;p01428;p01577;p01578;p02119;p02653;p02801;p02808;p03292;p03293;p03525;p04526;p05165;p05166;p05189;p05190;p06092;p06981;p07005;p07247;p07887;p07923;p08062;p08166;p08415;p08956;p08957;p09095;p10060;p10072;p10073;p10074;p10075;p10270;p10590;p11252;p11965;p13824;p15113;p16167;p18456;p18457;p19717;p20538;p20539;p20540;p21358;p21359;p21360;p22138;…	AGRIN_HUMAN	Agrin OS=Homo sapiens GN=AGRN PE=1 SV=5	O00468;	ECM Glycoproteins	Core matrisome	Agrin OS	AGRN	3393.71	84	526	723.089	775.88	653.444	602.554	950.047	906.193	1181.05	556.052	425.276	360.421	751.188	1113.96	970.354	417.397	503.251	381.112	565.679	851.648	626.978	541.638	191.506	222.614	292.918	163.293	385.554	176.102	432.537	439.816	165.551	7780.77	2955.62	514.233	160.89	404.19	842.536	467.154	241.547	473.694	1554.04
p00031;p00072;p00538;p01659;p02544;p02545;p02546;p02547;p02728;p02729;p02738;p03364;p04106;p05870;p05871;p07320;p07321;p07322;p07430;p07431;p08543;p11222;p11223;p14008;p14119;p14120;p14192;p14193;p14626;p14684;p18004;p18157;p18218;p18219;p18220;p18221;p18256;p18257;p18890;p18891;p18892;p19347;p20794;p21479;p21480;p21481;p21763;p21764;p22241;p22387;p22388;p22398;p22399;p23203;p23204;p23205;p23510;…	ALBU_HUMAN	Serum albumin OS=Homo sapiens GN=ALB PE=1 SV=2	P02768;			Serum albumin OS	ALB	2447.07	72	2588	6875.59	4497.15	4980.24	38225.9	3509.63	6203.75	6010.28	1870.97	6942.53	49414.8	5493	3658.31	3870.55	3997.43	5165.27	5394.29	32319.2	7809.78	25915.2	4340.92	13042.8	45726.1	8373.97	6367.04	1324.06	16313.7	9543.19	1269.24	4746.23	7246.9	11157.9	3228.33	483.715	18099.1	4018.98	4406.17	1747.59	3345.63	2028.93
p00032;p00497;p02705;p05978;p06331;p06332;p08622;p09072;p10513;p11386;p13175;p13288;p15134;p19345;p20912;p24092;p26516;p26517;p27780;p27781;p28029;p28855;p28936;p29705;	PLSL_HUMAN	Plastin-2 OS=Homo sapiens GN=LCP1 PE=1 SV=6	P13796;			Plastin-2 OS	LCP1	900.434	24	178	63.0897	144.042	72.3382	328.045	105.031	129.79	126.247	583.117	60.0678	211.355	71.8265	81.3038	233.828	100.935	148.567	33.6202	216.682	535.943	336.08	247.356	596.65	298.645	278.857	133.961	136.658	779.057	184.818	48.7859	114.948	161.476	95.0269	208.626	315.2	157.227	237.554	386.424	84.2846	213.943	208.064
p00033;p06777;p07680;p08741;p09770;p09771;p12284;p16818;p19404;p20319;p29560;	PFKAP_HUMAN	ATP-dependent 6-phosphofructokinase, platelet type OS=Homo sapiens GN=PFKP PE=1 SV=2	Q01813;			ATP-dependent 6-phosphofructokinase, platelet type OS	PFKP	835.714	11	22	6.07936	63.967	12.4825	41.394	21.7267	55.5784	19.2122	4.22017	4.73359	21.68	21.6387	60.7414	26.8397	42.5168	44.7604	44.4384	41.794	4.5874	4.00984	50.0621	74.8544	26.7785	48.6341	17.1489	61.3828	11.7086	39.3103	15.1747	23.5687	302.74	51.5727	37.0253	51.4028	1.75636	27.3787	55.5125	23.5299	69.3473	31.7972
p00034;p05512;p13047;p18115;p18580;p18581;p22269;	TPM3_HUMAN	Tropomyosin alpha-3 chain OS=Homo sapiens GN=TPM3 PE=1 SV=2	P67936; P09493; P07951; P06753;			Tropomyosin alpha-3 chain OS	TPM3	212.54	7	184	191.52	295.19	136.2	798.39	754.928	906.384	321.04	595.923	590.434	849.52	508.954	10.6389	4.11805	46.9942	185.588	265.756	280.531	802.496	346.773	304.448	126.384	279.79	139.372	78.7097	376.21	71.1707	122.91	168.133	82.2933	18.3176	246.96	98.299	213.83	549.7	549.695	1110.78	107.469	317.39	92.4189
p00035;p00129;p00527;p01921;p01965;p02243;p03437;p04564;p04640;p04642;p05229;p06387;p06525;p08559;p11277;p11467;p12207;p12817;p13923;p14281;p14420;p14704;p15085;p15648;p15707;p16519;p17130;p17303;p17352;p19382;p20647;p20691;p20784;p21229;p22671;p25832;p26168;p26615;p26714;p27395;	NUMA1_HUMAN	Nuclear mitotic apparatus protein 1 OS=Homo sapiens GN=NUMA1 PE=1 SV=2	Q14980;			Nuclear mitotic apparatus protein 1 OS	NUMA1	48.01	40	166	442.653	439.274	515.73	515.942	916.357	856.659	697.781	1293.93	780.282	278.189	560.335	277.641	965.566	440.173	655.842	546.225	953.395	495.058	613.985	894.984	795.109	445.186	626.284	138.239	491.221	405.155	333.132	696.348	537.091	259.579	878.167	1396.93	585.893	876.028	774.797	1062.12	1400.54	1101.86	1042.22
p00036;p00424;p01212;p02180;p02638;p07558;p10267;p11127;p14621;p28195;	PACN2_HUMAN	Protein kinase C and casein kinase substrate in neurons protein 2 OS=Homo sapiens GN=PACSIN2 PE=1 SV=2	Q9UNF0;			Protein kinase C and casein kinase substrate in neurons protein 2 OS	PACSIN2	177.26	10	63	113.24	77.56	141.41	71.73	21.1184	53.8	44.2514	16.9585	61.25	47.87	29.3848	8.14841	46.1248	31.2163	26.4445	37.4811	128.4	17.0476	34.735	94.926	137.11	58.5615	96.98	36.0871	166.58	160.931	58.1533	49.94	94.7533	89.658	102.617	214.46	140.535	92.3412	125.84	71.1914	224.9	109.81	106.571
p00037;p07319;p09190;p11438;p12435;p20260;p22362;p27265;	GRHPR_HUMAN	Glyoxylate reductase/hydroxypyruvate reductase OS=Homo sapiens GN=GRHPR PE=1 SV=1	Q9UBQ7;			Glyoxylate reductase/hydroxypyruvate reductase OS	GRHPR	308.67	8	97	38.9523	22.528	61.3116	23.6367	18.3544	32.7124	50.8237	4.75622	19.5145	22.4505	11.0458	54.796	75.8624	28.4042	40.9905	35.9522	32.1507	1.9312	16.4773	7.79436	42.5529	11.7033	30.1117	2.91148	28.916	20.8683	19.6154	3.94545	14.5954	131.16	46.1997	11.5023	56.14	13.1447	11.4783	3.57795	1.01015	0.64478	0.814484
p00038;p01417;p01418;p10478;p10479;p25670;p25671;p29882;	TTHY_HUMAN	Transthyretin OS=Homo sapiens GN=TTR PE=1 SV=1	P02766;			Transthyretin OS	TTR	293.65	8	56	30.9347	12.865	22.6047	82.0864	32.7065	14.967	34.7794	23.3395	19.572	281.01	24.4689	85.0689	35.736	104.709	61.6889	20.5144	43.472	64.677	66.5653	9.39924	16.4503	109.202	48.5927	21.0869	25.1948	15.652	81.3213	33.4115	4.06654	474.695	16.8104	3.13745	12.1624	11.3047	7.6925	14.747	5.60118	6.06565	10.1737
p00039;p01757;p04671;p15578;	DUS3_HUMAN	Dual specificity protein phosphatase 3 OS=Homo sapiens GN=DUSP3 PE=1 SV=1	P51452;			Dual specificity protein phosphatase 3 OS	DUSP3	32.49	4	11	1.09351	0.986	1.51412	12.6512	0.00436	5.0734	14.4327	0.00452	2.15202	5.6125	2.77894	6.46947	67.92	18.8921	14.273	4.21218	12.1913	0.0064	39.7535	11.3211	30.5114	21.177	36.84	31.081	33.43	33.168	34.573	10.6122	16.6611	50.24	25.467	50.085	39.78	29.425	17.582	13.4014	39.844	40.5411	4.32274
p00040;p17682;p17870;p17885;p26352;p27847;	VDAC3_HUMAN	Voltage-dependent anion-selective channel protein 3 OS=Homo sapiens GN=VDAC3 PE=1 SV=1	Q9Y277;			Voltage-dependent anion-selective channel protein 3 OS	VDAC3	221.12	6	226	173.233	225.551	148.777	168.491	113.661	286.98	151.181	208.05	238.49	48.8338	117.741	336.769	903.2	325.86	329.441	308.37	92.14	192.12	123.05	113.402	200.56	35.9028	307.45	112.08	225.284	205.56	125.312	334.831	219.33	131.23	66.69	116.52	412.53	112.461	197.831	228.16	370.07	184.87	151.381
p00041;p01841;p06502;p11178;p12884;p13504;	CN159_HUMAN	UPF0317 protein C14orf159, mitochondrial OS=Homo sapiens GN=C14orf159 PE=1 SV=2	Q7Z3D6;			UPF0317 protein C14orf159, mitochondrial OS	C14orf159	142.23	6	42	36.9012	76.941	48.0127	39.4012	27.1933	56.066	73.5	15.6001	29.5015	22.5901	46.2099	134.313	71.37	65.95	30.5115	18.194	23.3407	40.4896	31.4105	2.5956	5.9289	1.25502	0.0081	6.82337	3.59189	6.67498	16.4213	4.44545	15.9222	12.5026	7.73043	19.5941	3.31468	3.63134	20.5711	13.8428	3.54212	7.04826	8.73591
p00042;p00608;p14370;p18770;p23841;p25846;p27529;p27873;	SMTN_HUMAN	Smoothelin OS=Homo sapiens GN=SMTN PE=1 SV=7	P53814;			Smoothelin OS	SMTN	228.73	8	30	19.9745	18.334	175.577	59.3912	1019.48	52.7912	3351.73	331.359	539.445	2805.81	27.351	209.432	1103.7	533.298	1684.11	107.087	1069.33	3059.65	1626.14	867.046	1581.6	1365.87	6.1474	899.818	17.7339	779.906	4970.02	3101.87	1670.67	13609.3	7.17314	169.567	543.779	2919.68	2555.24	2339.78	19.4551	3.27365	2138.82
p00043;p01621;p02905;p03042;p04157;p06062;p07691;p07852;p11365;p12345;p13192;p13193;p13437;p14739;p15724;p17878;p19249;p24293;p25234;	CAND1_HUMAN	Cullin-associated NEDD8-dissociated protein 1 OS=Homo sapiens GN=CAND1 PE=1 SV=2	Q86VP6;			Cullin-associated NEDD8-dissociated protein 1 OS	CAND1	615.55	19	108	25.8922	44.7288	51.0204	76.1633	16.366	70.076	52.2595	91.5679	58.8711	43.257	111.433	153.985	146.698	54.2419	73.2744	35.5007	136.848	62.411	75.4626	60.6435	104.825	94.5635	200.002	147.179	27.3637	85.981	44.042	43.0125	46.0726	281.891	133.58	92.0874	120.679	100.576	30.7955	23.9445	59.4652	27.2759	34.1675
p00044;p00045;p02144;p02749;p04490;p05062;p05672;p07375;p07376;p07669;p19150;p22611;p22619;p24079;p24150;p26239;p29116;	AL4A1_HUMAN	Delta-1-pyrroline-5-carboxylate dehydrogenase, mitochondrial OS=Homo sapiens GN=ALDH4A1 PE=1 SV=3	P30038;			Delta-1-pyrroline-5-carboxylate dehydrogenase, mitochondrial OS	ALDH4A1	299.02	17	180	164.28	263.262	278.466	317.894	1066.26	331.631	285.605	131.777	162.623	72.6437	37.4168	227.454	580.466	393.466	326.536	284.864	242.451	193.953	118.024	79.4476	1496.25	178.089	232.538	32.9968	110.857	171.663	313.381	260.806	177.247	141.908	47.3929	131.914	95.6282	98.3877	226.01	94.4139	54.3824	195.809	555.454
p00046;p00544;p01834;p01980;p07213;p07387;p14147;p22774;p24715;	BASP1_HUMAN	Brain acid soluble protein 1 OS=Homo sapiens GN=BASP1 PE=1 SV=2	P80723;			Brain acid soluble protein 1 OS	BASP1	368.204	9	22	9.27678	5.444	10.3362	8.66732	3.04863	11.8468	23.9338	32.6827	1.22506	13.7645	3.24776	24.1734	2.92968	7.9246	7.04043	7.89963	9.64901	10.2322	9.2638	64.6122	74.9334	310.64	4.20945	0.71196	51.9	189.821	7.2397	12.2735	6.55036	4.61705	10.4826	104.59	170.69	21.6413	1.4717	45.7226	48.7	54.7311	24.0827
p00047;p07743;p28529;	PRKRA_HUMAN	Interferon-inducible double-stranded RNA-dependent protein kinase activator A OS=Homo sapiens GN=PRKRA PE=1 SV=1	O75569;			Interferon-inducible double-stranded RNA-dependent protein kinase activator A OS	PRKRA	40.48	3	3	4.37234	3.796	7.942	1.56244	6.83109	2.8524	2.57272	0.95426	2.43251	1.47725	29.33	0.01947	0.00363	1.9942	0.00447	1.40218	12.52	2.8916	0.00528	8.09112	3.68145	0.244508	10.11	0.00411	10.361	8.202	0.48028	0.00327	0.91118	7.42057	19.6	3.35218	25.33	8.35117	4.6211	7.45139	1.66206	3.9101	2.13183
p00048;p05321;p08860;p09836;p16367;p16670;p26152;	A16A1_HUMAN	Aldehyde dehydrogenase family 16 member A1 OS=Homo sapiens GN=ALDH16A1 PE=1 SV=2	Q8IZ83;			Aldehyde dehydrogenase family 16 member A1 OS	ALDH16A1	163.18	7	21	20.5035	32.344	36.8746	30.1332	55.5904	56.3714	42.2341	16.2835	26.9855	13.0118	2.77582	29.4824	47.1846	12.3126	19.8145	21.4016	42.1213	74.5096	7.74004	23.5754	35.4058	22.9243	23.732	0.00959	26.4529	40.849	42.7623	24.0044	9.58645	20.2764	13.8229	37.8362	46.2108	23.2645	25.0144	13.9756	27.3931	9.02552	7.21366
p00049;	LKAM1_HUMAN	Protein LKAAEAR1 OS=Homo sapiens GN=LKAAEAR1 PE=2 SV=3	Q8TD35;			Protein LKAAEAR1 OS	LKAAEAR1	23.98	1	2	2.55	40.7	5.41	1.71	8.22	2.85	1.9	0.219	4.89	5.21	1.43	10.2	1.4	3.23	0.00149	1.5	13.9	0.0016	3.38	2.76	0.244	1.29	0.288	15	0.000962	0.769	2.75	1.08	1.9	9.18	0.327	0.574	0.000839	0.00117	4.09	3.63	0.00103	0.96	0.999
p00050;p00468;p01127;p02187;p02509;p03885;p08643;p08656;p14144;p19771;p20294;p21282;p21283;p24110;p24282;p26508;p27439;p27440;	MAP1B_HUMAN	Microtubule-associated protein 1B OS=Homo sapiens GN=MAP1B PE=1 SV=2	P46821;			Microtubule-associated protein 1B OS	MAP1B	241.82	18	105	95.9397	84.788	70.5972	149.357	48.8431	131.004	93.9309	52.7124	95.9091	101.301	107.808	258.665	271.806	102.38	58.3924	138.718	202.597	76.218	74.4526	58.5086	64.305	291.725	90.6866	100.59	75.2528	46.9343	124.006	33.1705	58.5461	21.8151	76.3871	75.5465	67.9272	152.526	115.617	104.568	34.6203	83.6922	57.8887
p00051;p00149;p01109;p03599;p05982;p06432;p12671;p13138;p14257;p14480;p15540;p16875;p17262;p17640;p18662;p19394;p19447;p21515;p24107;p25837;p25838;p26789;p28123;p29904;	DHX9_HUMAN	ATP-dependent RNA helicase A OS=Homo sapiens GN=DHX9 PE=1 SV=4	Q08211;			ATP-dependent RNA helicase A OS	DHX9	383.81	24	189	231.191	185.341	201.85	125.518	93.6752	178.175	157.185	78.6042	203.198	106.442	65.6466	510.897	131.252	85.7082	85.6729	172.892	161.026	59.5362	113.497	159.361	245.582	103.422	245.741	56.7007	133.193	161.899	155.955	72.148	180.091	182.277	397.221	145.095	262.241	228.441	110.926	350.191	151.65	138.76	59.9688
p00052;p01160;p03426;p05852;p06425;p12150;p15683;p17137;p17707;p18289;p19969;p21870;p22936;p23381;p23623;p24307;	NCKP1_HUMAN	Nck-associated protein 1 OS=Homo sapiens GN=NCKAP1 PE=1 SV=1	Q9Y2A7;			Nck-associated protein 1 OS	NCKAP1	102.91	16	60	242.76	142.831	235.942	452.988	79.1067	212.501	168.37	50.4348	92.7115	119.644	89.2448	58.1474	177.766	143.18	80.5839	41.4355	205.65	56.3528	116.733	282.391	460.97	42.3393	335.896	62.2179	575.45	507.996	161.07	128.549	112.285	118.876	530.411	303.241	64.9495	291.902	99.327	49.7242	222.261	164.353	30.7538
p00053;p04326;p05910;p08985;p09143;p09144;p10284;p10285;p11382;p11383;p11384;p14205;p14206;p15530;p18075;p18167;p18168;p21455;p21456;p21457;p21458;p22151;p22152;p24676;p24677;p24678;p25306;p25307;p27932;p27933;p29228;	TAGL_HUMAN	Transgelin OS=Homo sapiens GN=TAGLN PE=1 SV=4	Q01995;			Transgelin OS	TAGLN	864.23	31	744	533.928	300.544	401.142	6726.51	289.898	445.746	215.529	130.345	328.989	3955.43	876.42	1344.62	637.686	416.398	305.745	163.01	1744.29	267.677	1426.16	564.255	4185.51	2500.52	2814.3	1552.39	15219.1	4522.23	713.905	114.702	457.19	240.542	706.848	348.997	5536.32	735.136	543.701	704.172	243.941	264.312	194.785
p00054;p00172;p01812;p02661;p04935;p06233;p06310;p07148;p07358;p08579;p08930;p09109;p09127;p10770;p11981;p11982;p13383;p13665;p14385;p14735;p18191;p18619;p18696;p20125;p20944;p24494;p24684;p24690;p25066;p25577;p25841;p28635;p29967;	C1TC_HUMAN	C-1-tetrahydrofolate synthase, cytoplasmic OS=Homo sapiens GN=MTHFD1 PE=1 SV=3	P11586;			C-1-tetrahydrofolate synthase, cytoplasmic OS	MTHFD1	450.9	33	319	310.176	1085.14	282.742	1665.58	190.3	1331.59	305.835	178.31	341.033	585.388	257.578	368.533	323.772	378.683	213.931	277.265	617.62	106.072	268.749	245.249	645.458	564.89	352.355	77.871	505.132	934.761	1130.84	230.253	229.819	265.253	670.46	209.486	441.641	335.703	407.673	151.119	291.962	118.006	205.401
p00055;p04340;p09464;p13017;p15233;p17111;p26689;	LAMB3_HUMAN	Laminin subunit beta-3 OS=Homo sapiens GN=LAMB3 PE=1 SV=1	Q13751;	ECM Glycoproteins	Core matrisome	Laminin subunit beta-3 OS	LAMB3	403.734	7	10	12.6547	24.026	30.7247	82.7674	70.0644	63.4744	46.4354	49.1324	35.3945	9.309	115.774	0.04543	39.6048	17.4065	78.926	8.38545	2.93701	96.1164	94.6453	9.45036	9.3758	9.69851	12.7927	3.76822	11.1029	7.20298	17.0116	15.9304	18.1471	29.65	26.657	16.962	11.12	13.8973	21.1551	48.2642	6.15412	52.76	36.425
p00056;p27776;	FHOD1_HUMAN	FH1/FH2 domain-containing protein 1 OS=Homo sapiens GN=FHOD1 PE=1 SV=3	Q9Y613;			FH1/FH2 domain-containing protein 1 OS	FHOD1	22.31	2	3	4.408	9.15	8.64156	3.15	0.00218	5.115	3.004	0.00226	2.666	6.41125	2.25097	0.01298	0.00242	0.3681	0.05619	2.6434	7.5	2.0516	0.48476	8.26	21.29	12.16	48.32	1.873	18.43	32.8	3.59	4.123	3.41	13.29	25	16	30.68	7.217	5.49	2.3656	20.55	17.779	11.14
p00057;p01463;p02436;p04025;p04026;p05746;p06697;p07916;p12365;p12988;p13161;p13750;p14542;p14733;p14943;p14973;p15211;p15473;p17125;p17126;p17333;p17760;p20096;p20236;p22326;p23985;p24504;p26809;p27297;p28762;p28763;	MY18A_HUMAN	Unconventional myosin-XVIIIa OS=Homo sapiens GN=MYO18A PE=1 SV=3	Q92614;			Unconventional myosin-XVIIIa OS	MYO18A	540.86	31	220	209.168	142.14	237.655	109.051	177.554	185.669	205.767	240.504	181.313	66.472	61.4745	110.753	211.485	83.6331	199.454	151.785	197.87	155.813	118.58	352.468	70.2444	106.335	118.068	31.8837	79.6926	126.164	552.127	210.468	109.125	61.6036	172.377	349.649	92.8447	141.308	277.358	149.871	281.913	143.884	244.635
p00058;p21565;	SCAM2_HUMAN	Secretory carrier-associated membrane protein 2 OS=Homo sapiens GN=SCAMP2 PE=1 SV=2	O15127;			Secretory carrier-associated membrane protein 2 OS	SCAMP2	37.68	2	2	9.953	11.03	11.55	22.17	46.07	7.555	24.6	25.58	37.52	9.58	19.101	39.71	52.16	8.09	21.6015	17.45	17.39	35.53	1.34176	8.03	37.9	23.18	26.7	8.24137	12.62	23.7	9.74114	7.63	22.87	2.16057	4.21	24.6	13.88	25.5	6.97	27.72	13.59	7.2	14.61
p00059;p00060;p00098;p00203;p00204;p04258;p05909;p07859;p07860;p12022;p12502;p13926;p14880;p14881;p19653;p19654;p20347;p21844;p21965;p21966;p26800;p27568;	PHB_HUMAN	Prohibitin OS=Homo sapiens GN=PHB PE=1 SV=1	P35232;			Prohibitin OS	PHB	846.91	22	640	1275.45	1361.5	1591.32	865.987	1406.28	1795.68	2274.68	979.315	1119.4	598.291	380.008	1541.92	1797.81	1105.79	1157.73	1954.98	1214.82	748.754	734.451	1352.5	582.106	759.551	1154.18	225.508	1513.04	928.701	1017.45	1970.65	1167.41	1062.52	1276.86	2243.92	1272.53	798.684	1782.13	1592.63	2106.72	1408.18	3613.38
p00061;p17118;	PRPF3_HUMAN	U4/U6 small nuclear ribonucleoprotein Prp3 OS=Homo sapiens GN=PRPF3 PE=1 SV=2	O43395;			U4/U6 small nuclear ribonucleoprotein Prp3 OS	PRPF3	43.23	2	2	53	385.14	858.26	188.7	82.7011	293.6	84.1014	49.19	282.002	274.5	48.5	0.01298	22.33	167.8	18.5015	105.29	337.1	50.39	146.36	1347.6	714	605.5	577	32.6	1087.1	780.3	114.001	1793.64	986.09	74.4006	1299.52	2730	747.17	1083.89	903.9	2048	7920.59	953.1	2770
p00062;p01028;p05511;p21498;	CLH2_HUMAN	Clathrin heavy chain 2 OS=Homo sapiens GN=CLTCL1 PE=1 SV=2	P53675;			Clathrin heavy chain 2 OS	CLTCL1	367.734	4	20	7.29134	0.004	4.39468	0.00488	0.00436	1.2236	1.43408	0.00452	2.94453	0.005	2.96291	7.09598	9.99363	1.5463	0.00596	2.59327	15.6013	0.0064	12.6135	27.1722	19.6729	22.2515	22.1627	4.23411	7.99192	6.64032	10.9823	16.1322	4.54327	33.41	50.6514	14.0811	7.67252	12.4343	21.8322	21.4028	18.1121	6.82339	70.5718
p00063;p04417;p05254;p07975;p15219;p16941;p21191;p21557;p22251;p24863;p26052;p26362;p26856;p27570;p28840;	COPB2_HUMAN	Coatomer subunit beta' OS=Homo sapiens GN=COPB2 PE=1 SV=2	P35606;			Coatomer subunit beta' OS	COPB2	175.59	15	50	67.3887	114.886	62.1157	235.472	145.141	327.962	429.387	374.696	350.205	20.1967	47.4048	41.4749	171.751	396.441	388.272	164.504	234.451	428.313	240.553	90.5811	140.861	62.844	167.261	32.4995	143.987	118.46	239.13	52.6153	122.96	145.48	84.234	215.77	183.434	140.427	158.784	111.102	129.116	134.436	18.7553
p00064;p02573;p04649;p05327;p06853;p07540;p08297;p09840;p11804;p13026;p13145;p16470;p27420;p28233;	VP13C_HUMAN	Vacuolar protein sorting-associated protein 13C OS=Homo sapiens GN=VPS13C PE=1 SV=1	Q709C8;			Vacuolar protein sorting-associated protein 13C OS	VPS13C	188.244	14	26	29.016	54.784	24.3172	136.071	45.2807	64.2934	64.4614	73.035	61.621	131.532	21.3537	225.313	139.204	106.56	51.5434	47.9344	82.4007	30.7698	54.7138	26.1894	40.3329	34.608	53.1994	27.3229	21.8168	37.3483	352.462	14.9216	15.5186	43.5868	20.9473	35.4513	28.1995	45.627	20.2587	11.2869	14.7672	23.4327	5.43978
p00065;p05384;p12424;p14413;p27484;	PYR1_HUMAN	CAD protein OS=Homo sapiens GN=CAD PE=1 SV=3	P27708;			CAD protein OS	CAD	116.13	5	7	15.3712	10.508	10.9216	9.02444	3.88218	5.7412	6.33272	2.50439	3.14453	1.8335	0.59288	13.273	12.9124	8.3122	13.171	5.37518	11.1513	1.8298	5.29252	9.4	23.7	12.1108	22.736	2.16074	6.99192	16.77	3.06928	6.98109	8.25	12.5106	24.57	17.35	16.0608	13.355	4.5551	4.755	18.702	16.04	1.03374
p00066;p00067;p00186;p04409;p04410;p05171;p05324;p05534;p11141;p11142;p12368;p15844;p19804;p21474;p26173;p26174;p29232;p29532;p29533;	1433E_HUMAN	14-3-3 protein epsilon OS=Homo sapiens GN=YWHAE PE=1 SV=1	P62258;			14-3-3 protein epsilon OS	YWHAE	803.34	19	487	454.143	307.192	482.882	571.11	173.049	303.764	243.568	114.585	220.347	1889.83	82.2607	484.718	512.708	335.235	88.8314	199.145	1095.96	94.707	406.725	302.603	930.991	699.811	1008.98	213.1	1159.71	1565.29	924.41	109.925	152.435	720.865	753.26	434.937	1507.98	580.742	262.498	219.747	111.064	180.105	163.974
p00068;p00269;p00270;p00740;p07764;p09255;p11355;p11392;p14048;p20280;p23712;p25320;p26027;p27033;p27993;p28185;	SDHA_HUMAN	Succinate dehydrogenase [ubiquinone] flavoprotein subunit, mitochondrial OS=Homo sapiens GN=SDHA PE=1 SV=2	P31040;			Succinate dehydrogenase [ubiquinone] flavoprotein subunit, mitochondrial OS	SDHA	341.69	16	188	351.82	210.418	426.41	111.634	217.838	328.918	348.143	83.1556	176.715	60.55	95.5348	31.7973	210.288	196.668	131.636	203.552	154.58	134.662	153.435	198.811	167.186	84.976	247.175	55.6426	161.341	169.666	130.889	153.604	178.426	290.274	171.441	330.991	257.001	211.857	232.991	324.484	211.236	107.709	118.09
p00069;p02146;p02147;p02431;p06711;p06712;p11694;p14505;p22798;p24220;p25344;	LG3BP_HUMAN	Galectin-3-binding protein OS=Homo sapiens GN=LGALS3BP PE=1 SV=1	Q08380;			Galectin-3-binding protein OS	LGALS3BP	282.54	11	67	81.428	49.756	54.1131	104.57	31.9223	28.9038	74.1341	31.4664	35.895	48.0537	137.962	137.916	206.671	120.548	30.1019	63.6981	58.8907	17.3984	67.247	57.0731	54.4909	68.5735	228.15	23.5101	90.901	45.7083	59.5126	21.2914	34.8032	129.02	74.9714	258.21	90.8008	73.98	57.9971	81.948	98.56	124.34	67.3509
p00070;p01789;p01790;p05263;p05264;p05673;p05674;p05675;p06529;p06530;p10875;p10876;p12526;p15651;p15652;p16098;p24805;p24888;p24889;p24890;p24919;p24920;p25104;p25142;p26143;p26144;p26155;p27255;p27256;p28640;	ALDH2_HUMAN	Aldehyde dehydrogenase, mitochondrial OS=Homo sapiens GN=ALDH2 PE=1 SV=2	P05091;			Aldehyde dehydrogenase, mitochondrial OS	ALDH2	1082.34	30	1071	3459.67	3949.31	3478.86	2344.26	2693.71	4304.53	3789.51	678.463	3231.49	1381.65	231.619	7146.82	2543.65	2396.06	1414.02	3184.9	1639.75	742.877	1250.97	748.771	763.15	182.487	597.586	182.288	1117.84	514.812	2500.62	1171.27	530.014	386.647	521.523	671.099	796.264	1255.5	1730.4	1006.1	276.49	381.306	283.794
p00071;	RED_HUMAN	Protein Red OS=Homo sapiens GN=IK PE=1 SV=3	Q13123;			Protein Red OS	IK	27.8	1	3	3.65	32.6	5.49	3.84	29.1	10.1	6.39	1.19	6.93	11.3	1.25	115	18.4	9.26	1.18	3.75	4.15	2.87	4.6	1.55	2.8	17.1	0.152	19.3	1.36	4.36	2.49	79.9	1.77	0.193	9	2.11	54.6	2.42	1.97	1.19	57.8	29.3	20.5
p00073;p11235;	SPEE_HUMAN	Spermidine synthase OS=Homo sapiens GN=SRM PE=1 SV=1	P19623;			Spermidine synthase OS	SRM	81.3	2	2	2.61117	0.622	8.81156	0.63022	2.33109	3.7812	3.43136	0.00226	4.78151	0.38825	0.00194	0.99849	10.79	1.476	2.98149	0.00218	3.31	0.0032	1.23176	0.46212	11.81	4.77	16.81	0.55337	4.201	3.78066	3.17114	0.55009	1.43109	3.983	1.09071	0.929	5.7	1.496	1.3711	0.00278	0.74803	0.00226	0.001828
p00074;p02096;p02815;p19322;p21544;p22958;p24938;p29599;p29905;	ITA3_HUMAN	Integrin alpha-3 OS=Homo sapiens GN=ITGA3 PE=1 SV=5	P26006;			Integrin alpha-3 OS	ITGA3	242.3	9	19	13.8897	16.114	24.2578	16.2417	42.7244	25.606	16.0172	12.1465	18.0775	8.40925	28.9139	0.05841	26.6563	24.6756	7.74043	8.49436	6.63468	9.0212	13.4188	94.6326	15.0508	16.9553	126.391	11.5068	28.8138	17.5666	0.95098	13.3554	15.5055	186.74	36.5484	31.3352	63.2008	27.4658	13.2175	17.4156	78.4381	12.7068	19.8606
p00075;p01239;p02315;p19506;	H15_HUMAN	Histone H1.5 OS=Homo sapiens GN=HIST1H1B PE=1 SV=3	P16401;			Histone H1.5 OS	HIST1H1B	151.71	4	34	18.7442	5.322	18.8716	888.573	1.08327	7.2522	7.69572	15.2111	11.2665	457.49	36.6789	0.02596	0.00484	18.2063	7.36198	1.67918	808.3	32.7332	490.682	99.33	398.3	964.8	333.98	147.223	21.97	642.1	145.091	146.4	103.741	286.948	688.2	150.3	57.58	221.1	36.32	88.64	355.09	51.1711	207.4
p00076;p00263;	UK114_HUMAN	Ribonuclease UK114 OS=Homo sapiens GN=HRSP12 PE=1 SV=1	P52758;			Ribonuclease UK114 OS	HRSP12	37.18	2	2	7.47	1.801	21.5	1.80122	2.67109	2.7412	3.84136	0.00226	3.37151	9.84	0.00194	0.01298	0.00242	3.5321	1.83149	4.31109	4.03067	7.5716	0.82176	0.51112	7.55145	1.36075	0.72235	0.33637	31.91	2.15066	5.8	1.01109	13.46	11.08	10.28	2.49	32.79	14.36	15.06	3.654	4.60103	8.64113	0.001828
p00077;	FFAR4_HUMAN	Free fatty acid receptor 4 OS=Homo sapiens GN=FFAR4 PE=1 SV=2	Q5NUL3;			Free fatty acid receptor 4 OS	FFAR4	22.02	1	3	8.91	9.31	0.00156	0.00122	31.6	16.6	16.8	5.33	4.56	1.74	21.1	0.00649	0.15	7.88	17.3	7.83	0.886	36.1	13.1	1.84	1.51	1.46	1.9	2.11	1.01	0.44	28.3	11.5	5.31	0.000569	0.257	0.22	0.000839	7.22	21.2	3.07	0.0426	0.985	1.79
p00078;p01433;p09301;p19059;	TACD2_HUMAN	Tumor-associated calcium signal transducer 2 OS=Homo sapiens GN=TACSTD2 PE=1 SV=3	P09758;			Tumor-associated calcium signal transducer 2 OS	TACSTD2	212.93	4	7	1.23351	0.694	0.00624	2.15366	0.29827	0.0048	3.19408	0.00452	0.44553	2.29375	0.00388	0.02596	0.64863	0.0084	3.16447	2.69327	2.24767	0.7488	2.16528	1.96336	15.81	11.4978	61.85	8.21274	0.003848	2.32198	7.85342	5.21309	37.8622	26.07	1.37214	22.87	7.66168	2.85351	2.3433	5.65278	4.21309	3.37813	19.87
p00079;p03707;p04992;p05995;p19188;p21758;	LRC47_HUMAN	Leucine-rich repeat-containing protein 47 OS=Homo sapiens GN=LRRC47 PE=1 SV=1	Q8N1G4;			Leucine-rich repeat-containing protein 47 OS	LRRC47	194.04	6	9	120.395	118.198	113.076	318.932	208.904	113.121	192.603	101.513	124.714	36.0445	357.838	46.1895	49.3536	31.3763	188.206	128.204	164.924	471.186	263.14	71.6871	128.331	133.481	91.8963	155.793	91.591	122.44	145.451	194.895	223.1	21.1316	73.07	142.988	82.23	147.192	195.203	197.756	105.351	184.671	91.8748
p00080;	YP007_HUMAN		Q6ZSR6;					37.06	1	19	7.01	22.5	7.71	27.1	17.5	24	32.5	24.9	15.4	6.18	9.65	0.00649	85.1	36.1	21	12.9	40.5	14.5	13.1	17	15	9.6	17.2	5.96	8.32	9.67	49.1	19.6	35.1	3.47	3.42	33.9	8.14	24	28.6	21.9	16.5	16	3.61
p00081;p00350;p00770;p00771;p03915;p04750;p08712;p09622;p19890;p19891;p19892;p24468;p25277;p29826;	COFA1_HUMAN	Collagen alpha-1(XV) chain OS=Homo sapiens GN=COL15A1 PE=1 SV=2	P39059;	Collagens	Core matrisome	Collagen alpha-1(XV) chain OS	COL15A1	406.06	14	188	588.54	386.984	505.915	287.592	43.537	358.06	256.836	179.081	484.172	216.043	142.159	389.139	159.011	132.448	56.0639	246.151	296.651	91.3712	119.937	524.331	187.785	124.787	65.8927	99.3999	217.787	90.1346	147.049	290.072	139.882	55.5906	51.4811	147.163	39.4579	403.741	286.682	394.103	160.226	117.596	151.648
p00082;p22742;p26468;	MACD1_HUMAN	O-acetyl-ADP-ribose deacetylase MACROD1 OS=Homo sapiens GN=MACROD1 PE=1 SV=2	Q9BQ69;			O-acetyl-ADP-ribose deacetylase MACROD1 OS	MACROD1	49.9	3	4	77.55	39.301	58.47	20.658	4671.47	88.72	4252.63	88.5411	2245.04	5.341	86.725	10.813	10.3024	6.8921	138.801	95.05	22.91	129.277	3779.29	1102.41	1824.44	2123.75	62.02	2903.2	27.295	936.401	53.6611	5837.24	58.6511	18.32	37.5753	16.1	415.186	62.8112	76.0911	67.6028	13.3455	803.601	95.1629
p00083;p00378;p00574;p00685;p00887;p00908;p00948;p00974;p01205;p01866;p02627;p02652;p03138;p03153;p03749;p04043;p04529;p08419;p08908;p09195;p09855;p11487;p11941;p11944;p11961;p12137;p12869;p13072;p14865;p18244;p18245;p18526;p20279;p21463;p23066;p23815;p23819;p24030;p24560;p24861;p24951;p26308;p26451;p26691;p26816;p27430;p27599;p27613;p28331;p28359;p28532;p28579;p29152;	FLNB_HUMAN	Filamin-B OS=Homo sapiens GN=FLNB PE=1 SV=2	O75369;			Filamin-B OS	FLNB	1277.61	53	463	2711.43	2155.62	1577.34	1841.51	1740.18	2284.23	1239.4	2125.31	1827.3	1498.7	3462.68	1333.21	126.733	2590.47	1425.16	2893.19	2069.76	1358.19	1371.22	964.769	797.504	809.912	1672.34	418.924	719.475	727.16	560.317	952.535	480.847	447.594	780.327	656.081	699.783	3820.73	1879.41	363.032	1069.76	1605.78	1048.31
p00084;p01263;p01264;p13776;	RLA1_HUMAN	60S acidic ribosomal protein P1 OS=Homo sapiens GN=RPLP1 PE=1 SV=1	P05387; P05386;			60S acidic ribosomal protein P1 OS	RPLP1	116.13	4	37	76.56	43.1	72.7	2.74366	0.94227	51.13	18.7914	0.00452	20.49	69.31	0.68591	63.51	7.88021	4.2281	0.00596	31.76	35.6407	0.2828	4.08528	95.7	27.69	18.91	94	10.2067	31.74	67.05	12.066	4.10609	7.18409	66.68	92.67	50.3	29.66	32.783	28.83	11.444	21.17	7.55	10.57
p00085;p00191;p00306;p00598;p00599;p00600;p00696;p00697;p00874;p00875;p00925;p01391;p01693;p01694;p01929;p01935;p01936;p01993;p02244;p02265;p02309;p02310;p02524;p02525;p02599;p02600;p02720;p02721;p02758;p02759;p02792;p02802;p02809;p02810;p02813;p02814;p02819;p02820;p02899;p02918;p02919;p02964;p02967;p02968;p02998;p02999;p03002;p03003;p03004;p03005;p03025;p03026;p03065;p03066;p03516;p03517;p04620;…	PGBM_HUMAN	Basement membrane-specific heparan sulfate proteoglycan core protein OS=Homo sapiens GN=HSPG2 PE=1 SV=4	P98160;	Proteoglycans	Core matrisome	Basement membrane-specific heparan sulfate proteoglycan core protein OS	HSPG2	4370.04	215	4822	4000.04	13894.5	5958.57	11999.8	5983.48	14353.4	5993.26	9292.74	13074.9	5458.19	11908.3	11691.1	12168.7	18777.8	21212.4	9851.75	12134.1	12308	8599.06	7937.38	4590.02	4611.83	3667	2884.36	4339.47	2516.29	5708.12	5673.69	7268.32	3699.95	4121.13	5944.46	2216.71	10443.1	8753.18	8131.94	3224.46	7761.43	7271.37
p00086;p02526;p05088;p07716;p08799;p09904;p10612;p16376;p18712;p20575;p20576;p24714;p25603;p25772;p28045;	RUVB2_HUMAN	RuvB-like 2 OS=Homo sapiens GN=RUVBL2 PE=1 SV=3	Q9Y230;			RuvB-like 2 OS	RUVBL2	481.12	15	122	64.361	106.541	48.5347	34.5709	22.7476	56.3776	41.0482	11.1809	42.774	97.6212	6.32567	73.2349	47.8887	29.6668	13.2714	21.4114	90.3013	3.2786	31.3986	159.13	130.448	68.7615	267.05	67.6335	193.05	125.241	134.422	41.3744	73.9122	158.511	361.73	193.341	237.7	90.7812	109.942	72.9654	262.91	115.65	74.7319
p00087;p00258;p16026;	STXB2_HUMAN	Syntaxin-binding protein 2 OS=Homo sapiens GN=STXBP2 PE=1 SV=2	Q15833;			Syntaxin-binding protein 2 OS	STXBP2	173.19	3	3	15.2112	16.622	11.66	7.34122	4.67218	0.8442	2.47272	2.30226	17.2304	2.31525	45.801	21.1165	36.0312	15.8621	1.01298	1.89209	7.07	22.6216	14.9318	3.786	4.69145	2.46575	5.89135	1.43274	3.06	11.09	0.00342	0.10418	0.00327	25.71	1.442	7.73	3.299	0.10734	0.1132	0.69339	2.28503	0.27326	0.159614
p00088;p00089;p00735;p01498;p05969;p08749;p09060;p09665;p10990;p13439;p18128;p18660;p18661;p21058;p22818;p22929;p23657;p25124;	PA2G4_HUMAN	Proliferation-associated protein 2G4 OS=Homo sapiens GN=PA2G4 PE=1 SV=3	Q9UQ80;			Proliferation-associated protein 2G4 OS	PA2G4	258.98	18	81	78.2423	59.537	95.3617	124.786	47.9389	65.3844	64.0268	82.9002	65.9165	99.31	232.03	76.2934	94.6134	40.447	173.023	54.0202	129.841	110.493	126.164	173.032	143.829	110.006	117.82	42.7739	168.153	116.991	56.1402	47.4409	76.6414	220.289	343.09	169.713	157.331	98.6385	62.1072	56.367	74.7712	53.7845	96.9897
p00090;p00091;p00092;p03210;p03211;p05235;p05318;p05319;p06093;p06094;p08991;p10438;p10439;p12185;p12528;p14434;p14558;p15553;p15554;p15876;p15909;p17941;p18807;p19594;p20663;p20664;p21941;p21942;p23504;p27674;p28054;p28055;	TCPB_HUMAN	T-complex protein 1 subunit beta OS=Homo sapiens GN=CCT2 PE=1 SV=4	P78371;			T-complex protein 1 subunit beta OS	CCT2	903.414	32	333	361.326	510.512	428.31	739.339	719.687	530.872	183.683	96.4127	506.912	3495.6	156.932	246.26	929.847	703.192	104.338	232.571	1804.63	120.301	598.187	510.565	345.702	1457.72	601.504	741.617	436.024	441.163	553.495	311.532	118.172	7488.41	409.253	763.712	670.38	308.822	660.135	617.968	215.129	251.079	208.551
p00093;p00333;p03913;p04364;p11091;p14335;p19497;p23942;p29332;	STXB1_HUMAN	Syntaxin-binding protein 1 OS=Homo sapiens GN=STXBP1 PE=1 SV=1	P61764;			Syntaxin-binding protein 1 OS	STXBP1	24.84	9	18	19.2315	66.148	17.1662	21.1161	31.7733	68.9436	97.8754	5.12665	37.9145	35.5723	0.51379	181.739	107.185	46.9926	15.278	47.5774	45.8907	10.1128	39.8128	21.3982	26.7953	13.786	7.6344	6.53129	40.8768	10.1513	64.984	10.9265	9.45618	6.45398	37.2747	3.65145	5.81912	33.7812	24.3912	4.56015	2.61959	1.57904	3.01797
p00094;p00282;p00579;p01903;p02221;p02421;p02422;p02633;p03047;p03052;p03055;p03056;p03057;p03784;p03785;p04024;p04281;p04785;p05389;p05654;p06874;p07030;p07267;p07348;p07538;p07546;p08742;p09634;p09866;p09867;p10860;p10861;p10862;p12971;p13321;p13472;p13473;p14656;p14995;p14996;p16152;p16153;p17086;p17087;p17452;p21690;p21691;p21771;p21772;p22142;p23039;p23691;p24122;p25576;p25794;p25795;p25808;…	TENA_HUMAN	Tenascin OS=Homo sapiens GN=TNC PE=1 SV=3	P24821;	ECM Glycoproteins	Core matrisome	Tenascin OS	TNC	1628.28	72	666	286.378	133.544	154.046	895.524	212.168	267.162	358.861	371.427	317.853	113.824	461.066	796.601	170.669	2395.03	164.483	122.266	503.41	297.278	854.479	1102.25	433.733	1497.72	2974.07	152.367	251.092	5697.09	86.391	320.031	243.176	774.101	250.003	4102.18	998.643	206.398	827.783	1312.22	2010.52	7381.27	563.499
p00095;p05893;p09212;p16044;p25009;p25010;	FUS_HUMAN	RNA-binding protein FUS OS=Homo sapiens GN=FUS PE=1 SV=1	P35637;			RNA-binding protein FUS OS	FUS	229.93	6	32	22.1223	13.273	24.1426	17.1944	18.4733	17.2324	5.84408	1.19152	13.0845	49.0825	37.2049	0.03894	37.1061	4.3105	11.5075	3.32436	12.2593	1.3846	17.9453	69.8411	102.387	58.7023	115.394	2.16548	53.3419	87.6977	25.6934	50.3333	26.3444	36.903	482.41	39.1022	156.361	41.2523	18.4222	12.6002	105.271	13.1323	33.7909
p00096;	NOL12_HUMAN		Q9UGY1;					20.73	1	3	19.5	16.1	23.9	12.2	63	73.2	67.3	72.9	40.8	10.4	9.02	0.00649	103	30.6	30	27.7	23.6	48.4	30.2	38.9	20.7	22.4	39.7	2.85	11.6	13.2	30	42.3	43.1	18.1	51.6	56.2	16.8	17.6	30.8	11.7	43.2	12.6	27.8
p00097;p00587;p03956;p11756;p23028;p28813;	APT_HUMAN	Adenine phosphoribosyltransferase OS=Homo sapiens GN=APRT PE=1 SV=2	P07741;			Adenine phosphoribosyltransferase OS	APRT	237.24	6	39	47.635	47.671	35.075	43.3848	14.5944	53.94	72.847	81.5634	25.573	40.41	11.9139	12.5295	102.111	70.3	57.033	63.687	65.9207	15.4228	24.8928	46.811	165.72	53.532	72.639	22.4074	198.16	194.19	24.3134	17.6711	68.8511	94.17	39.26	37.5104	212.73	62.36	111.137	29.8444	31.308	44.503	16.5727
p00099;p00400;p00474;p00586;p00607;p00999;p01337;p01700;p01701;p01924;p02066;p02067;p02948;p03399;p03415;p04105;p04517;p04953;p05211;p05350;p05351;p05550;p05638;p05681;p06469;p06516;p06694;p06729;p07010;p07090;p07654;p07908;p08380;p09279;p09849;p10268;p11065;p12197;p12198;p12501;p13762;p13763;p13825;p13826;p13829;p13949;p13950;p14104;p14311;p14406;p14471;p14710;p15120;p15262;p15488;p15678;p15679;…	MYH14_HUMAN	Myosin-14 OS=Homo sapiens GN=MYH14 PE=1 SV=2	Q7Z406; P35580;			Myosin-14 OS	MYH14	2635.49	94	2836	2550.37	2073.66	2358.88	5456.57	4049.64	4502.36	4324.62	6940.24	3646.91	984.786	11761.1	875.062	3341.51	3724.34	3998.31	2505.75	3212.6	5689.22	4608.85	3116.17	2008.09	1548.35	3544.46	1303.27	2239.11	1279.65	1634.66	2771.56	1823.68	1381.52	3998.48	6650.2	2257.53	3903.13	3677.06	7249.42	3672.27	6404.2	4301.36
p00100;p00898;p01702;p01966;p03172;p03193;p03194;p06429;p07044;p07402;p09280;p11129;p12861;p13997;p15880;p16090;p17378;p17757;p17937;p20221;p21344;p21345;p21684;p21685;p21944;p23224;p23241;p23276;p24260;p25347;p25416;p26887;	RRBP1_HUMAN	Ribosome-binding protein 1 OS=Homo sapiens GN=RRBP1 PE=1 SV=4	Q9P2E9;			Ribosome-binding protein 1 OS	RRBP1	439.03	32	89	104.75	88.2967	146.156	118.428	69.4811	114.583	128.114	50.3737	106.329	59.2637	64.2633	62.5452	144.409	101.907	92.4462	74.2204	191.132	165.852	93.2727	134.566	239.76	386.711	347.534	54.4818	241.5	277.288	160.264	126.209	67.9076	214.456	521.84	214.456	374.911	144.949	123.126	107.634	326.029	108.112	90.5851
p00101;p10583;	ERC2_HUMAN	ERC protein 2 OS=Homo sapiens GN=ERC2 PE=1 SV=3	O15083;			ERC protein 2 OS	ERC2	37.8	2	7	74.2012	41.262	27.8016	4.02122	0.00218	9.9112	17.7014	68.6011	49.6015	24.06	13.001	0.01298	71.2012	139.002	0.00298	4.80109	1.446	16.3016	0.00352	0.00224	11.39	30.01	51.52	8.17137	18.31	24.38	11.3011	0.26509	5.04109	0.287569	54.9007	17.9011	13.29	7.25117	4.5611	158.001	8.23103	0.00226	0.001828
p00102;p04499;p06208;p26982;p28683;	CP27A_HUMAN	Sterol 26-hydroxylase, mitochondrial OS=Homo sapiens GN=CYP27A1 PE=1 SV=1	Q02318;			Sterol 26-hydroxylase, mitochondrial OS	CYP27A1	161.82	5	7	5.86717	5.992	13.6906	13.8062	1.87436	2.0534	14.2027	0.85052	1.79553	0.143	85.1039	4.38596	28.0436	3.9853	16.6245	6.03218	8.78134	4.7864	21.507	4.70824	12.0829	0.00377	2.36205	5.01548	5.58376	38.44	2.67342	4.14327	7.33918	2.59271	1.53414	17.2311	17.715	6.36017	10.4422	16.6714	10.875	7.07813	2.83366
p00103;p03329;p05398;p17783;p17784;p22120;	EXOC3_HUMAN	Exocyst complex component 3 OS=Homo sapiens GN=EXOC3 PE=1 SV=2	O60645;			Exocyst complex component 3 OS	EXOC3	25.08	6	35	46.4033	42.662	56.377	48.6374	15.2704	24.9522	8.73408	14.3934	26.215	69.5613	22.7049	30.921	23.0252	29.5312	1.61096	13.2252	46.0207	2.668	45.3053	48.3109	68.1063	99.2163	121.004	24.0531	62.7479	134.85	15.6234	56.5503	9.39545	63.251	67.9763	140.266	76.2485	39.3647	22.7744	102.306	69.4773	152.458	153.404
p00104;p15930;	ANR11_HUMAN	Ankyrin repeat domain-containing protein 11 OS=Homo sapiens GN=ANKRD11 PE=1 SV=3	Q6UB99;			Ankyrin repeat domain-containing protein 11 OS	ANKRD11	46.98	2	25	20.699	7.091	11.36	26.67	49.38	11.89	51.59	10.08	6.123	0.12625	35.26	22.7065	15.7	4.49	45.6	15.48	11.17	76.3	30.79	1.882	3.544	2.42075	3.545	0.57637	1.345	2.24066	3.013	6.94	5.19	2.015	3.20071	18.9011	14.9008	3.58	8.08	2.851	12.001	4.81113	1.63091
p00105;p00459;p07444;p07784;p09489;p09647;p10061;p10469;p10470;p14657;p19547;p20600;p20601;p22040;p28412;p28553;	ITIH1_HUMAN	Inter-alpha-trypsin inhibitor heavy chain H1 OS=Homo sapiens GN=ITIH1 PE=1 SV=3	P19827;	ECM Regulators	Matrisome-associated	Inter-alpha-trypsin inhibitor heavy chain H1 OS	ITIH1	762.04	16	208	161.944	100.23	129.573	242.721	74.4517	117.062	117.223	193.796	155.153	207.977	45.5257	175.403	62.6837	517.894	37.8109	100.643	149.359	59.8447	271.552	214.458	391.513	722.24	972.48	138.345	380.741	336.001	262.145	288.946	113.881	293.25	126.79	747.266	212.952	293.259	149.478	465.301	144.308	604.39	593.391
p00106;p00415;	NEUL4_HUMAN	Neuralized-like protein 4 OS=Homo sapiens GN=NEURL4 PE=1 SV=2	Q96JN8;			Neuralized-like protein 4 OS	NEURL4	20.07	2	3	8.56	10.701	12.31	9.7	3.46109	3.9312	3.76136	4.85113	10.7015	7.052	0.00194	0.01298	82.8	26.5021	1.00049	14.174	21.87	3.2516	16.1018	14.47	29.01	21.17	35.7	10.283	24.29	26.97	10.76	10.7011	6.22109	10.32	22.36	46.3	49.7	50.9	16.5011	29.03	23.33	15.67	14.27
p00107;p01191;p04385;p08204;p08964;p10099;p10105;p11996;p12729;p13294;p13485;p18777;p19018;p19549;p19748;p20833;p20834;p21101;p21102;p22594;	DPYL3_HUMAN	Dihydropyrimidinase-related protein 3 OS=Homo sapiens GN=DPYSL3 PE=1 SV=1	Q14195;			Dihydropyrimidinase-related protein 3 OS	DPYSL3	925.244	20	328	110.143	61.817	109.682	178.764	101.952	89.0016	102.841	33.9292	109.877	212.58	59.6998	107.494	62.9695	120.266	52.6179	29.317	175.143	24.0094	141.007	158.909	820.7	407.541	846.21	65.7831	414.321	370.991	52.9108	135.026	52.3397	43.9161	127.477	372.792	797.611	444.522	149.184	197.391	411.222	254.872	121.963
p00108;p16493;	K1614_HUMAN	Uncharacterized protein KIAA1614 OS=Homo sapiens GN=KIAA1614 PE=2 SV=3	Q5VZ46;			Uncharacterized protein KIAA1614 OS	KIAA1614	29.43	2	238	4050.1	3634.27	3760.1	8994.13	1702.99	4051	3102.79	1651	2188.04	1911.5	6321.01	6.45649	2239.92	755.41	2240.37	2764.41	3122	1881.44	1982.46	6605.05	3349.99	2603.99	3300	2072.41	5325.55	3289.73	1700	1209.73	3514.27	4026.7	1324.11	6289.63	4796.87	4316.6	4137.75	6556.78	4211.4	7875.5	2088.17
p00109;p00110;p00118;p00475;p00532;p00588;p00621;p00687;p00688;p00707;p00929;p00930;p00980;p00981;p00989;p01007;p01221;p01553;p01911;p01912;p01923;p01927;p01928;p01972;p02005;p02018;p02061;p02365;p02366;p02685;p02686;p02881;p02996;p03054;p03164;p03326;p04190;p04266;p04512;p04513;p04514;p04515;p04738;p04807;p04808;p04910;p05099;p05283;p05353;p05592;p05632;p06044;p06104;p06105;p06391;p06393;p06499;…	PLEC_HUMAN	Plectin OS=Homo sapiens GN=PLEC PE=1 SV=3	Q15149;			Plectin OS	PLEC	6124.17	253	2836	2187.23	3565.87	2372.65	2722.86	1007.91	3568.01	3416.1	2770.42	1867.31	3739.94	1752.82	3215.87	3913.12	2628.65	4827.05	2597.84	5846.91	1780.79	1938.49	5048.08	12138.9	5471.14	11411	1405.68	10040.2	8904.47	4624.07	4062.92	4085.94	2501.18	6872.21	5428.12	15462.3	5694.91	5100.32	4220.85	5765.07	8759.51	3722.23
p00111;p06001;p09004;p19026;p19240;p20134;p27702;	DHPR_HUMAN	Dihydropteridine reductase OS=Homo sapiens GN=QDPR PE=1 SV=2	P09417;			Dihydropteridine reductase OS	QDPR	34.06	7	17	91.73	103.161	86.21	99.2292	111.423	52.143	48.1964	57.2545	24.459	129.938	15.3159	5.47894	40.4048	196.836	33.183	141.681	197.71	48.2222	89.3243	53.0321	750.831	385.347	3543.37	87.2137	293.051	139.15	152.412	68.6644	127.228	479.561	274.19	152.804	1041.18	100.997	93.817	66.4692	197.488	118.484	102.701
p00112;p01686;p07733;p09860;p10913;p23129;p24986;p27240;p27406;p29807;	GLYM_HUMAN	Serine hydroxymethyltransferase, mitochondrial OS=Homo sapiens GN=SHMT2 PE=1 SV=3	P34897;			Serine hydroxymethyltransferase, mitochondrial OS	SHMT2	298.07	10	41	62.85	26.88	101.3	31.9874	53.0311	23.4662	55.3027	9.82165	17.4545	4.94175	11.0678	50.7189	36.0309	28.0705	26.663	34.6803	47.6182	36.0114	22.4985	28.068	20.2758	40.475	26.7014	2.16259	17.9299	15.1243	16.5343	54.3761	28.1472	56.5	67.69	148.41	119	26.9812	49.5101	30.9328	135.11	135.751	23.9079
p00113;p02314;p05142;p05311;p06899;p14645;p14936;p25591;	SYNEM_HUMAN	Synemin OS=Homo sapiens GN=SYNM PE=1 SV=2	O15061;			Synemin OS	SYNM	89.84	8	29	583.332	243.141	50.1161	167.02	381.591	80.187	39.5141	398.543	51.5545	451.883	44.65	13.0189	18.4161	69.7642	30.4715	178.306	212.57	16.3448	110.266	59.72	1429.21	371.168	23.907	24.2541	1319.59	717.582	69.17	33.5903	192.092	35.9833	74.9769	23.5872	1736.58	47.6423	46.8833	50.1828	36.9421	72.1245	138.172
p00114;p12990;p12991;p14012;p20401;	RM12_HUMAN	39S ribosomal protein L12, mitochondrial OS=Homo sapiens GN=MRPL12 PE=1 SV=2	P52815;			39S ribosomal protein L12, mitochondrial OS	MRPL12	72.99	5	12	22.6772	16.352	42.3166	0.0061	3.52618	18.4982	7.47072	0.00565	13.103	9.4835	0.00485	39.863	18.4576	3.6263	0.75296	20.1511	15.6107	0.008	0.41904	8.97524	11.5949	17.8238	30.0193	0.00685	18.962	16.5277	14.5734	14.5952	0.58136	26.6706	20.8893	11.4801	10.4108	8.43834	16.4801	4.97556	9.56506	4.26239	21.8019
p00115;p00116;p01319;p03100;p05145;p07446;p07447;p07448;p07449;p07993;p08130;p08804;p10378;p12508;p14029;p17896;p17897;p19012;p19535;p19536;p21500;p21729;p21730;p22971;p23532;p23533;p23977;p23978;p23979;p23980;p23981;p23990;p23991;p24667;	K1C19_HUMAN	Keratin, type I cytoskeletal 19 OS=Homo sapiens GN=KRT19 PE=1 SV=4	P08779; P08727;			Keratin, type I cytoskeletal 19 OS	KRT19	1295.34	34	496	196.752	308.184	270.245	356.88	91.6883	207.861	134.453	120.408	103.903	244.633	83.1573	68.8012	164.522	112.65	98.6328	225.809	994.385	73.3932	643.313	214.436	4336.14	2111.78	20037.7	386.998	1464.73	667.242	424.71	303.685	441.619	3718.92	1872.38	836.335	6659.98	313.644	335.516	154.816	1020.18	244.121	318.316
p00117;	SIPA1_HUMAN	Signal-induced proliferation-associated protein 1 OS=Homo sapiens GN=SIPA1 PE=1 SV=1	Q96FS4;			Signal-induced proliferation-associated protein 1 OS	SIPA1	61.83	1	24	9.83	29.3	0.00156	15.9	0.00109	31.8	14.3	4	8.14	61.7	2.78	0.00649	0.00121	0.0021	17.9	3.94	26.8	0.0016	6.3	56.2	116	69	141	1.08	80.9	79.7	46.8	42.1	25.1	0.000569	49.6	17.8	143	31.9	43.6	28.2	31	38.7	46.8
p00119;p05205;p05800;p12911;	HEBP1_HUMAN	Heme-binding protein 1 OS=Homo sapiens GN=HEBP1 PE=1 SV=1	Q9NRV9;			Heme-binding protein 1 OS	HEBP1	92.31	4	28	4.51017	6.295	10.853	12.2612	0.00436	2.3844	0.26308	0.00452	0.00604	16.8712	0.00388	0.02596	0.00484	1.8063	0.00596	1.11327	21.11	0.0064	0.18128	7.71512	38.25	12.1308	30.88	1.85411	24.55	69.5	7.97114	0.00436	3.933	51.05	53.77	19.2221	32.22	11.3612	3.0651	1.70417	0.76773	0.24639	1.22383
p00120;	OTU6B_HUMAN	OTU domain-containing protein 6B OS=Homo sapiens GN=OTUD6B PE=1 SV=1	Q8N6M0;			OTU domain-containing protein 6B OS	OTUD6B	28.74	1	3	9.67	5.27	8.24	2.57	6.27	7.2	6.1	9.28	7.72	3.53	0.00097	3.81	9.56	7.09	0.00149	5.65	3.79	1.93	0.00176	5.07	22.5	0.000754	15	0.00137	8.62	8	0.00114	5.95	8.37	0.000569	1.06	10.7	2.98	10.3	4.13	21	8.47	1.82	9.95
p00121;p01306;p07530;p23893;	HMOX1_HUMAN	Heme oxygenase 1 OS=Homo sapiens GN=HMOX1 PE=1 SV=1	P09601;			Heme oxygenase 1 OS	HMOX1	211.92	4	6	1.38351	2.7678	2.95656	5.76444	11.7033	4.8436	4.31408	6.97226	12.4045	1.2415	30.0029	16.233	10.7424	5.5362	4.83447	1.20327	4.85067	11.4048	1.54528	2.82336	1.61945	0.072462	3.50335	3.35814	5.66596	45.25	1.32228	2.46327	0.44168	2.667	1.78214	0.38027	2.10968	0.00468	0.0044	0.68117	0.89516	0.00452	4.44274
p00122;p01800;p03891;p04822;p06079;p17506;p23665;p25405;p26675;	U520_HUMAN	U5 small nuclear ribonucleoprotein 200 kDa helicase OS=Homo sapiens GN=SNRNP200 PE=1 SV=2	O75643;			U5 small nuclear ribonucleoprotein 200 kDa helicase OS	SNRNP200	111.31	9	25	64.1722	63.651	86.415	27.9224	77.5665	70.11	28.2544	10.5674	56.5615	13.825	29.4219	132.422	163.136	6.0856	18.431	37.9181	25.812	5.9594	34.5685	63.285	58.08	38.745	43.9013	19.0755	38.137	36.582	35.7346	9.42845	61.951	41.8641	61.81	95.5191	56.46	47.363	56.6458	53.5154	48.302	44.034	18.4038
p00123;p05589;p09269;p09270;p18719;p19474;p19475;p20969;p20970;p23698;p23699;p23700;p27837;	F213A_HUMAN	Redox-regulatory protein FAM213A OS=Homo sapiens GN=FAM213A PE=1 SV=3	Q9BRX8;			Redox-regulatory protein FAM213A OS	FAM213A	365.87	13	254	289.91	651.909	337.205	392.621	453.962	740.104	551.074	220.275	492.442	158.812	68.2089	727.195	897.122	539.152	275.224	280.864	551.24	286.296	280.265	230.129	135.234	82.5573	70.9704	38.7976	172.793	79.2486	329.196	249.368	183.304	113.597	63.4671	177.556	59.2312	272.061	322.735	143.698	128.275	101.036	28.2434
p00124;	WASL_HUMAN	Neural Wiskott-Aldrich syndrome protein OS=Homo sapiens GN=WASL PE=1 SV=2	O00401;			Neural Wiskott-Aldrich syndrome protein OS	WASL	63.14	1	111	69.3	27.6	56.4	81.3	111	80.9	262	58.4	63.3	3.73	164	225	125	65.6	64.6	81.4	134	64.9	121	51.2	101	72.5	35	35	35.3	29.5	44.3	61.4	80.2	52.8	38.7	308	52.3	107	77.1	121	109	124	41.7
p00125;p00462;p01164;p01279;p01457;p01458;p01601;p01602;p02001;p02951;p03033;p03257;p03403;p04004;p04005;p04030;p04031;p04135;p04203;p04204;p04205;p04217;p04218;p04277;p04289;p04292;p04299;p04330;p04331;p04559;p04630;p04631;p04797;p04931;p04932;p04945;p05035;p05177;p05178;p05242;p05243;p05273;p05297;p05337;p05341;p05427;p05745;p05898;p06666;p06762;p06894;p06895;p06967;p06974;p07102;p07103;p07156;…	SPTN1_HUMAN	Spectrin alpha chain, non-erythrocytic 1 OS=Homo sapiens GN=SPTAN1 PE=1 SV=3	Q13813;			Spectrin alpha chain, non-erythrocytic 1 OS	SPTAN1	5361.26	174	2836	4440.75	6134.03	5325.29	2121.04	2050.61	4682.72	2705.04	2466.16	3597.3	3800.76	727.066	9427.49	5183.53	4662.6	1319.52	2865.33	4998.12	807.722	1152.28	3528.87	2745.65	2659.88	2148.91	700.026	3863.12	1526.22	3594.54	2188.4	1616.29	1131.05	2493.01	1814.98	2506.33	4421.02	4016.2	1398.52	1391.12	897.92	1617.48
p00126;	WNT16_HUMAN		Q9UBV4;					23.52	1	10	10.1	4.27	20.1	4.17	2.99	11	2.79	1	8.04	1.5	1.11	6.45	9.92	8.41	0.37	4.41	22	1.44	2.51	5.05	9.99	3.99	10	2.41	5.55	9.73	0.00114	9.73	4.27	16.7	4.11	9.63	6.87	16.6	7.75	6.78	11.4	5.5	8.17
p00127;p00128;	RGS8_HUMAN	Regulator of G-protein signaling 8 OS=Homo sapiens GN=RGS8 PE=1 SV=1	P57771;			Regulator of G-protein signaling 8 OS	RGS8	31.28	2	21	8.86	21.22	2.36156	9.18	0.00218	24.46	8.371	0.04203	13.67	14.42	0.67897	26.18	14.78	14.2	1.42149	6.409	20.05	1.3716	6.6	2.314	8.45	2.73	6.02	1.649	5.34	8.31	9.39	2.58109	3.10109	8.16	8.42	2.03109	3.06	5.99	3.7211	0.76239	4.50103	0.77613	0.001828
p00130;p03933;p04968;p14321;	STX11_HUMAN	Syntaxin-11 OS=Homo sapiens GN=STX11 PE=1 SV=1	O75558;			Syntaxin-11 OS	STX11	112.14	4	14	27.5035	16.511	13.1016	93.3412	9.96218	193.601	7.16272	13.9711	14.5305	71.4273	49.045	36.763	19.9512	82.9011	10.6045	12.4542	142.665	37.8032	20.4335	13.9201	11.7429	9.04226	33.6041	24.0041	21.7619	13.2837	32.1211	3.17618	37.2531	3.87457	4.65214	11.8322	28.3797	5.79817	11.4922	3.90078	6.28206	1.28339	1.04274
p00131;	TTC37_HUMAN	Tetratricopeptide repeat protein 37 OS=Homo sapiens GN=TTC37 PE=1 SV=1	Q6PGP7;			Tetratricopeptide repeat protein 37 OS	TTC37	34.72	1	8	58.5	17.7	2.2	44.7	15	22.2	21.2	13.9	7.19	26.9	20.1	0.00649	60.7	37.1	15.9	41.5	33.6	21.8	44.6	12.2	27.9	37.5	36.9	24.5	19.1	23.7	54.4	24.4	16.2	43.3	11.3	58.9	16.3	67.6	44	28.4	32.5	55.1	11
p00132;p01145;p04358;	ACE_HUMAN	Angiotensin-converting enzyme OS=Homo sapiens GN=ACE PE=1 SV=1	P12821;			Angiotensin-converting enzyme OS	ACE	102.76	3	15	18.45	10.73	23.95	27.38	2.54409	8.9412	26.18	14.56	5.30151	7.25125	42.0019	10.613	9.00121	26.3	9.35	18.83	26.06	5.2732	13.5418	2.94112	13.3014	11.7208	9.84	1.16274	6.11	23.5307	7.28114	0.62418	0.78209	2.53957	5.96071	6.74109	5.343	2.53917	14.01	9.12	1.19703	3.08113	0.215828
p00133;p13285;p15883;	DNJC3_HUMAN	DnaJ homolog subfamily C member 3 OS=Homo sapiens GN=DNAJC3 PE=1 SV=1	Q13217;			DnaJ homolog subfamily C member 3 OS	DNAJC3	68.09	3	23	10.5912	15.95	11.6016	13.9312	3.44809	17.029	18.5614	19.7911	20.1115	12.361	2.16194	0.01947	13.4442	0.0063	11.8615	10.3911	29.67	6.6216	3.59352	17.722	39.86	20.24	36.26	1.81274	54.76	45.42	38.34	26.572	35.9011	57.6	21.35	43.56	61.58	20.683	45.93	26.565	72.65	20.753	19.947
p00134;p01410;p01411;p02637;p03886;p03887;p05123;p09488;p10053;p10054;p11161;p13587;p16928;p18022;p23710;p23711;p28731;p28732;	CISY_HUMAN	Citrate synthase, mitochondrial OS=Homo sapiens GN=CS PE=1 SV=2	O75390;			Citrate synthase, mitochondrial OS	CS	294.25	18	376	1447.83	1074.58	1614.24	606.532	859.899	1846.4	1040.42	185.126	1164.7	248.826	237.483	1967.96	1188.31	835.706	887.041	2780.78	868.441	487.026	787.264	380.852	326.479	390.531	269.044	282.522	320.977	335.498	488.478	417.832	323.9	572.441	228.973	497.081	324.55	373.572	650.531	559.455	129.603	249.159	140.549
p00135;	PTN23_HUMAN	Tyrosine-protein phosphatase non-receptor type 23 OS=Homo sapiens GN=PTPN23 PE=1 SV=1	Q9H3S7;			Tyrosine-protein phosphatase non-receptor type 23 OS	PTPN23	51.78	1	1	0.00117	0.199	0.606	0.00122	0.00109	0.0012	0.00136	0.00113	0.00151	1.08	0.00097	0.00649	0.00121	0.0021	0.00149	0.00109	1.54	0.0016	0.00176	0.609	0.00145	0.000754	5.21	0.00137	2.69	0.00066	0.00114	0.00109	1.1	0.000569	1.09	2.8	1.8	1.94	0.0011	0.00139	0.221	0.458	0.000914
p00136;p03586;p03587;p04474;p07483;p07484;p08103;p12982;p14247;p14810;p14811;p18803;p18804;p22432;p22433;p24711;p29250;p29251;	OLFL3_HUMAN	Olfactomedin-like protein 3 OS=Homo sapiens GN=OLFML3 PE=2 SV=1	Q9NRN5;			Olfactomedin-like protein 3 OS	OLFML3	435.82	18	342	994.221	801.141	742.01	132.2	179.39	662.802	215.317	611.431	799.529	240.891	148.751	1041.21	338.67	596.761	172.478	647.652	241.242	188.8	116.312	467.505	154.873	337.077	261.311	266.94	188.077	96.8003	98.1048	413.663	607.342	17.5753	157.929	346.853	92.6097	452.737	309.63	533.66	142.505	396.228	725.752
p00137;p00289;p00335;p00717;p00731;p00931;p01153;p01154;p01421;p02058;p03039;p03610;p03679;p03914;p04404;p04405;p04498;p04851;p04886;p04887;p04888;p05192;p05491;p05996;p06638;p07063;p07064;p07662;p07842;p07843;p07864;p07865;p07898;p08492;p09712;p09713;p10047;p10107;p10108;p10571;p10600;p10685;p10857;p10868;p11059;p12887;p15287;p15633;p15634;p15789;p16258;p16572;p16739;p16944;p16945;p17290;p17418;…	FAS_HUMAN	Fatty acid synthase OS=Homo sapiens GN=FASN PE=1 SV=3	P49327;			Fatty acid synthase OS	FASN	817.701	104	1305	1375.72	1890.14	786.022	635.393	542.461	2127.64	2085.56	704.144	941.929	1429.98	418.849	1971.35	3373.33	2296.9	983.564	2043.76	1442.68	529.591	2163.79	950.635	1134.94	559.06	738.475	1296.11	2347.64	1437.6	2767.29	1096.09	588.033	497.846	406.122	344.529	355.468	1681.9	764.698	1092.44	210.499	271.985	204.222
p00138;p16011;p16861;	RS25_HUMAN	40S ribosomal protein S25 OS=Homo sapiens GN=RPS25 PE=1 SV=1	P62851;			40S ribosomal protein S25 OS	RPS25	176.9	3	59	25.8612	13.85	43.668	24.945	7.321	19.6012	12.4414	5.45013	14.7315	33.64	5.68097	5.33298	0.00363	21.6521	2.91549	14.46	64.13	10.6716	29.04	65.14	98.3	101.6	149.2	11.113	72.66	160.8	24.08	98.32	37.046	120.47	325.2	208.2	130	103.29	23.533	38.47	377.7	59.1	134.2
p00139;p00761;p01851;p03511;p03892;p03902;p04180;p04240;p04504;p04575;p05155;p06223;p06608;p06722;p08109;p08225;p08797;p08834;p09689;p10011;p11043;p11201;p11483;p12082;p12480;p12820;p12847;p14275;p14276;p14353;p16081;p16202;p16441;p16442;p16479;p16488;p16492;p16528;p16541;p16796;p17089;p17221;p17488;p18499;p18608;p19387;p19614;p19700;p19806;p19871;p20633;p20992;p21278;p22517;p22811;p23245;p23261;…	PRKDC_HUMAN	DNA-dependent protein kinase catalytic subunit OS=Homo sapiens GN=PRKDC PE=1 SV=3	P78527;			DNA-dependent protein kinase catalytic subunit OS	PRKDC	1331.07	71	497	425.478	282.834	473.298	430.17	289.118	406.263	330.269	228.221	323.498	334.561	521.444	268.257	551.614	384.656	394.323	307.974	501.915	650.323	1202.2	320.804	464.288	270.959	504.213	250.077	185.01	357.169	186.039	300.285	520.921	561.694	511.854	1204.74	462.495	457.048	512.884	443.476	1825.41	717.991	900.754
p00140;p01435;p03630;p03631;p06780;p10722;p12606;p13187;p14198;p16772;p22685;p23327;p23619;p24967;p26729;p27508;p27772;p28746;	AIFM1_HUMAN	Apoptosis-inducing factor 1, mitochondrial OS=Homo sapiens GN=AIFM1 PE=1 SV=1	O95831;			Apoptosis-inducing factor 1, mitochondrial OS	AIFM1	186.77	18	239	196.754	251.811	237.413	113.834	49.1198	285.218	196.405	22.2002	161.248	105.891	41.8287	440.068	179.788	96.7347	80.6339	220.845	157.397	31.5932	67.1548	135.128	140.123	189.661	140.924	52.6017	167.992	128.601	91.5836	213.549	115.895	205.91	267.632	262.781	154.003	71.3518	214.313	84.4697	74.4361	44.7559	88.0267
p00141;p00264;p00364;p01073;p02262;p02585;p02586;p02707;p02909;p02949;p02975;p03027;p03275;p03860;p04974;p05583;p05588;p05865;p07355;p07854;p09031;p09032;p09194;p09666;p09740;p10292;p10705;p10733;p11366;p11648;p11702;p11903;p11964;p12619;p12696;p14155;p14605;p14717;p17561;p17733;p18343;p18417;p19233;p19234;p19478;p20317;p21523;p21527;p22718;p22748;p22947;p23098;p23102;p23267;p24297;p24465;p24976;…	LRP1_HUMAN	Prolow-density lipoprotein receptor-related protein 1 OS=Homo sapiens GN=LRP1 PE=1 SV=2	Q07954;			Prolow-density lipoprotein receptor-related protein 1 OS	LRP1	1233	66	406	737.754	715.817	694.911	671.539	913.336	764.509	759.928	594.603	652.818	312.243	331.599	1298.13	1151.79	1387.02	543.602	771.922	859.161	673.268	582.512	357.762	489.764	326.156	638.887	121.449	368.245	367.729	729.289	573.69	356.327	162.261	212.877	791.615	360.95	779.085	778.136	684.083	361.561	573.676	330.317
p00142;p00441;p00634;p01650;p01657;p01997;p02031;p02307;p02370;p02577;p03224;p03461;p03573;p03578;p03991;p04432;p04536;p04537;p04762;p06867;p07065;p07527;p07665;p07730;p08027;p08192;p08195;p08261;p08474;p08678;p08679;p08807;p09018;p09403;p10062;p10169;p11449;p11450;p11468;p11494;p11659;p11785;p11827;p11843;p11855;p12149;p12178;p12219;p12510;p12802;p12805;p12944;p13352;p13397;p13592;p14700;p14795;…	APOB_HUMAN	Apolipoprotein B-100 OS=Homo sapiens GN=APOB PE=1 SV=2	P04114;			Apolipoprotein B-100 OS	APOB	2726.57	106	532	396.756	520.693	587.889	1013	1414.92	464.314	701.418	906.917	652.105	580.854	399.399	1561.55	1269.51	986.255	364.442	441.544	902.272	643.373	488.893	334.638	475.196	586.082	730.303	1053.67	411.191	325.004	1108.74	436.062	820.35	1536.64	346.207	1447.24	343.583	769.417	304.013	372.436	216.202	861.882	254.174
p00143;p01260;p01261;p01945;p01946;p03554;p03555;p04201;p04202;p04389;p04390;p04560;p05174;p07644;p07645;p08429;p14224;p15165;p16718;p16719;p18151;p20374;p25532;p26980;	ECHB_HUMAN	Trifunctional enzyme subunit beta, mitochondrial OS=Homo sapiens GN=HADHB PE=1 SV=3	P55084;			Trifunctional enzyme subunit beta, mitochondrial OS	HADHB	726.2	24	660	2388.11	2436.54	3117.41	839.854	1334.36	3413.83	1746.06	747.703	2442.01	586.661	269.527	2402.62	800.425	1086.07	1414.72	1924.67	1423.66	333.926	417.412	1416.54	357.719	491.61	992.762	89.2693	1219.2	702.381	912.132	1541.61	780.93	718.847	970.729	1384.31	1047.64	797.032	3306.35	1574.03	1472.89	830.873	1471.69
p00144;p01117;p04776;p04810;p04820;p08810;p09697;p12084;p12760;p14141;p16482;p21056;p23724;p24054;p25257;p26088;p27290;p28372;p28761;p29654;p29655;	MYO1D_HUMAN	Unconventional myosin-Id OS=Homo sapiens GN=MYO1D PE=1 SV=2	O94832; B0I1T2;			Unconventional myosin-Id OS	MYO1D	49.78	21	166	217.775	262.55	234.357	253.491	474.993	410.403	436.175	62.2834	427.589	549.983	178.326	399.204	324.977	306.157	299.373	329.582	317.19	176.208	153.851	266.815	183.759	83.196	127.847	91.5985	167.368	75.3056	248.985	87.5024	177.852	101.2	127.587	349.552	152.96	1060.78	297.231	372.403	181.891	470.404	244.104
p00145;p07830;p20009;p20566;p20567;p20568;p20569;	LXN_HUMAN	Latexin OS=Homo sapiens GN=LXN PE=1 SV=2	Q9BS40;			Latexin OS	LXN	56.27	7	77	109.631	20.546	91.7936	34.6932	1.55654	36.3672	43.6531	17.6045	14.119	33.0632	16.0939	7.74245	107.556	44.8882	48.996	46.8522	125.721	9.2344	79.7418	50.2111	153.19	90.0108	63.1244	24.8269	103.912	165.951	26.3846	41.8733	43.0271	18.4782	15.4977	54.1041	49.737	27.3175	60.4411	63.2614	7.77415	74.9773	10.7107
p00146;p01636;p07468;p08481;p09659;p12736;p12838;p13162;p13163;p14564;p15771;p17962;p17963;p18483;p18484;p18485;p19920;p20195;p29638;	TBB6_HUMAN	Tubulin beta-6 chain OS=Homo sapiens GN=TUBB6 PE=1 SV=1	Q9BUF5; Q13509;			Tubulin beta-6 chain OS	TUBB6	443.58	19	1239	231.605	476.536	213.818	550.047	165.811	412.441	366.682	134.017	199.2	261.503	224.688	338.255	1209.25	468.405	506.356	381.78	632.754	354.662	343.064	413.31	780.693	587.769	2119.64	220.899	508.025	474.048	553.049	389.465	552.715	530.373	468.8	957.041	998.497	626.656	581.246	542.792	868.152	1170.25	241.318
p00147;p00148;p00715;p01049;p02420;p03182;p06450;p07171;p07172;p09170;p09679;p09680;p09681;p10088;p10834;p11480;p11481;p13277;p15310;p15311;p15312;p15793;p15794;p15795;p17541;p17714;p17715;p20440;p21041;p21516;p21765;p21766;p22154;p22247;p22878;p22899;p23318;p23423;p24659;p24660;p25148;p25725;p26233;p26255;p28768;p28769;p29853;	MIC60_HUMAN	MICOS complex subunit MIC60 OS=Homo sapiens GN=IMMT PE=1 SV=1	Q16891;			MICOS complex subunit MIC60 OS	IMMT	582.68	47	617	698.706	733.856	758.533	518.894	488.42	1170.54	1076.34	284.812	591.292	276.021	399.814	880.482	702.194	661.708	489.822	753.249	694.974	322.12	432.057	466.402	363.646	394.573	318.432	162.802	576.528	385.881	486.244	797.49	608.061	232.581	433.348	736.691	500.65	403.807	1020.38	610.423	674.037	352.493	620.653
p00151;p00859;p01166;p05167;p10936;p15819;p16477;p18208;p18562;p19371;p25439;p26077;	CTNB1_HUMAN	Catenin beta-1 OS=Homo sapiens GN=CTNNB1 PE=1 SV=1	P35222; P14923;			Catenin beta-1 OS	CTNNB1	222.99	12	46	13.4927	14.198	22.4895	15.3491	3.0159	23.1426	12.5465	12.9816	11.589	30.31	5.8177	36.5519	11.5835	9.8687	7.88992	8.85945	39.4537	9.8328	13.259	28.3453	82.107	35.6798	95.276	6.24596	55.9283	90.6116	16.3398	12.6494	16.5468	98.1111	112.581	79.6651	189.53	49.5325	21.0196	21.684	162.8	33.0084	77.0818
p00152;p05188;p07136;p09005;p15797;p28361;p28808;	HS12B_HUMAN	Heat shock 70 kDa protein 12B OS=Homo sapiens GN=HSPA12B PE=1 SV=2	Q96MM6;			Heat shock 70 kDa protein 12B OS	HSPA12B	150.2	7	36	6.96317	18.75	13.564	25.4442	18.1233	43.05	35.0094	20.5531	24.502	5.55275	1.98185	11.5525	22.9836	15.9563	25.429	38.47	34.31	22.8488	13.3753	9.84624	10.1948	15.9975	15.2457	0.28622	12.8179	13.8626	9.72556	19.8772	19.5992	0.377414	0.043584	8.13018	6.84636	21.2323	27.9711	11.6888	3.72509	8.21926	2.80207
p00153;p06557;p19469;p25422;	NDUB5_HUMAN	NADH dehydrogenase [ubiquinone] 1 beta subcomplex subunit 5, mitochondrial OS=Homo sapiens GN=NDUFB5 PE=1 SV=1	O43674;			NADH dehydrogenase [ubiquinone] 1 beta subcomplex subunit 5, mitochondrial OS	NDUFB5	58.89	4	42	31.9812	50.32	28.2816	86.56	121.2	118.3	163.39	31.58	66.77	43.973	21.76	39.9195	66.5	31.3042	64.0015	55.63	63.38	85.2	44.6218	17.7411	10.9929	10.0315	90.2014	4.78277	8.53192	10.3457	43.51	26.2211	21.59	4.39957	7.89371	34.53	8.19168	18.4682	34.0911	16.9614	28.8661	13.7911	4.81391
p00154;p03398;p05904;p06330;p07681;p20031;p24553;	ITLN1_HUMAN	Intelectin-1 OS=Homo sapiens GN=ITLN1 PE=1 SV=1	Q8WWU7; Q8WWA0;	ECM-affiliated Proteins	Matrisome-associated	Intelectin-1 OS	ITLN1	374.52	7	12	20.8543	11.241	13.0621	247.5	22.9672	18.769	20.9327	5.25152	7.25053	9.82375	23.8029	34.806	6.01405	14.5683	107.354	22.4011	16.5067	17.7928	4.71304	11.5192	20.1418	5.58452	5.64175	1.97485	10.2059	6.47396	4.63456	1.91136	13.9293	17.0133	9.02556	6.59836	1.4562	12.4193	1.9503	0.77235	3.52312	2.15065	3.11266
p00155;p03583;p03746;p03747;p04333;p04334;p04335;p07388;p10701;p11197;p13317;p13739;p14593;p21789;p23399;p25495;p25496;p25531;p28266;p28267;p28268;p29175;	THIM_HUMAN	3-ketoacyl-CoA thiolase, mitochondrial OS=Homo sapiens GN=ACAA2 PE=1 SV=2	P42765;			3-ketoacyl-CoA thiolase, mitochondrial OS	ACAA2	713.62	22	267	588.117	566.669	767.433	166.664	165.599	751.539	242.412	21.3651	550.174	243.228	9.17843	425.895	252.348	225.921	196.108	597.685	210.168	70.2972	196.144	227.05	67.3035	67.5735	91.7241	11.7638	136.068	122.395	435.189	295.835	301.216	33.515	54.122	211.726	104.58	222.327	579.266	192.486	81.2797	39.8994	127.059
p00156;p10903;p17918;p23290;p29673;	PSA2_HUMAN	Proteasome subunit alpha type-2 OS=Homo sapiens GN=PSMA2 PE=1 SV=2	P25787;			Proteasome subunit alpha type-2 OS	PSMA2	189.51	5	12	12.5382	19.159	12.121	24.3182	2.27436	5.6082	8.33408	0.03692	4.56951	61.82	0.13988	40.773	26.5812	27.2042	4.43447	10.3752	38.7007	3.1564	14.9635	51.46	11.1884	26.99	36.28	1.99874	13.629	30.66	14.4023	11.2762	8.13518	25.2806	21.6207	17.122	18.475	14.3712	11.1606	8.313	15.411	4.7699	3.26991
p00157;p04921;p06381;p09961;p09962;p11180;	CY1_HUMAN	Cytochrome c1, heme protein, mitochondrial OS=Homo sapiens GN=CYC1 PE=1 SV=3	P08574;			Cytochrome c1, heme protein, mitochondrial OS	CYC1	172.27	6	91	80.6423	199.001	124.342	183.441	82.6622	253.501	220.451	48.3534	169.212	1533.09	42.6619	484.626	494.034	185.262	201.8	353.04	307.73	100.71	226.67	121.731	21.5429	26.733	104.974	136.524	18.371	108.701	14.4334	87.55	58.8611	339.352	27.4507	109.23	43.2417	39.4912	115.88	60.2114	100.21	38.0923	25.4808
p00158;p03570;p07182;p12652;p21395;p23655;p26065;p28563;p28564;	NDUS3_HUMAN	NADH dehydrogenase [ubiquinone] iron-sulfur protein 3, mitochondrial OS=Homo sapiens GN=NDUFS3 PE=1 SV=1	O75489;			NADH dehydrogenase [ubiquinone] iron-sulfur protein 3, mitochondrial OS	NDUFS3	279.87	9	186	174.71	250.11	223.28	78.1	78.2922	186.251	221.441	73.4091	168.38	48.3812	35.2739	249.893	282.902	182.954	115.831	158.671	114.091	71.3448	58.0418	197.88	57.6629	48.2165	55.5313	24.7484	165.99	143.28	31.801	167.53	59.4521	51.8606	77.469	241.14	115.01	110.65	182.34	150.011	222.72	113.611	226.81
p00159;p00425;p02474;p03142;p03650;p07006;p10070;p11378;p12672;p15020;p17134;p21843;p28286;	COR1A_HUMAN	Coronin-1A OS=Homo sapiens GN=CORO1A PE=1 SV=4	P31146;			Coronin-1A OS	CORO1A	484.79	13	108	60.7487	43.796	131.081	98.7884	17.672	64.7448	44.1255	10.6598	31.3166	100.155	39.4087	40.1149	69.7243	34.291	20.2834	37.6985	152.181	12.0454	93.3365	867.2	758	294.031	174.091	86.7568	268.111	453.53	84.5674	117.758	918.801	168.795	119.611	763.061	285.071	234.996	117.84	78.5078	506.358	177.053	75.7207
p00160;p04351;p06251;p06252;p09283;p29616;	GCDH_HUMAN	Glutaryl-CoA dehydrogenase, mitochondrial OS=Homo sapiens GN=GCDH PE=1 SV=1	Q92947;			Glutaryl-CoA dehydrogenase, mitochondrial OS	GCDH	101.404	6	27	60.88	16.059	58.56	9.45522	13.9022	34.67	64.1	2.50939	28.449	2.6085	10.2299	21.7195	47.7112	48.9721	30.65	99.33	9.28467	6.5476	18.436	14.3051	18.255	24.2865	0.94675	2.24548	21.6489	17.3807	1.67082	3.11009	1.51436	2.62971	19.961	75.6991	28.476	0.97371	33.219	17.0188	28.2841	46.0635	6.90457
p00161;p01203;p03492;p04475;p09751;p10391;p11346;p27126;p29922;	IPYR_HUMAN	Inorganic pyrophosphatase OS=Homo sapiens GN=PPA1 PE=1 SV=2	Q15181;			Inorganic pyrophosphatase OS	PPA1	288.75	9	59	7.67468	26.658	16.2667	42.8602	15.8365	13.49	23.0968	2.58904	14.4366	69.51	0.07636	28.3224	31.846	19.1663	19.1575	3.58645	52.9073	6.5626	7.1228	11.3956	227.17	56.7598	61.6067	3.41722	97.712	85.96	45.8346	4.36136	13.2754	90.687	80.76	13.5152	193.79	13.9507	37.9512	2.10773	7.09021	6.54865	12.2646
p00162;p00869;p01450;p07807;p10557;p15128;p15129;p15417;p21622;p22385;p26657;p26658;	NONO_HUMAN	Non-POU domain-containing octamer-binding protein OS=Homo sapiens GN=NONO PE=1 SV=4	Q15233;			Non-POU domain-containing octamer-binding protein OS	NONO	248	12	82	49.4146	62.756	64.6061	38.5631	3.4309	42.591	8.74424	8.09804	55.2406	71.6605	27.4578	0.65939	34.8197	53.3547	17.8789	23.8175	98.59	49.6668	32.9465	137.45	319.79	198.19	139.961	18.9296	413.5	265.97	20.3286	121.467	294.83	217.589	315.72	211.579	511.49	93.7772	74.2422	120.116	224.957	113.768	52.4568
p00163;p00388;p03043;p03133;p05382;p05655;p12784;p14664;p16927;p23382;p25956;p26885;p26906;p28552;p28782;p28843;p29271;p29764;	MXRA5_HUMAN	Matrix-remodeling-associated protein 5 OS=Homo sapiens GN=MXRA5 PE=2 SV=3	Q9NR99;	ECM Glycoproteins	Core matrisome	Matrix-remodeling-associated protein 5 OS	MXRA5	642.881	18	43	196.934	184.902	234.263	210.07	68.722	135.383	145.185	63.6443	95.8166	438.002	267.092	0.11682	277.505	87.4277	76.9679	91.5339	204.88	30.4198	242.937	154.647	180.64	270.052	222.63	290.765	135.17	225.329	86.1644	149.241	50.7276	499.306	129.657	782.9	211.531	120.034	77.7456	266.553	522.58	1379.4	188.903
p00164;p00165;p00166;p00167;p00274;p00298;p00299;p00389;p00390;p00603;p00856;p00900;p01344;p01430;p01431;p01456;p01530;p01531;p02063;p02064;p03487;p03671;p03752;p03874;p04577;p04663;p05049;p05050;p05051;p05052;p05059;p05060;p05864;p06160;p06655;p06664;p06665;p07545;p07604;p07667;p07668;p07872;p07873;p07874;p08973;p09139;p09141;p09158;p09159;p09327;p09328;p09329;p09341;p09461;p09462;p09463;p09593;…	CO6A3_HUMAN	Collagen alpha-3(VI) chain OS=Homo sapiens GN=COL6A3 PE=1 SV=5	P12111;	Collagens	Core matrisome	Collagen alpha-3(VI) chain OS	COL6A3	5681.04	212	8289	51557.3	46725.3	48111.9	39160.3	21423.4	30374	27862.4	29343.1	44108.1	20851.9	19819.6	61688.2	38570.4	43000.8	22727.5	43966.7	34738.1	26023.2	23658.4	24574.8	13645.2	29914.5	28151.7	16325.3	19614.4	21625.2	22416.4	39490.8	15660	6645.7	7108.76	33589.4	12579.2	30699.3	40284.4	42215.5	25197.7	77387.3	21854.3
p00168;p14588;p20880;p20881;	CHCH2_HUMAN	Coiled-coil-helix-coiled-coil-helix domain-containing protein 2 OS=Homo sapiens GN=CHCHD2 PE=1 SV=1	Q9Y6H1; Q5T1J5;			Coiled-coil-helix-coiled-coil-helix domain-containing protein 2 OS	CHCHD2	48.57	4	10	16.95	13.077	29.6216	14.2624	12.9022	11.0444	0.00544	3.80339	11.743	8.5725	2.67094	1.29947	5.38363	5.4363	0.00596	0.00436	2.11201	0.3548	0.00704	21.0111	61.7043	9.23651	46.253	0.00548	6.91192	176.051	25.0723	5.69218	14.5222	18.8716	53.78	15.8122	3.30584	14.6023	23.0822	10.0778	5.32309	4.68126	37.4909
p00169;p05777;p06120;p12394;p13115;p14592;p21835;p23368;p28741;	SPON1_HUMAN	Spondin-1 OS=Homo sapiens GN=SPON1 PE=1 SV=2	Q9HCB6;	ECM Glycoproteins	Core matrisome	Spondin-1 OS	SPON1	451.29	9	25	34.7359	25.346	12.7318	6.69854	127.708	43.2464	188.043	46.4079	35.6401	35.1427	25.3509	0.05841	68.9725	116.105	101.31	63.2165	15.3647	41.5112	18.7106	29.9204	42.6279	43.8563	64.3127	7.97096	68.1149	21.734	42.958	37.3087	0.08962	1.79398	203.51	107.802	117.583	35.0647	15.0377	25.947	40.802	78.8923	41.9487
p00170;p00171;p00993;p24422;p24423;p25863;p29146;	LAC2_HUMAN	Ig lambda-2 chain C regions OS=Homo sapiens GN=IGLC2 PE=1 SV=1	P0CG06; P0CG05; P0CG04; P0CF74; B9A064; A0M8Q6;			Ig lambda-2 chain C regions OS	IGLC2	278.24	7	375	1180.4	439.83	988.6	1763.7	305.4	290.33	1743	1095.7	513.92	1177.8	510.9	844.513	174.482	439.224	395.58	722.6	973.5	230.788	1009	3561.5	589.6	897.6	1780.3	802.8	1526.5	1059.6	1119	208.99	287.39	2001.7	409.1	1518.9	280.87	644.6	224.1	441.5	1433.5	594.2	200.15
p00173;p01764;p09381;p26413;p29434;	TRA2B_HUMAN	Transformer-2 protein homolog beta OS=Homo sapiens GN=TRA2B PE=1 SV=1	P62995;			Transformer-2 protein homolog beta OS	TRA2B	82.34	5	18	14.202	15.752	29.8816	10.1837	7.52018	20.0382	30.6504	5.44139	8.32202	16.34	8.60388	15.423	12.3964	29.9431	2.58247	5.25718	13.366	14.3348	4.72152	16.481	59.74	43.058	28.35	6.90674	37.983	72.46	12.0311	1.48527	11.6732	33.6096	61.915	4.80218	65.445	8.04351	13.536	5.53717	5.33309	0.40552	9.25174
p00174;p01262;p01556;p06706;p08606;p08607;p08608;p09709;p10821;p10822;p12079;p12080;p12081;p17364;p17365;p17366;p20437;p20438;p21347;p21348;p22367;p22368;p25951;p26455;p27853;p29899;	ALDOA_HUMAN	Fructose-bisphosphate aldolase A OS=Homo sapiens GN=ALDOA PE=1 SV=2	P04075;			Fructose-bisphosphate aldolase A OS	ALDOA	891.247	26	680	1559.41	1315.72	1626.19	897.889	828.66	1662.31	1279	531.044	1555.84	799.799	302.809	1823.85	1262.79	1000.94	1025.8	1080.53	1551.08	746.167	608.241	1089.4	436.912	689.256	1315.73	390.735	520.968	559.054	983.023	253.312	163.448	1057.7	1292.94	1370.74	865.021	1329.55	1420.63	219.119	1597.57	849.326	1173.92
p00175;p01013;p08060;p08061;p08482;p17104;p27959;p29383;p29384;	ELN_HUMAN	Elastin OS=Homo sapiens GN=ELN PE=1 SV=3	P15502;	ECM Glycoproteins	Core matrisome	Elastin OS	ELN	233.34	9	26	154.835	106.331	104.704	51.9374	80.1224	117.195	75.1682	26.609	138.009	63.2557	69.06	33.396	104.061	247.74	42.1119	24.7104	113.087	20.558	47.5025	63.2358	51.1461	7.03603	12.6108	8.86096	38.3077	31.2053	2.57912	12.3087	3.16872	3.75455	24.9057	5.38872	5.51671	9.17936	26.0088	7.18112	13.4082	6.44904	32.8073
p00176;	NFYC_HUMAN	Nuclear transcription factor Y subunit gamma OS=Homo sapiens GN=NFYC PE=1 SV=3	Q13952;			Nuclear transcription factor Y subunit gamma OS	NFYC	46.55	1	1	5.6	0.62	2.49	1.65	0.00109	0.618	0.00136	0.00113	0.396	1.89	0.00097	0.00649	10.5	30.4	0.00149	0.00109	0.972	0.0016	0.00176	1.32	2.29	2.56	2.98	0.00137	1.12	2.59	0.00114	1.11	0.00109	1.53	5.5	1.8	2.23	0.744	0.599	0.00139	2.24	0.00113	0.621
p00177;p01524;p01750;p03382;p06512;p06783;p08107;p08963;p09667;p10066;p12956;p12957;p17260;p17828;p17829;p19866;p21206;p23115;p23116;p25118;p26426;p28978;	ETFD_HUMAN	Electron transfer flavoprotein-ubiquinone oxidoreductase, mitochondrial OS=Homo sapiens GN=ETFDH PE=1 SV=2	Q16134;			Electron transfer flavoprotein-ubiquinone oxidoreductase, mitochondrial OS	ETFDH	182.23	22	191	255.059	291.114	400.993	262.619	238.464	593.031	523.76	348.664	502.164	100.761	95.4456	201.247	293.03	331.556	489.436	531.416	252.277	200.812	167.957	201.306	82.1175	74.6343	125.55	315.126	248.045	44.3299	160.399	133.212	216.641	133.196	111.171	316.557	376.911	591.751	367.919	128.248	305.13	620.387	113.942
p00178;p08868;p11368;p16214;p27703;	HXK3_HUMAN	Hexokinase-3 OS=Homo sapiens GN=HK3 PE=1 SV=2	P52790;			Hexokinase-3 OS	HK3	154.13	5	6	8.28468	14.354	25.2062	26.5877	7.45436	21.5166	47.3054	3.08339	24.206	30.3567	1.80388	110.919	9.30363	1.6184	14.8745	9.76436	6.08201	0.008	8.83704	15.4214	8.70745	40.603	1.1727	3.07548	2.48392	11.2953	20.8237	4.69327	7.26327	22.94	171.003	2.85927	5.20452	17.1047	1.8593	2.63117	9.29309	3.74839	2.74366
p00179;p00645;p00671;p00672;p00941;p00942;p01251;p01698;p01699;p01957;p01978;p01983;p02771;p02772;p02779;p02780;p02828;p02838;p02839;p02983;p02984;p03030;p03535;p03536;p03537;p03538;p03641;p04191;p04261;p04795;p04796;p06227;p06228;p08708;p08709;p09672;p09969;p10234;p10286;p10375;p10376;p10379;p10408;p10629;p10630;p11286;p11307;p11308;p11410;p13056;p13057;p15580;p15808;p15809;p17103;p17186;p17187;…	LAMB2_HUMAN	Laminin subunit beta-2 OS=Homo sapiens GN=LAMB2 PE=1 SV=2	P55268;	ECM Glycoproteins	Core matrisome	Laminin subunit beta-2 OS	LAMB2	2753.51	94	1888	2513.64	5308.05	2164.28	5247.47	6321.79	8576.12	9624.41	7854.38	6590.38	2398.77	10926.8	3333.29	5653.34	3366.22	4327.89	3494.04	3787.12	8288.59	7840.33	2752.14	4729.38	5472.53	2809.54	5002.68	3337.19	2829.15	4033.81	8897.99	3551.55	1912.23	3405.66	1847.54	2564.86	5154.65	5372.01	5935.45	672.372	2003.74	5424.17
p00180;p00622;p00623;p00624;p00625;p01311;p01695;p01696;p02316;p02317;p02501;p02825;p02840;p02841;p02846;p02847;p02892;p02935;p03029;p03889;p03946;p03947;p04481;p04626;p04627;p04628;p04629;p05031;p05032;p05033;p05303;p05993;p06394;p06452;p06453;p07177;p07178;p07411;p08165;p08933;p09682;p09683;p09968;p11794;p12945;p13194;p13708;p13709;p14167;p14168;p14180;p15810;p15811;p16117;p16898;p16899;p17369;…	LAMB1_HUMAN	Laminin subunit beta-1 OS=Homo sapiens GN=LAMB1 PE=1 SV=2	P07942;	ECM Glycoproteins	Core matrisome	Laminin subunit beta-1 OS	LAMB1	1957.35	91	1674	5131.25	3212.51	2085.43	2269.04	3797.33	3506.16	2174.64	3237.75	3182.8	1272.27	2491.01	3147.48	3425.79	7591.68	2244.26	1708.02	2295.15	3147.66	1590.35	1715.81	604.579	459.076	412.391	206.965	535.658	315.68	1950.87	800.275	1852.59	11274.5	368.16	1334	156.497	2586.82	3146.06	1538.6	477.771	700.085	435.097
p00181;p00825;p01133;p02373;p02427;p04361;p05648;p07023;p07406;p07407;p07999;p08560;p08599;p09201;p10289;p11421;p11565;p15807;p16377;p16378;p16445;p16446;p17037;p18106;p18107;p18510;p18511;p19097;p19187;p19357;p20084;p20900;p20901;p20971;p20972;p21612;p21613;p21823;p21824;p22683;p22782;p23344;p23469;p24094;p24762;p24763;p24835;p24836;p25021;p26466;p26944;p28322;p28323;p28338;p28765;p28766;p29260;…	A2MG_HUMAN	Alpha-2-macroglobulin OS=Homo sapiens GN=A2M PE=1 SV=3	P01023;	ECM Regulators	Matrisome-associated	Alpha-2-macroglobulin OS	A2M	428.33	59	506	602.432	259.536	566.467	925.058	368.611	400.986	291.112	357.607	530.214	1330.73	688.718	1901.65	497.837	501.046	223.248	349.07	1345.45	159.17	753.309	196.762	561.726	683.47	1526.4	2031.53	181.374	450.212	1109.44	249.596	427.933	771.322	185.765	409.899	160.468	397	351.643	420.122	146.597	709.308	136.191
p00182;p00183;p00995;p03350;p05922;p08782;p10798;p10799;p11104;p11105;p14905;p19251;p19252;p19253;p19513;p21759;p21760;p23228;p23466;	H2AY_HUMAN	Core histone macro-H2A.1 OS=Homo sapiens GN=H2AFY PE=1 SV=4	O75367;			Core histone macro-H2A.1 OS	H2AFY	287.2	19	246	271.31	166.192	378.679	100.58	87.2088	167.071	147.228	120.875	188.54	202.165	80.5836	87.7909	49.4931	66.0768	72.3065	32.808	240.932	25.8692	64.6548	605.406	487.044	356.728	491.441	74.9493	547.712	490.796	106.73	448.234	230.748	155.691	1643.09	815.28	879.238	304.452	136.241	176.918	1016.58	456.721	455.114
p00184;p00561;p01612;p01755;p01756;p01887;p02053;p03303;p04710;p05227;p06288;p06736;p06932;p07799;p08216;p09942;p10704;p13630;p14267;p16347;p17018;p17631;p17889;p18271;p25712;	LAMA3_HUMAN	Laminin subunit alpha-3 OS=Homo sapiens GN=LAMA3 PE=1 SV=2	Q16787;	ECM Glycoproteins	Core matrisome	Laminin subunit alpha-3 OS	LAMA3	724.35	25	91	1326.91	139.295	548.267	96.6025	250.913	185.524	123.975	39.3563	101.214	90.3592	70.4237	102.677	123.294	133.435	1260.21	1290.27	148.194	164.429	91.4194	59.503	47.3901	68.4032	84.0061	17.6518	96.3658	157.582	45.6587	64.195	30.6581	184.662	114.721	90.7515	95.5471	57.794	61.0277	117.033	103.444	329.184	42.5217
p00185;p00340;p01820;p02933;p03651;p10426;p10652;p13499;p18613;p19706;p19707;p21713;	KAP2_HUMAN	cAMP-dependent protein kinase type II-alpha regulatory subunit OS=Homo sapiens GN=PRKAR2A PE=1 SV=2	P13861;			cAMP-dependent protein kinase type II-alpha regulatory subunit OS	PRKAR2A	382.95	12	77	39.5577	52.535	23.4932	26.3809	8.46272	27.6928	11.7202	8.38404	9.08957	79.5162	1.728	127.249	28.9685	24.5136	18.2714	16.2105	64.8947	3.366	13.3913	46.5491	80.1484	36.863	86.8867	26.9435	85.2039	64.362	92.6384	11.6425	53.0145	109.751	40.0294	36.6995	72.5731	70.1414	34.2745	14.5657	39.2822	24.9679	11.0083
p00187;p00188;p00189;p00566;p00567;p03418;p03854;p04128;p04129;p08382;p08915;p08916;p09912;p09913;p09914;p13261;p14201;p19543;p20631;p20632;p22703;p22830;p22831;p22956;p22957;p23677;p27537;p27693;p27694;p29010;	ANXA4_HUMAN	Annexin A4 OS=Homo sapiens GN=ANXA4 PE=1 SV=4	P09525;	ECM-affiliated Proteins	Matrisome-associated	Annexin A4 OS	ANXA4	1239.79	30	542	569.992	278.111	471.976	599.405	339.86	305.43	387.493	130.128	412.95	193.839	132.328	298.243	362.226	352.601	366.519	422.128	658.877	160.516	449.599	381.666	1049.9	484.039	959.831	215.263	1510.99	1207.97	544.118	451.606	437.777	5710.83	459.542	734.085	1600.58	499.313	503.763	825.882	169.377	394.485	576.053
p00190;p01322;p03625;p05331;p09536;p12734;p16890;p17818;p21075;p21076;p25903;p28079;	ACSF2_HUMAN	Acyl-CoA synthetase family member 2, mitochondrial OS=Homo sapiens GN=ACSF2 PE=1 SV=2	Q96CM8;			Acyl-CoA synthetase family member 2, mitochondrial OS	ACSF2	176.44	12	46	5701.76	7047.58	3637.48	3530.39	4572.15	4455.03	4450.92	9615.59	6085.27	1909.46	3290.44	17.6714	2906.66	2393.49	3136.17	6539.63	352.077	5593.06	2767.89	170.691	885.459	1815.67	252.01	156.456	91.0727	161.564	2910.83	490.983	268.521	110.572	175.282	123.457	177.914	576.105	739.644	398.613	423.25	272.473	576.411
p00192;p02830;p03645;p04645;p07141;p09543;p09544;p15862;p17916;p18922;p20375;p21483;p21484;p22440;p22738;p23652;p23653;p27447;	CO7_HUMAN	Complement component C7 OS=Homo sapiens GN=C7 PE=1 SV=2	P10643;			Complement component C7 OS	C7	1219.5	18	70	59.514	40.851	62.5116	65.8773	17.58	43.892	19.2976	55.6772	20.5751	61.5398	48.5668	53.8879	68.9765	33.5541	9.72235	30.5789	54.6673	18.2866	48.5536	40.813	121.416	40.61	45.4246	27.2963	50.7377	59.037	33.1551	10.4571	401.676	444.11	28.9873	68.4805	18.4466	92.895	43.5406	45.8855	10.4984	16.1874	13.5089
p00193;p01842;p01843;p03396;p04109;p05076;p05712;p06383;p07677;p08683;p10123;p12783;p19351;p19368;p20312;p21166;p21167;p27721;p29871;	SP16H_HUMAN	FACT complex subunit SPT16 OS=Homo sapiens GN=SUPT16H PE=1 SV=1	Q9Y5B9;			FACT complex subunit SPT16 OS	SUPT16H	601.307	19	41	49.6497	232.342	163.577	236.455	147.036	166.981	261.695	114.487	41.9656	35.7527	119.393	194.281	939.378	280.821	38.5479	144.314	67.5854	158.31	133.907	101.032	128.647	77.5735	181.687	58.9151	137.063	419.064	239.025	350.736	127.454	518.633	264.461	221.221	151.856	434.973	370.168	409.287	535.731	1169.8	46.0904
p00194;p15498;p26552;p27398;p28988;	GOGA3_HUMAN	Golgin subfamily A member 3 OS=Homo sapiens GN=GOLGA3 PE=1 SV=2	Q08378;			Golgin subfamily A member 3 OS	GOLGA3	23.53	5	11	113.592	52.861	44.8131	34.7252	122.352	71.3636	144.773	80.1034	107.39	55.7613	115.27	3.40596	25.4352	142.494	100.006	67.0343	28.7713	181.65	190.892	15.045	9.40145	113.161	115.51	65.6157	53.39	20.7357	77.1723	177.49	1.44818	14.7251	27.2407	10.5927	14.0608	201.602	82.1872	62.6622	38.5451	4.87813	74.9127
p00195;p02148;p04357;p05505;p10384;p12891;p14437;p17494;p17546;p24404;p24405;p25220;p27139;	ODB2_HUMAN	Lipoamide acyltransferase component of branched-chain alpha-keto acid dehydrogenase complex, mitochondrial OS=Homo sapiens GN=DBT PE=1 SV=3	P11182;			Lipoamide acyltransferase component of branched-chain alpha-keto acid dehydrogenase complex, mitochondrial OS	DBT	180.38	13	103	363.06	274.251	403.41	176.664	417.026	403.721	408.982	240.29	493.652	77.724	108.657	401.189	377.856	424.676	421.017	416.34	190.611	316.875	202.849	206.261	144.166	129.795	173.645	118.28	219.854	100.982	222.449	366.938	156.231	125.311	254.611	191.303	288.175	140.903	270.533	245.524	174.428	106.868	185.842
p00196;p00197;	DHSD_HUMAN	Succinate dehydrogenase [ubiquinone] cytochrome b small subunit, mitochondrial OS=Homo sapiens GN=SDHD PE=1 SV=1	O14521;			Succinate dehydrogenase [ubiquinone] cytochrome b small subunit, mitochondrial OS	SDHD	64.86	2	6	10.7	7.46	8.01	18.66	18.66	17.83	25.3	13.04	9.37	2.011	19.48	10.72	85.6	14.96	14.759	10.87	21.85	26.85	18.12	1.68112	1.18145	3.62	4.93	3.22	3.22	4.217	9.81	7.387	9.55	6.01	0.955714	13.88	3.737	4.353	5.58	5.78	5.45	4.887	2.129
p00198;p16094;	SYAM_HUMAN	Alanine--tRNA ligase, mitochondrial OS=Homo sapiens GN=AARS2 PE=1 SV=1	Q5JTZ9;			Alanine--tRNA ligase, mitochondrial OS	AARS2	102.67	2	15	38.89	10.901	18.92	14.2012	0.00218	22.7012	10.0014	17.9011	8.13151	5.99125	0.00194	34.4065	12.1012	10.3021	0.00298	31.4011	14.4007	0.0554	2.84176	122.001	7.45145	21.9008	5.16135	17.7014	4.37096	7.21066	4.64114	5.20109	8.84109	11.6006	4.76071	29.1011	1.28084	21.2012	6.3611	13.5014	115.001	3.24113	1.19091
p00199;p18319;	STRAP_HUMAN	Serine-threonine kinase receptor-associated protein OS=Homo sapiens GN=STRAP PE=1 SV=1	Q9Y3F4;			Serine-threonine kinase receptor-associated protein OS	STRAP	57.94	2	3	1.71117	0.002	1.18156	0.77722	0.00218	0.3872	0.00272	2.291	0.54351	5.34	0.00194	0.01298	1.19121	8.0921	0.00298	0.00218	8.33	0.0032	7.87176	4.16	13.3	11.05	10.56	0.98637	6.25	12.39	12.68	1.3415	3.03109	17.32	10.11	11.84	19.3	6.66	2.3911	2.048	7.32	4.39	1.10091
p00200;p17505;	COQA1_HUMAN		Q96A83;					25.39	2	4	4.509	6.58	10.64	2.87122	2.39109	3.07	1.99136	0.00226	1.19151	1.93125	0.00194	0.01298	9.24121	3.9321	0.00298	1.576	6.73	0.0032	0.57176	19.5	13.53	8.53	9.93	0.46437	12.22	44.98	1.46114	13.83	2.62109	8.56	51.2	60.88	35.58	4.76	13.33	8.62	26.77	77.59	11.69
p00201;p06154;p06155;p08035;p15537;p22761;	GPAT1_HUMAN	Glycerol-3-phosphate acyltransferase 1, mitochondrial OS=Homo sapiens GN=GPAM PE=1 SV=3	Q9HCL2;			Glycerol-3-phosphate acyltransferase 1, mitochondrial OS	GPAM	92.41	6	31	11.6452	13.076	8.92112	14.7762	13.6533	43.8412	37.4627	10.9043	18.163	7.94675	4.12485	25.596	70.0112	31.2763	33.613	30.2791	25.6013	33.0556	30.1155	4.59624	4.17435	1.17377	4.84675	11.1357	0.64681	0.9653	22.8934	9.52327	5.06027	3.76284	0.33957	3.45727	0.438195	9.13451	3.4427	2.22156	0.68915	2.70439	0.49057
p00202;	ADK_HUMAN	Adenosine kinase OS=Homo sapiens GN=ADK PE=1 SV=2	P55263;			Adenosine kinase OS	ADK	55.26	1	1	2.37	0.001	1.17	1.96	0.00109	1.59	8.92	3.77	0.863	0.00125	16	3.29	0.00121	0.0021	2.24	0.00109	0.000669	15.2	26.7	0.00112	5.96	0.778	3.81	1.54	3.54	3.14	0.593	0.00109	1.01	11.7	0.734	0.00109	3.26	0.00117	0.0011	0.00139	0.00103	0.00113	0.000914
p00205;p03932;p06869;p07266;p07403;p11567;p11641;p21980;p21981;p25905;p29363;	KNG1_HUMAN	Kininogen-1 OS=Homo sapiens GN=KNG1 PE=1 SV=2	P01042;	ECM Regulators	Matrisome-associated	Kininogen-1 OS	KNG1	349.55	11	55	24.4675	9.318	18.2608	88.1964	8.28763	49.0432	50.8602	32.6884	43.3066	83.3665	83.6378	51.9389	14.5923	15.6836	46.1879	19.1714	69.7273	86.2064	98.0013	38.7334	128.614	130.065	60.5241	22.7359	90.2689	87.5113	25.6124	28.2625	23.4934	99.6711	26.0489	17.6274	29.2188	20.6574	14.41	29.8436	14.2091	25.4743	6.70366
p00206;p01660;p01962;p07696;p13298;p13925;p15538;p28830;	MCCB_HUMAN	Methylcrotonoyl-CoA carboxylase beta chain, mitochondrial OS=Homo sapiens GN=MCCC2 PE=1 SV=1	Q9HCC0;			Methylcrotonoyl-CoA carboxylase beta chain, mitochondrial OS	MCCC2	108.33	8	17	37.5212	54.711	39.8501	31.6167	6.28654	42.6768	98.0801	32.0675	24.0625	114.869	2.70679	571.959	185.265	63.5405	35.3875	274.145	248.423	14.253	21.397	230.636	173.937	122.823	216.348	11.4008	176.074	169.605	162.302	173.812	93.0174	59.57	51.2974	165.654	210.153	140.507	227.012	143.8	83.1511	231.64	67.4667
p00207;p00477;p00478;p01194;p05779;p05780;p05787;p05788;p06720;p07170;p07323;p07531;p07620;p10010;p10511;p11921;p13729;p13813;p15407;p17465;p17768;p18210;p18211;p18557;p19353;p21357;p21746;p22218;p22618;p22688;p22700;p22768;p24736;p24759;p24824;p27299;p27465;p27621;p28396;p28641;	AKA12_HUMAN	A-kinase anchor protein 12 OS=Homo sapiens GN=AKAP12 PE=1 SV=4	Q02952;			A-kinase anchor protein 12 OS	AKAP12	874.7	40	104	135.51	189.243	126.943	266.019	199.371	216.061	193.616	82.9137	154.08	848.294	45.331	435.186	258.223	333.087	129.834	70.0712	414.869	922.84	719.768	133.572	791.942	624.974	221.399	667.346	598.233	441.407	995.154	582.672	169.734	210.32	283.424	756.444	653.209	179.853	146.84	88.3891	378.806	88.5546	70.369
p00208;p02227;p02228;p02893;p03626;p10389;p10390;p10554;p11268;p16324;p19132;p19133;p19703;p19704;p26002;p28599;p28893;	KAP3_HUMAN	cAMP-dependent protein kinase type II-beta regulatory subunit OS=Homo sapiens GN=PRKAR2B PE=1 SV=3	P31323;			cAMP-dependent protein kinase type II-beta regulatory subunit OS	PRKAR2B	173.35	17	114	27.9994	86.1104	31.7289	69.8681	18.3801	128.822	113.298	22.3334	40.3345	365.354	0.17652	293.795	213.937	82.1454	34.9164	31.2515	197.944	9.1864	51.4266	43.1604	68.1458	26.7565	24.3302	4.83247	82.2139	25.3699	346.615	8.63899	53.5749	4.1267	11.8251	12.8871	12.6837	74.6335	63.6591	11.0151	1.40445	6.10792	3.62018
p00209;p00573;p00810;p04291;p06641;p08516;p09299;p10594;p11202;p12253;p14217;p15029;p15202;p15576;p15879;p16795;p18113;p19446;p20492;p22320;p23186;p24506;p25861;p27284;p27646;p28748;p29761;p29839;	SMC1A_HUMAN	Structural maintenance of chromosomes protein 1A OS=Homo sapiens GN=SMC1A PE=1 SV=2	Q14683;			Structural maintenance of chromosomes protein 1A OS	SMC1A	362.08	28	130	298.054	483.439	248.846	470.933	333.49	508.664	247.284	489.016	261.779	144.816	310.936	52.2422	294.607	387.55	432.777	458.947	526.666	607.553	407.164	366.19	316.476	351.902	516.509	339.557	432.614	283.842	360.173	428.049	425.375	1717.29	732.12	408.106	419.643	438.095	493.786	362.958	519.501	458.636	368.043
p00210;p00444;p00665;p01017;p01018;p02173;p03765;p03766;p09335;p09533;p09534;p09820;p10224;p11135;p12407;p21394;p22880;p23009;p25541;p29365;p29783;	ACOT1_HUMAN	Acyl-coenzyme A thioesterase 1 OS=Homo sapiens GN=ACOT1 PE=1 SV=1	Q86TX2; P49753;			Acyl-coenzyme A thioesterase 1 OS	ACOT1	142.09	21	274	455.047	369.088	618.709	266.624	377.565	688.175	308.998	112.371	438.855	74.7235	15.9096	340.091	235.327	375.871	357.966	1102.52	318.58	237.567	201.361	85.2104	61.3882	16.3135	47.7817	37.7619	84.3108	38.583	208.529	176.501	129.538	16.1164	15.0153	72.2642	33.995	135.55	274.866	179.796	22.3325	17.6278	36.1225
p00211;p11443;p22836;	P5CR3_HUMAN	Pyrroline-5-carboxylate reductase 3 OS=Homo sapiens GN=PYCRL PE=1 SV=3	Q53H96;			Pyrroline-5-carboxylate reductase 3 OS	PYCRL	42.09	3	13	14.35	13.871	14.2016	6.36122	1.63218	15.27	9.07136	3.546	9.94	5.77125	1.16194	0.01947	14.5024	23.5321	2.28298	17.69	9.421	10.87	3.349	16.08	6.39145	3.07875	16.15	6.34137	10.11	0.73532	5.216	7.445	6.57218	9.94	19.29	48.81	14.79	15.41	11.02	14.88	24.8	37.02	14.68
p00212;p03611;p03990;p04078;p04117;p04118;p04119;p04486;p05752;p05753;p05927;p06851;p07614;p07615;p07795;p07931;p08180;p09312;p09313;p10304;p10401;p10402;p11651;p13912;p14459;p18520;p18521;p20855;p20856;p21258;p21259;p21951;p21952;p23217;p23853;p24855;p25592;p26375;p26630;p28275;p28276;p29173;p29422;p29423;	PDIA4_HUMAN	Protein disulfide-isomerase A4 OS=Homo sapiens GN=PDIA4 PE=1 SV=2	P13667;			Protein disulfide-isomerase A4 OS	PDIA4	1208.23	44	393	492.046	157.566	594.466	148.332	96.6423	236.113	179.802	71.7931	119.264	203.619	95.302	284.161	238.499	151.951	111.702	95.8964	469.083	142.652	124.065	381.195	726.324	750.685	691.564	112.747	2134.88	1444.6	290.379	214.388	206.244	267.399	1604.28	582.347	2357.11	152.469	612.697	134.21	196.806	255.454	731.269
p00213;p00548;p10442;p24334;p26662;p26916;p29261;	MECP2_HUMAN	Methyl-CpG-binding protein 2 OS=Homo sapiens GN=MECP2 PE=1 SV=1	P51608;			Methyl-CpG-binding protein 2 OS	MECP2	367.35	7	15	10.0275	22.754	11.7062	7.92766	3.67545	19.2468	13.0451	12.2145	27.647	7.7545	0.42182	28.0389	8.61684	5.6926	2.03894	44.5983	12.372	1.7397	6.23528	11.8184	28.7944	32.4615	6.91005	22.8751	35.002	15.3353	47.0423	9.40327	22.5282	0.642845	123.87	66.8763	72.662	7.90234	35.6003	56.5888	50.0541	19.5045	37.35
p00214;p00391;p00591;p00675;p01416;p01762;p03331;p03569;p04239;p04276;p04639;p05121;p05305;p05844;p05968;p06089;p07125;p07410;p07471;p07682;p07729;p08358;p08359;p08464;p09213;p09684;p09797;p10122;p10555;p10619;p10832;p10836;p10842;p12020;p12028;p12437;p12438;p12439;p12720;p12778;p12798;p12962;p13021;p13027;p13910;p14339;p14580;p14790;p14791;p14818;p15487;p15555;p16075;p16424;p16487;p16622;p16891;…	DYHC1_HUMAN	Cytoplasmic dynein 1 heavy chain 1 OS=Homo sapiens GN=DYNC1H1 PE=1 SV=5	Q14204;			Cytoplasmic dynein 1 heavy chain 1 OS	DYNC1H1	2100.75	115	977	757.36	822.308	1359.28	1231.36	685.21	919.774	921.274	744.561	874.625	437.094	784.62	1170.84	2447.87	823.546	771.524	643.907	1365.09	546.945	691.234	847.524	1257.4	789.703	1240.52	411.488	890.702	891.988	895.193	773.581	844.026	1145.12	974.246	1671.31	1072.57	1505.97	969.97	967.767	1498.6	1411.41	748.215
p00215;p00216;p01942;p07408;p08519;p08705;p10616;p11225;p11918;p13341;p13873;p14549;p14550;p14756;p16085;p18982;p18983;p20831;p23859;p24656;p26959;p26960;p28320;p28321;p29301;p29890;	CSPG2_HUMAN	Versican core protein OS=Homo sapiens GN=VCAN PE=1 SV=3	P13611;	Proteoglycans	Core matrisome	Versican core protein OS	VCAN	618.467	26	339	527.293	239.914	237.932	691.464	327.689	361.095	907.268	384.353	662.352	613.427	742.513	0.16874	390.272	1831.98	64.3438	429.145	257.896	423.466	942.806	903.344	1461.16	957.273	3903.22	275.662	2013.13	494.749	203.758	1065.62	225.066	259.917	318.015	2557.19	1240.21	3003.67	598.701	3813.96	1411.11	3230.2	2328.42
p00217;p00218;p01219;p01220;p01510;p01511;p01940;p04617;p07142;p09351;p09352;p09353;p09354;p14571;p15006;p15440;p15441;p15669;p17112;p21643;p21644;p21993;p21994;p22908;p22909;p24371;p24372;p26702;p26703;p28042;p28043;p28979;p29129;p29130;	APOE_HUMAN	Apolipoprotein E OS=Homo sapiens GN=APOE PE=1 SV=1	P02649;			Apolipoprotein E OS	APOE	1341.48	34	379	2005.51	110.923	1137.5	254.607	70.8119	118.52	111.086	33.4725	127.626	157.782	115.942	303.035	526.875	4455.29	178.149	265.536	149.598	71.6332	586.151	457.764	409.693	234.14	533.476	451.297	431.258	2651.38	294.351	955.972	213.588	3579.88	275.057	623.516	685.189	287.258	520.137	341.192	235.58	375.523	859.981
p00219;p00220;p00369;p00370;p00371;p03740;p03890;p04187;p06108;p06109;p06413;p06999;p08624;p08625;p08626;p08627;p09078;p12509;p12939;p17880;p19996;p20159;p20160;p20161;p20498;p20499;p20500;p21036;p21037;p22565;p24233;p27642;p27654;p27655;p27656;p29448;p29467;p29468;p29647;p29648;	BGH3_HUMAN	Transforming growth factor-beta-induced protein ig-h3 OS=Homo sapiens GN=TGFBI PE=1 SV=1	Q15582;	ECM Glycoproteins	Core matrisome	Transforming growth factor-beta-induced protein ig-h3 OS	TGFBI	836.87	40	752	1448.57	1615.59	1525.66	1180.19	525.426	993.454	953.263	886.647	760.06	406.392	994.529	2566.58	944.774	1654.46	629.638	1128.01	877.816	1002.68	1124.76	964.285	532.865	752.309	1577.41	144.881	1063.76	2064.03	629.715	707.375	458.001	1437.67	457.382	3156.85	1152.96	912.569	1163.08	1612.59	3056.68	3588.92	898.634
p00221;p28151;	HTR5B_HUMAN	HEAT repeat-containing protein 5B OS=Homo sapiens GN=HEATR5B PE=1 SV=2	Q9P2D3;			HEAT repeat-containing protein 5B OS	HEATR5B	44.07	2	18	998.13	664.58	865.01	125.89	83.27	168.79	179.41	234.86	329.26	218.35	0.58697	641.15	154.4	382.06	13.24	366.21	15.94	5.21	13.59	790.52	242.95	505.33	462.357	24.405	504.24	443.64	94.6	514.24	32.32	144.001	140.11	417.3	291.066	480.6	524.69	802.38	288.021	1490.62	312.001
p00222;p00223;p00632;p01535;p01536;p01537;p02340;p03302;p03411;p03412;p04418;p07998;p09924;p12224;p13653;p14063;p14373;p14374;p14826;p17397;p18268;p19143;p19359;p19360;p19517;p19606;p20878;p20879;p20884;p21451;p21513;p23304;p23650;p23651;p29238;p29366;	UBA1_HUMAN	Ubiquitin-like modifier-activating enzyme 1 OS=Homo sapiens GN=UBA1 PE=1 SV=3	P22314;			Ubiquitin-like modifier-activating enzyme 1 OS	UBA1	843.404	36	296	126.66	93.099	112.399	209.721	65.5798	103.182	128.043	48.0226	82.6136	387.602	25.8072	348.18	178.596	101.74	44.4668	60.0012	342.011	46.1678	160.979	191.507	707.023	476.572	831.181	112.494	703.43	538.037	476.401	57.3266	536.624	907.501	634.257	292.772	846.649	307.437	116.226	82.9766	119.466	90.6566	112.175
p00224;p00860;p09967;p10523;p11715;p12301;p12302;p18232;p26340;p26341;p26404;p26405;	ADHX_HUMAN	Alcohol dehydrogenase class-3 OS=Homo sapiens GN=ADH5 PE=1 SV=4	P11766;			Alcohol dehydrogenase class-3 OS	ADH5	134.731	12	119	53.0912	33.4567	58.3676	133.506	75.7405	73.6184	131.245	66.3598	51.817	134.375	108.116	130.119	108.954	58.6326	96.436	58.2712	116.693	129.882	120.964	67.3502	273.501	87.1763	266.9	73.7461	136.311	158.471	188.237	68.0963	79.1243	175.474	149.598	83.8922	173.968	167.64	99.9272	60.4156	48.944	47.2807	48.8546
p00225;p00226;p00227;p02216;p02217;p04461;p09952;p09953;p10608;p15240;p15241;p15536;p16672;p16673;p20889;p20890;p22822;p23804;p25174;p25175;p25182;p27670;p27671;p28730;	ETFA_HUMAN	Electron transfer flavoprotein subunit alpha, mitochondrial OS=Homo sapiens GN=ETFA PE=1 SV=1	P13804;			Electron transfer flavoprotein subunit alpha, mitochondrial OS	ETFA	689.04	24	587	1471.55	1213.78	2022.65	400.944	386.023	1377.05	970.743	157.135	1239.53	401.874	101.39	1885.67	677.449	721.97	424.278	1857.19	741.622	190.627	304.264	330.679	235.407	241.419	298.037	84.5836	457.532	377.681	596.549	402.911	400.825	568.675	335.111	393.063	409.502	258.96	837.942	406.894	110.647	111.867	248.539
p00228;	2B1C_HUMAN	HLA class II histocompatibility antigen, DRB1-12 beta chain OS=Homo sapiens GN=HLA-DRB1 PE=1 SV=1	Q95IE3; Q5Y7A7; Q30167; Q30154; Q29974; P20039; P13760; P04229; P01911;			HLA class II histocompatibility antigen, DRB1-12 beta chain OS	HLA-DRB1	198.44	1	44	5.86	2.84	11.4	20.6	18.4	0.0012	0.00136	27.2	2.29	8.78	0.00097	9.64	21.7	10.4	43.9	10.8	28.3	0.0016	0.00176	41.4	32.3	23	57	12.6	0.000962	50.4	5.97	34.7	40.7	15.2	21.8	147	36.6	23	0.0011	71.1	99.2	0.00113	41
p00229;p01223;p01224;p02104;p02105;p03355;p05119;p05360;p05412;p10051;p15527;p15528;p20296;p20297;p25165;p25501;p25502;p26631;	ODO2_HUMAN	Dihydrolipoyllysine-residue succinyltransferase component of 2-oxoglutarate dehydrogenase complex, mitochondrial OS=Homo sapiens GN=DLST PE=1 SV=4	P36957;			Dihydrolipoyllysine-residue succinyltransferase component of 2-oxoglutarate dehydrogenase complex, mitochondrial OS	DLST	542.86	18	382	802.523	1141.93	969.132	296.447	307.562	1024.29	662.563	395.579	1023.86	487.981	64.7037	405.565	422.911	388.593	178.238	824.441	275.963	83.1918	133.079	653.41	547.247	293.425	579.447	675.36	655.402	521.285	478.331	477.068	288.312	942.86	1012.87	270.279	541.309	290.593	791.363	374.03	197.116	238	951.748
p00230;p00231;p01517;p01518;p01519;p01520;p01848;p02796;p02797;p02879;p03289;p03290;p03291;p04327;p04632;p04633;p06234;p06235;p08952;p10748;p10749;p10750;p10751;p10752;p10753;p10754;p12106;p12745;p12746;p12747;p12849;p12850;p13004;p13005;p13265;p13266;p13906;p14066;p14067;p14068;p17490;p18201;p18202;p19176;p21705;p21706;p21707;p24512;p24513;p25316;p25317;p25318;p25319;p25912;p26936;p26957;p26983;…	CH60_HUMAN	60 kDa heat shock protein, mitochondrial OS=Homo sapiens GN=HSPD1 PE=1 SV=2	P10809;			60 kDa heat shock protein, mitochondrial OS	HSPD1	1162.89	58	1410	6878.79	4521.4	8916.03	2331.05	2985.38	5253.87	4323.67	1826.87	4472.65	1931.19	927.296	7962.61	3608.9	3454	2281.62	6734.59	3704.35	1913.43	1881.9	3032.06	1473.85	2505.01	3053.43	378.841	3129.43	2216.77	3899.94	3715.8	2569.55	6508.24	7453.39	3702.51	3907.14	2496.97	5325.66	2925.31	979.409	2487.98	2469.59
p00232;p00233;p03286;p07187;p07289;p08940;p08941;p09148;p14269;p16276;p22842;p23728;p24008;p25810;p26075;p26081;p27324;p28090;p29034;	IMB1_HUMAN	Importin subunit beta-1 OS=Homo sapiens GN=KPNB1 PE=1 SV=2	Q14974;			Importin subunit beta-1 OS	KPNB1	154.66	19	116	41.0282	48.756	60.4874	74.2291	47.2482	49.2792	15.026	25.5347	38.7325	103.708	260.074	128.505	125.044	54.2165	54.1449	33.1026	139.062	91.5756	156.16	102.802	139.218	79.3708	156.978	40.1756	116.889	184.245	105.61	20.1243	70.5144	328.495	55.171	105.474	157.431	117.272	42.3528	33.0431	37.4102	52.8766	11.9511
p00234;p11927;p14602;p15050;p16764;p16765;p18558;p20512;p20628;p20850;p25525;	PSMD1_HUMAN	26S proteasome non-ATPase regulatory subunit 1 OS=Homo sapiens GN=PSMD1 PE=1 SV=2	Q99460;			26S proteasome non-ATPase regulatory subunit 1 OS	PSMD1	316.37	11	25	107.978	126.379	74.2766	73.6069	58.3576	104.946	138.157	280.117	134.172	41.8585	10.0468	147.699	30.9761	11.7445	53.113	92.4542	65.932	91.9416	46.2506	31.5354	34.4839	30.9529	44.5121	15.9378	40.7509	27.9663	60.2356	19.0247	54.1555	63.1611	44.7417	35.2083	33.9185	198.972	68.6735	13.8191	22.8971	26.3013	186.752
p00235;p18920;	ANC2_HUMAN	Anaphase-promoting complex subunit 2 OS=Homo sapiens GN=ANAPC2 PE=1 SV=1	Q9UJX6;			Anaphase-promoting complex subunit 2 OS	ANAPC2	23.55	2	10	3.81	3.648	2.47156	5.97122	0.00218	6.47	5.57	5.51113	6.91151	1.49125	34.301	0.51249	10.213	3.3221	8.42149	5.63	27.22	0.0032	12.6018	4.20112	5.83	0.001508	0.0027	0.71337	7.67	2.865	5.19114	0.00218	11.0011	18.238	2.80071	2.49109	5.66	39.207	2.8111	0.00278	0.03913	0.00226	0.001828
p00236;	EWS_HUMAN	RNA-binding protein EWS OS=Homo sapiens GN=EWSR1 PE=1 SV=1	Q01844;			RNA-binding protein EWS OS	EWSR1	54.52	1	17	7.24	8	4.75	4.37	0.00109	4.21	2.4	1.07	4.49	17	0.00097	0.00649	0.00121	0.0021	0.00149	2	2.14	0.0016	2.71	15.8	34	28.8	36.6	1.18	17.3	22.7	7.59	15.3	11.1	6.97	137	11.8	41.8	9.59	2.82	2.82	28.6	3.77	7.45
p00237;p00238;p07516;p17192;p17193;p17194;p17353;p18933;p21568;p21569;p21570;p22612;p28010;	CD209_HUMAN	CD209 antigen OS=Homo sapiens GN=CD209 PE=1 SV=1	Q9NNX6;	ECM-affiliated Proteins	Matrisome-associated	CD209 antigen OS	CD209	251.135	13	44	95.3043	35.8123	172.552	48.5617	57.8007	90.8486	144.685	117.305	37.5361	11.1003	44.7997	55.6949	445.338	37.2928	53.1694	29.7298	176.281	20.306	27.8733	25.4331	9.6916	64.794	11.3488	7.03317	37.6437	71.3556	69.818	44.6034	159.342	4.36212	14.2334	35.0285	53.1044	11.2752	110.436	30.4425	15.4703	22.653	8.54823
p00239;p00461;p00505;p00506;p00631;p01029;p01595;p02109;p02644;p02920;p03779;p03780;p04027;p04220;p04250;p04304;p04308;p04656;p04788;p05759;p05901;p06364;p06973;p07092;p07248;p07356;p07421;p08551;p08657;p08837;p09184;p09811;p10606;p10786;p10968;p10978;p10986;p11021;p11057;p11058;p11166;p11273;p11274;p11763;p13008;p13334;p13496;p13823;p13827;p13828;p13859;p13860;p14280;p14377;p14482;p14964;p15041;…	SPTA1_HUMAN	Spectrin alpha chain, erythrocytic 1 OS=Homo sapiens GN=SPTA1 PE=1 SV=5	P02549;			Spectrin alpha chain, erythrocytic 1 OS	SPTA1	609.08	90	307	250.218	2241.32	417.356	199.23	460.907	343.23	314.545	155.501	312.039	381.37	337.438	448.836	281.991	233.637	199.316	180.798	1012.45	266.669	324.91	466.88	644.317	581.515	332.009	749.412	573.255	531.317	2258.67	287.992	385.744	336.919	190.981	339.623	304.784	433.8	998.773	346.133	359.79	378.67	361.372
p00240;p01889;p05356;p05933;p07094;p19495;	DDX21_HUMAN	Nucleolar RNA helicase 2 OS=Homo sapiens GN=DDX21 PE=1 SV=5	Q9NR30; Q9BQ39;			Nucleolar RNA helicase 2 OS	DDX21	63.68	6	7	3.73834	2.155	9.03756	4.70688	0.00654	3.7434	3.20472	1.95952	1.27504	4.10265	0.00582	3.50245	1.97605	0.0126	0.90445	0.00654	7.76201	0.0096	1.7388	15.392	7.13835	22.5015	22.044	0.68385	7.32196	4.41832	4.82242	4.78418	8.09327	16.349	22.81	41.28	20.88	6.46234	7.6033	3.08878	73.54	14.6871	5.76883
p00241;p23149;p24245;p27131;	BDH2_HUMAN	3-hydroxybutyrate dehydrogenase type 2 OS=Homo sapiens GN=BDH2 PE=1 SV=2	Q9BUT1;			3-hydroxybutyrate dehydrogenase type 2 OS	BDH2	114.72	4	25	42.7	26.831	41.1	50.7312	5.63327	35.9712	28.7614	10.3111	16.6515	32.9513	1.29291	14.9195	2.78363	0.0084	13.143	28.0611	22.2607	0.0064	16.0035	21.41	49.87	18.718	22.418	29.714	66.88	32.96	77.22	13.0011	35.4911	156.63	41.34	78.518	38.69	43.69	49.3911	15.8614	56.961	44.793	18.2709
p00242;	HEM2_HUMAN	Delta-aminolevulinic acid dehydratase OS=Homo sapiens GN=ALAD PE=1 SV=1	P13716;			Delta-aminolevulinic acid dehydratase OS	ALAD	45.72	1	1	22.5	31.5	45.7	6.43	6.67	30.1	26.3	22.4	60.2	35.7	1.25	130	52.4	67.9	41.1	33	26.4	20	5.94	38.4	26	20.1	12.1	3.08	26.8	4.94	0.458	40.1	6.35	1.41	19.1	23.9	2.69	72.3	43.2	10.5	10.1	25.5	18.2
p00243;	CDAN1_HUMAN	Codanin-1 OS=Homo sapiens GN=CDAN1 PE=1 SV=4	Q8IWY9;			Codanin-1 OS	CDAN1	44.03	1	47	6.6	35.1	12.1	42.3	31.1	42.6	41.3	33.1	48.1	7.76	60.2	0.00649	0.00121	0.0021	0.00149	34.5	44.9	97.9	38.4	22.5	34.9	29.8	4.18	10.4	19.4	14.3	25.1	19.9	16.4	22.5	13.2	33.6	7.47	49.1	54	30.4	12.5	26	19.6
p00244;p08746;p14313;p21424;p24978;p26931;	SF3B2_HUMAN	Splicing factor 3B subunit 2 OS=Homo sapiens GN=SF3B2 PE=1 SV=2	Q13435;			Splicing factor 3B subunit 2 OS	SF3B2	99.29	6	19	93.8153	177.248	61.6141	51.0747	76.6044	92.0736	95.7041	58.5534	89.296	44.6243	61.8229	0.03894	92.5936	149.868	67.996	144.733	54.0017	0.0096	2.11904	70.1711	42.2014	33.946	38.311	5.93685	31.069	38.354	24.1123	3.68545	3.72436	15.1086	64.51	5.83327	59.78	98.1523	130.553	85.7356	15.756	68.6034	7.10457
p00245;p06521;p06836;p06837;p08612;p08613;p09013;p11646;p12240;p12766;p12767;p14050;p14051;p14058;p18005;p18006;p19063;p19064;p20020;p24636;p26338;p26339;p27238;p28487;p28488;p28489;p28490;	ADH1B_HUMAN	Alcohol dehydrogenase 1B OS=Homo sapiens GN=ADH1B PE=1 SV=2	P08319; P00325;			Alcohol dehydrogenase 1B OS	ADH1B	934.78	27	769	2564.04	1324.24	1935.1	1828.08	911.964	2737.69	2849.62	523.543	2278.42	4224.97	671.575	1066.1	2035.74	1788.71	3418.56	2657.91	2897.7	599.168	2022.25	836.84	474.371	1072.17	913.724	922.604	586.212	272.786	3125.61	585.865	962.504	62.113	199.508	1039.58	129.826	2144.58	1880.45	540.588	37.6263	64.2471	86.346
p00246;p00381;p02395;p02467;p03129;p03130;p04356;p09529;p10707;p10708;p11485;p13509;p15888;p15921;p16826;p18990;p19713;p19933;p20924;p20925;p23803;p25661;p26481;p29315;p29316;p29446;p29474;	AT1A1_HUMAN	Sodium/potassium-transporting ATPase subunit alpha-1 OS=Homo sapiens GN=ATP1A1 PE=1 SV=1	P05023;			Sodium/potassium-transporting ATPase subunit alpha-1 OS	ATP1A1	490.111	27	314	151.706	151.059	196.728	167.266	133.061	294.135	241.275	329.431	358.506	121.614	91.6816	311.96	368.312	197.091	189.69	161.577	302.052	164.58	214.748	105.227	357.294	247.875	222.709	78.8842	107.516	138.103	65.3888	327.462	166.671	219.935	341.202	363.561	341.65	207.394	219.473	194.231	203.223	151.878	285.351
p00247;p00332;p02481;p03571;p03572;p08523;p09859;p10532;p11240;p12010;p17156;p17576;p17816;p24364;p24365;p24716;p24717;p29466;	COIA1_HUMAN	Collagen alpha-1(XVIII) chain OS=Homo sapiens GN=COL18A1 PE=1 SV=5	P39060;	Collagens	Core matrisome	Collagen alpha-1(XVIII) chain OS	COL18A1	337.03	18	137	115.942	104.48	84.1112	206.62	32.5109	73.8536	17.1525	34.8912	159.753	231.421	67.0668	47.6874	24.6757	35.9169	2.05735	37.4674	102.396	27.3652	33.4976	294.564	75.5922	77.89	83.7678	158.739	168.588	95.546	47.5281	60.2294	43.4627	531.841	289.681	98.9783	47.2889	233.682	86.5673	374.56	106.827	211.309	265.714
p00248;	MBD6_HUMAN	Methyl-CpG-binding domain protein 6 OS=Homo sapiens GN=MBD6 PE=1 SV=2	Q96DN6;			Methyl-CpG-binding domain protein 6 OS	MBD6	40.49	1	261	265	304	257	129	196	156	191	364	213	76.7	123	0.00649	277	317	105	364	83.8	369	95	113	43.6	38.4	53.4	16.5	154	23.6	58.8	160	46.9	0.826	64.9	48.3	44.9	186	285	234	8.68	176	46.7
p00249;p00250;p08065;p10159;p10160;p11810;p14796;p27860;	ENOG_HUMAN	Gamma-enolase OS=Homo sapiens GN=ENO2 PE=1 SV=3	P09104;			Gamma-enolase OS	ENO2	534.6	8	250	50.0447	90.792	94.5527	139.915	107.777	95.8004	120.647	22.5145	144.535	245.022	83.7629	335.326	210.64	104.087	70.446	38.9233	204.871	36.4064	169.053	147.431	1044.59	411.13	240.484	29.89	410.722	697.144	532.082	44.5544	44.3954	217.598	1043.61	97.8844	624.989	82.0471	91.3544	15.3826	41.3861	27.9295	19.8587
p00251;p00302;p00839;p01077;p01296;p01324;p01589;p02387;p02565;p02570;p03339;p03340;p03851;p03852;p04488;p04509;p04613;p05425;p07059;p07452;p07564;p08057;p08511;p08775;p08776;p08862;p08870;p09769;p09790;p10077;p10365;p10485;p10563;p12115;p12116;p12447;p14469;p14678;p15436;p15437;p16063;p16064;p16068;p16312;p16657;p17105;p19245;p19773;p19997;p20288;p20561;p20705;p20706;p21104;p21822;p21829;p21830;…	TLN2_HUMAN	Talin-2 OS=Homo sapiens GN=TLN2 PE=1 SV=4	Q9Y4G6;			Talin-2 OS	TLN2	1193.47	73	523	331.747	380.745	343.099	575.291	606.678	649.146	565.237	576.544	582.59	809.345	169.55	2393.07	726.31	739.551	307.556	291.27	1262.76	275.681	236.427	429.696	507.32	654.15	475.028	74.676	564.401	388.587	780.526	327.144	438.111	456.611	273.515	652.202	520.715	709.572	507.289	368.038	379.038	782.022	328.843
p00252;p01467;p17025;	SYSM_HUMAN	Serine--tRNA ligase, mitochondrial OS=Homo sapiens GN=SARS2 PE=1 SV=1	Q9NP81;			Serine--tRNA ligase, mitochondrial OS	SARS2	45.13	3	5	1490.05	996.57	2149.03	9.10122	216.002	559.96	293.26	208.002	517.003	339.003	1.69194	107.013	66.6024	182.582	16.803	15.9022	14.432	13.3032	65.2318	14.0711	1550.8	4220	1962.58	33.4027	2644	2812.69	482.002	3392.46	287.871	214.989	24.672	3.06009	2698.2	1760	22.608	1790	1600	1010	7930.56
p00253;p17293;p18791;	IQCB1_HUMAN	IQ calmodulin-binding motif-containing protein 1 OS=Homo sapiens GN=IQCB1 PE=1 SV=1	Q15051;			IQ calmodulin-binding motif-containing protein 1 OS	IQCB1	23.25	3	6	37.7012	32.581	54.9016	15.9912	17.1211	24.3612	38.3514	4.12226	20.5515	8.5325	1.84194	0.01947	7.91242	0.0063	3.45298	33.0011	42.2207	0.6032	13.1718	50.7022	36.6174	26.0864	67.6013	13.8614	57.155	33.4767	29.9811	11.0111	19.796	72.172	37.0307	67.7111	77.862	53.1412	37.3011	23.5014	59.611	91.7	24.5009
p00254;	GALNS_HUMAN	N-acetylgalactosamine-6-sulfatase OS=Homo sapiens GN=GALNS PE=1 SV=1	P34059;			N-acetylgalactosamine-6-sulfatase OS	GALNS	20.19	1	1	17.1	8.58	20.1	12.8	3.82	8.96	8.75	0.00113	8.05	0.00125	0.00097	0.00649	7.91	0.0021	0.00149	14.5	32.4	0.0016	10.4	50.7	36.2	26	56.3	11	56.4	33.1	27	6.58	19.2	50.7	32.1	61.9	75.6	50.3	21.8	13.3	57.3	32.2	10.9
p00255;p00796;p00797;p05682;p05882;p06639;p06933;p09780;p13693;p13694;p13847;p13848;p19125;p20285;p24958;p25655;p26228;p26229;	ACADM_HUMAN	Medium-chain specific acyl-CoA dehydrogenase, mitochondrial OS=Homo sapiens GN=ACADM PE=1 SV=1	P11310;			Medium-chain specific acyl-CoA dehydrogenase, mitochondrial OS	ACADM	253.59	18	116	313.77	259.742	272.04	102.78	134.758	288.27	313.68	52.671	163.232	108.941	144.09	8.52384	130.47	125.237	213.24	463.46	137.331	66.2852	98.4553	84.4611	63.7064	52.8737	70.7694	10.8121	110.891	154.008	58.3696	126.152	122.381	114.356	49.5422	80.5963	105.789	75.4102	237.472	114.783	38.9046	32.3026	45.8008
p00256;p00484;p00485;p01922;p02043;p02044;p03865;p03866;p06816;p08587;p09199;p13406;p13407;p13715;p16961;p17051;p17052;p21589;p23938;p23939;p28145;p28420;	FLOT1_HUMAN	Flotillin-1 OS=Homo sapiens GN=FLOT1 PE=1 SV=3	O75955;			Flotillin-1 OS	FLOT1	395.8	22	352	161.663	339.692	257.76	138.75	246.676	323.206	447.257	374.456	373.847	128.456	322.682	819.784	286.318	383.657	400.315	217.322	413.65	480.446	127.732	209.842	139.658	143.246	234.343	94.421	96.8067	64.9419	744.236	266.922	157.081	248.152	140.374	251.964	72.2019	156.263	461.436	121.848	204.329	52.7513	135.68
p00257;p00970;p01985;p01986;p01987;p02032;p02114;p02115;p04060;p04068;p05175;p05523;p05707;p05952;p07158;p11733;p11734;p13355;p13779;p13780;p14154;p14279;p14398;p14399;p14570;p14886;p17277;p17446;p17665;p17666;p18060;p18601;p18961;p18962;p18963;p18964;p19662;p20185;p20186;p21377;p21378;p21379;p21380;p21488;p21489;p21663;p22482;p22525;p23062;p23454;p23726;p23727;p24276;p24508;p24509;p24510;p24511;…	LMNA_HUMAN	Prelamin-A/C OS=Homo sapiens GN=LMNA PE=1 SV=1	P02545;			Prelamin-A/C OS	LMNA	1915.37	61	1118	498.878	1426.23	653.476	2577.1	825.319	1197.5	980.956	679.967	797.323	9506.49	731.286	427.222	469.182	713.873	394.325	473.424	5033.39	555.616	2308.95	3199.9	28716.9	9115.9	5574.59	2190.39	21031.6	12709	4121.51	2395.64	3290.37	1411.28	9615.16	2083.38	27193.8	4196.42	1985.84	4439.8	2149.57	2282.56	2173.09
p00259;p03523;p09014;p21095;p21097;	ADT2_HUMAN	ADP/ATP translocase 2 OS=Homo sapiens GN=SLC25A5 PE=1 SV=7	P05141;			ADP/ATP translocase 2 OS	SLC25A5	471.12	5	160	128.162	80.792	132.176	143.032	207.202	153.072	447.603	93.3823	171.503	16.1435	53.6029	199.519	272.802	262.702	255.611	297.102	130.571	95.7032	121.914	38.1622	54.4414	57.4308	35.145	45.62	33.34	70.84	106.442	152.202	119.45	78.11	44.57	300.6	70.359	76.3252	166.052	119.5	190.1	107.86	91.0809
p00260;p03524;p10067;p10078;p10079;p10139;p16449;p24566;	ADT1_HUMAN	ADP/ATP translocase 1 OS=Homo sapiens GN=SLC25A4 PE=1 SV=4	Q9H0C2; P12236; P12235; P05141;			ADP/ATP translocase 1 OS	SLC25A4	279.52	8	411	350.481	180.412	377.733	407.872	556.842	525.14	1026.54	233.961	398.782	14.1963	386.491	100.539	870.504	495.844	729.471	762.001	485.949	559.502	540.824	162.241	164.551	171.51	94.4831	143.715	111.973	132.522	296.14	366.691	551.752	187.581	88.1236	960.301	204.092	303.182	629.441	515.191	640.731	479.331	346.195
p00261;p00262;p01618;p01619;p01671;p02930;p03966;p09594;p09595;p09919;p09920;p10533;p10534;p10676;p10677;p12680;p19139;p19140;p19189;p19190;p20613;p20614;p20615;p22858;p22895;p22896;p25507;p27358;	ANXA1_HUMAN	Annexin A1 OS=Homo sapiens GN=ANXA1 PE=1 SV=2	P04083;	ECM-affiliated Proteins	Matrisome-associated	Annexin A1 OS	ANXA1	1023.88	28	758	1772.3	1529.35	1857.16	2460.1	2475.3	1401.04	1477.55	337.208	1228.59	1623.36	329.54	2744.22	1375.52	1640.57	964.978	1014.12	2088.14	580.596	1714.21	816.965	2916.43	1112.7	2655.37	244.535	3187.39	2303.79	2478.2	711.727	1086.84	602.723	736.509	701.817	3576.65	755.782	1108.57	577.415	148.465	233.292	598.865
p00265;p00266;p00429;p06398;p06399;p13646;p13647;p15422;p15922;p20694;p27069;p28177;	GBB1_HUMAN	Guanine nucleotide-binding protein G(I)/G(S)/G(T) subunit beta-1 OS=Homo sapiens GN=GNB1 PE=1 SV=3	P62879; P62873;			Guanine nucleotide-binding protein G(I)/G(S)/G(T) subunit beta-1 OS	GNB1	452.61	12	297	330.191	176.314	402.252	197.394	153.774	240.237	271.334	215.839	295.278	60.7938	119.085	70.6019	270.824	237.25	273.243	281.1	345.151	123.858	160.131	264.769	171.453	92.6823	158.183	48.2312	199.781	108.651	73.1614	165.401	236.109	89.0876	123.751	458.918	180.787	361.333	343.902	482.366	267.155	292.11	263.672
p00267;p00268;p00581;p06745;p06856;p12009;p12689;p12950;p13103;p15288;p15289;p16112;p16835;p17680;p19603;p20405;p22865;p27425;	VPS35_HUMAN	Vacuolar protein sorting-associated protein 35 OS=Homo sapiens GN=VPS35 PE=1 SV=2	Q96QK1;			Vacuolar protein sorting-associated protein 35 OS	VPS35	294.011	18	91	56.1458	1274.53	175.685	1235.12	548.444	753.965	99.6908	47.9448	1272.53	83.91	406.26	81.5704	391.935	140.434	109.746	259.427	1591.29	307.051	100.917	457.044	198.835	77.7773	192.955	99.2144	92.0089	139.484	155.583	81.1603	199.304	249.04	72.0799	223.133	162.998	143.12	87.6723	46.4621	253.397	117.248	61.5202
p00271;p00272;p01052;p01053;p01054;p01380;p01381;p01382;p01512;p01513;p03285;p06642;p07849;p08173;p09035;p13042;p13043;p13400;p13401;p15483;p15484;p24359;p24360;p25001;p25002;p25003;p26409;p27547;p27548;p27549;p27550;p27785;p27786;p27787;p29155;p29823;	PGK1_HUMAN	Phosphoglycerate kinase 1 OS=Homo sapiens GN=PGK1 PE=1 SV=3	P00558;			Phosphoglycerate kinase 1 OS	PGK1	928.58	36	574	601.301	225.169	600.679	599.308	135.355	247.113	202.366	50.0912	307.649	1362.4	51.4593	1166.49	305.874	157.48	52.9303	135.895	1054.75	63.0074	417.056	699.641	3457.15	1074.52	1434.81	285.944	2872.14	2508.32	975.99	167.223	550.381	3710.07	3052.64	959.115	3415.94	1150.43	340.118	214.133	417.13	521.922	416.412
p00273;	ATS16_HUMAN	A disintegrin and metalloproteinase with thrombospondin motifs 16 OS=Homo sapiens GN=ADAMTS16 PE=2 SV=3	Q8TE57;	ECM Regulators	Matrisome-associated	A disintegrin and metalloproteinase with thrombospondin motifs 16 OS	ADAMTS16	25.2937	1	1	0.593	1.81	5.02	0.00122	0.5	1.78	0.842	1.88	2.07	0.187	0.00097	0.00649	0.9	0.0021	1.06	3.05	0.769	1.94	5.47	1.05	9.11	0.000754	0.00135	0.00137	0.402	0.00066	1.91	0.508	0.414	0.000569	0.000714	0.424	0.000839	0.528	4.99	3.11	0.807	0.113	6.58
p00275;	PPIP2_HUMAN	Proline-serine-threonine phosphatase-interacting protein 2 OS=Homo sapiens GN=PSTPIP2 PE=1 SV=4	Q9H939;			Proline-serine-threonine phosphatase-interacting protein 2 OS	PSTPIP2	47.56	1	1	6.57	4.19	0.199	7.42	26.7	0.545	0.00136	0.00113	0.00151	0.00125	0.00097	0.00649	0.00121	0.0021	0.00149	7.89	0.456	0.0016	0.00176	4.55	0.00145	0.000754	0.00135	0.00137	0.000962	0.00066	0.00114	0.00109	0.00109	1.58	0.000714	2.51	0.000839	0.00117	0.0011	0.00139	2.75	0.00113	0.000914
p00276;p01014;p02625;p02708;p02750;p02751;p02752;p02770;p02782;p02783;p02784;p02785;p02786;p02787;p02788;p02867;p02868;p02870;p02900;p02902;p02903;p02904;p02965;p02966;p02976;p02977;p02979;p02980;p03009;p03018;p03060;p03068;p03069;p03070;p03831;p03919;p03920;p03921;p03922;p04039;p06114;p06115;p06116;p06117;p06291;p06292;p08740;p09135;p09215;p09261;p09444;p09459;p09460;p09479;p09490;p10152;p10153;…	FBN1_HUMAN	Fibrillin-1 OS=Homo sapiens GN=FBN1 PE=1 SV=3	P35555;	ECM Glycoproteins	Core matrisome	Fibrillin-1 OS	FBN1	3191.41	118	2663	4056.84	3226.95	4428.99	4777.59	6592.27	3917.1	5836.33	8238.08	3579.74	1397.56	606.732	1323.49	3383.72	3445.07	2797.74	3145.3	2020.22	1386.95	2369.55	1846.82	18342.7	2686.84	3553.23	785.493	2054	1498.85	1480.39	4183.54	3625.76	356.935	1264.01	1015.28	2186.5	2492.9	5822.62	7584.82	302.136	2562.51	6357.94
p00278;p02580;p12970;	EXOC8_HUMAN	Exocyst complex component 8 OS=Homo sapiens GN=EXOC8 PE=1 SV=2	Q8IYI6;			Exocyst complex component 8 OS	EXOC8	51.44	3	5	93.4512	7.72	6.40856	4.56244	0.00327	7.45	0.99036	0.17026	4.41151	14.06	7.56497	0.01947	0.00363	0.8542	8.27298	2.73109	14.0707	4.6606	9.96	15.398	44.51	28.51	18.3114	1.98537	64.69	58.11	4.92614	14.8281	39.56	8.69	45.9	2.492	88.44	2.2842	5.1811	11.4028	34.458	0.00339	0.160014
p00279;p00380;p00602;p00852;p00853;p00854;p00855;p01893;p02543;p02710;p03187;p03496;p03497;p03823;p04646;p04693;p04694;p06861;p07640;p07750;p08215;p08808;p08858;p09879;p10700;p10909;p12024;p12568;p12569;p12570;p12892;p13223;p13637;p14013;p14107;p14108;p14179;p15198;p16731;p16732;p18145;p19403;p20250;p20258;p20259;p20779;p20780;p20926;p20927;p20928;p21165;p21546;p21547;p21550;p21551;p22265;p22465;…	CO3_HUMAN	Complement C3 OS=Homo sapiens GN=C3 PE=1 SV=2	P01024;			Complement C3 OS	C3	2112.02	83	1494	1752.41	722.92	1646.1	3058.37	1161.07	1201.49	1188.24	1212.84	1099	1711.02	618.928	1908.12	1586.69	1834.34	850.95	1516.31	3054.34	962.134	2128.54	1058.57	2191.12	2622.39	3752.66	1315.84	1116.27	2168.42	2928.55	883.438	1142.4	2194.41	743.579	2268.36	1006.21	2006.1	1256.07	1117.03	809.125	1432.23	422.34
p00280;p01084;p01407;p02003;p02430;p03131;p16631;p19761;p20877;p25898;p25926;	OAS3_HUMAN	2'-5'-oligoadenylate synthase 3 OS=Homo sapiens GN=OAS3 PE=1 SV=3	Q9Y6K5;			2'-5'-oligoadenylate synthase 3 OS	OAS3	260.104	11	33	24.7547	26.13	25.5842	20.6778	20.1874	13.0032	46.3334	20.2929	22.35	14.3823	28.8518	49.9354	13.6438	17.3362	19.4484	18.3884	20.58	11.687	34.2753	20.7612	59.5015	22.6948	29.6151	7.74085	43.0509	25.2057	5.93084	15.8832	24.3773	56.78	17.1191	228.8	87.988	27.2003	20.0223	21.3217	209.9	49.1851	21.0578
p00281;p09153;p12243;p12901;p13331;p17928;p19844;p19845;p20417;p23863;p24669;	EGFR_HUMAN	Epidermal growth factor receptor OS=Homo sapiens GN=EGFR PE=1 SV=2	P00533;			Epidermal growth factor receptor OS	EGFR	156.56	11	56	29.3608	51.112	31.7331	122.646	332.023	121.053	98.1027	118.202	67.375	23.2865	179.902	127.946	135.042	40.6305	120.324	63.5522	80.402	140.935	111.957	37.4544	39.1262	65.5058	27.3287	57.3557	16.0883	10.7661	82.3053	35.1752	48.6672	55.736	10.8151	58.4174	8.67003	55.7153	40.3824	32.2731	64.1257	30.7021	15.1794
p00283;p00284;p00427;p00428;p06651;p13648;p24921;p28176;	GBB2_HUMAN	Guanine nucleotide-binding protein G(I)/G(S)/G(T) subunit beta-2 OS=Homo sapiens GN=GNB2 PE=1 SV=3	P62879; P62873;			Guanine nucleotide-binding protein G(I)/G(S)/G(T) subunit beta-2 OS	GNB2	411.92	8	120	264.249	158.577	322.979	160.412	103.603	259.283	276.724	125.466	191.097	43.7897	75.1008	288.116	475.614	302.705	131.994	158.756	215.56	86.198	114.817	130.884	126.447	69.8845	87.7097	31.3561	98.5469	69.4817	45.4816	129.905	114.104	51.2686	90.2689	192.858	71.1757	169.461	146.731	196.677	93.3591	110.427	104.671
p00285;p00286;p02413;p02932;p07440;p10681;p10682;p17031;p17032;p19809;p19810;p24710;p25885;p27540;p28792;p28793;	VAT1_HUMAN	Synaptic vesicle membrane protein VAT-1 homolog OS=Homo sapiens GN=VAT1 PE=1 SV=2	Q99536;			Synaptic vesicle membrane protein VAT-1 homolog OS	VAT1	483.28	16	316	270.094	204.773	219.592	115.529	98.1305	210.558	273.098	84.1637	346.602	218.481	24.9207	166.842	289.356	251.361	234.549	167.006	248.24	83.3912	88.1428	153.542	271.384	106.468	256.664	69.1735	298.164	400.391	159.719	66.9145	55.8376	322.547	127.745	217.371	276.131	379.183	275.635	212.454	83.9702	142.498	173.274
p00287;p00890;p15691;p17101;p22641;	SCPDL_HUMAN	Saccharopine dehydrogenase-like oxidoreductase OS=Homo sapiens GN=SCCPDH PE=1 SV=1	Q8NBX0;			Saccharopine dehydrogenase-like oxidoreductase OS	SCCPDH	46.61	5	36	21.2212	23.581	16.0336	14.7637	14.5044	24.9894	24.9941	11.8343	15.944	19.789	4.65391	98.2195	44.3424	13.0852	24.306	32.0711	32.9807	30.8332	14.8635	5.33224	15.3229	5.60351	13.5593	2.24811	5.18196	20.66	16.2823	26.5081	15.8002	10.1496	23.153	15.413	14.972	20.2612	28.3711	18.4428	12.8521	12.1611	6.50091
p00288;p01412;p02961;p03178;p03774;p05771;p09029;p09228;p11970;p13670;p14594;p15337;p15999;p18693;p18694;p18695;p19426;p20383;p20885;p23917;p24973;p28983;p29061;p29136;p29376;p29611;p29896;	MRC1_HUMAN	Macrophage mannose receptor 1 OS=Homo sapiens GN=MRC1 PE=1 SV=1	P22897;			Macrophage mannose receptor 1 OS	MRC1	547.28	27	119	118.993	48.13	99.8898	104.728	60.2784	112.83	200.114	146.34	112.93	50.9102	67.3265	351.816	508.318	115.812	346.769	118.313	364.548	165.715	94.4416	55.0806	85.242	63.4275	31.8085	64.0014	41.469	61.6796	48.5442	88.2039	150.164	234.076	55.0691	56.1111	87.9336	86.2435	137.613	93.8244	40.3768	175.543	148.955
p00290;p00984;p00985;p01293;p02152;p02153;p02339;p03366;p03367;p03672;p03673;p03803;p04518;p05101;p06039;p06656;p07311;p07312;p09760;p10964;p11282;p11358;p11359;p11614;p11615;p11720;p11721;p12748;p13199;p13594;p13732;p14383;p14384;p16274;p16275;p17647;p18761;p18762;p19042;p19094;p19095;p20402;p20868;p20869;p23336;p25136;p25137;p26706;p27333;p27334;p27335;p27934;	ACTN1_HUMAN	Alpha-actinin-1 OS=Homo sapiens GN=ACTN1 PE=1 SV=2	P12814;			Alpha-actinin-1 OS	ACTN1	1399.94	52	986	673.59	508.452	586.894	1768.35	250.182	730.32	640.879	306.959	270.091	1065.53	580.289	1050.04	535.967	314.468	412.919	280.975	1011.46	387.584	574.244	820.626	852.412	529.793	1551.18	498.299	835.022	746.017	366.751	511.661	192.438	575.067	941.787	737.512	1747.94	897.124	701.803	887.465	681.37	878.867	227.007
p00291;p00292;p00982;p00983;p02130;p02985;p03370;p03371;p03669;p03670;p03776;p03786;p03787;p04177;p05100;p05288;p07404;p07405;p09761;p09762;p10965;p11283;p11284;p11613;p13200;p13201;p13734;p13875;p14507;p17572;p17573;p17646;p18237;p18471;p18472;p18763;p18764;p19096;p19442;p20344;p20861;p20862;p20934;p21227;p21228;p21640;p22102;p22103;p23037;p23332;p23333;p24180;p24181;p24182;p25146;p25149;p26704;…	ACTN4_HUMAN	Alpha-actinin-4 OS=Homo sapiens GN=ACTN4 PE=1 SV=2	O43707;			Alpha-actinin-4 OS	ACTN4	1363.43	63	1057	894.797	758.203	516.299	1723.01	213.747	973.139	503.433	208.57	515.13	1762.98	291.934	1463.96	663.329	426.52	380.687	374.693	1236.73	407.155	655.144	808.019	1219.24	794.67	2279.23	1003.8	865.919	817.73	520.547	354.487	1095.59	598.649	1537.22	674.641	2441.1	894.985	653.5	626.528	415.147	441.413	287.136
p00293;	FUZZY_HUMAN	Protein fuzzy homolog OS=Homo sapiens GN=FUZ PE=2 SV=1	Q9BT04;			Protein fuzzy homolog OS	FUZ	21.81	1	1	0.00117	0.001	0.00156	0.596	0.00109	0.0012	0.909	0.00113	0.00151	4.95	0.747	27.6	0.00121	0.0021	0.00149	0.00109	0.000669	0.0016	0.642	0.439	0.00145	5.16	0.00135	0.00137	0.000962	0.00066	16.9	0.257	0.00109	0.000569	0.000714	0.00109	0.000839	0.00117	0.0011	3.76	0.00103	0.00113	0.000914
p00294;p00295;p00647;p00708;p02257;p02258;p02443;p02444;p02445;p02743;p02744;p02767;p02803;p02816;p02884;p02886;p02887;p02987;p03007;p03011;p03642;p03726;p03846;p03847;p04431;p04826;p04827;p04942;p04943;p05361;p05362;p05991;p07392;p07393;p07571;p07572;p07643;p09805;p09806;p11116;p11210;p11211;p14083;p14084;p14085;p14087;p14088;p14089;p14090;p14196;p14613;p14614;p15645;p15646;p15878;p16788;p16887;…	LAMC1_HUMAN	Laminin subunit gamma-1 OS=Homo sapiens GN=LAMC1 PE=1 SV=3	P11047;	ECM Glycoproteins	Core matrisome	Laminin subunit gamma-1 OS	LAMC1	3085.75	97	2590	1962.48	6816.52	2092.14	6963.74	4548.5	8410.04	5768.22	7161.03	7267.49	1850.6	7293.19	10267	9549.77	6699.96	5704.64	5139.09	6093.43	7368.78	5314.36	4466.51	1354.1	1079.72	935.357	1276.11	1079.48	552.135	3656.95	1723.4	3417.3	14739.6	2251.21	2335.92	285.297	4831.43	5865.06	3230.43	711.269	1695.48	1039.47
p00296;p00297;p00426;p06652;p16656;p24922;	GBB4_HUMAN	Guanine nucleotide-binding protein subunit beta-4 OS=Homo sapiens GN=GNB4 PE=1 SV=3	Q9HAV0;			Guanine nucleotide-binding protein subunit beta-4 OS	GNB4	228.71	6	138	301.844	139.763	454.74	93.5124	141.894	181.383	297.043	104.305	155.138	60.1422	25.6239	30.803	126.051	26.0842	63.746	213.685	230.241	32.9564	43.667	309.331	136.111	117.56	111.567	32.9827	177.689	120.725	77.0963	119.412	118.432	116.581	90.6214	340.841	173.361	263.297	214.329	412.392	163.425	237.471	198.983
p00300;p00301;p06793;p08793;p15161;p15952;p16523;p17791;p21406;p21407;p21678;p21679;p25052;p25750;p25831;p26958;p27252;p27668;p28657;	AP2A2_HUMAN	AP-2 complex subunit alpha-2 OS=Homo sapiens GN=AP2A2 PE=1 SV=2	O94973;			AP-2 complex subunit alpha-2 OS	AP2A2	478.34	19	109	88.817	55.589	156.338	973.499	570.135	78.423	334.879	294.008	328.856	61.535	2546.82	109.184	218.788	265.227	447.622	155.495	481.092	999.934	903.801	51.0907	206.634	505.682	85.657	59.019	144.534	217.534	144.972	238.848	367.645	134.627	220.818	123.185	69.3718	152.235	122.522	396.17	81.9936	524.177	184.62
p00303;p00309;p02654;p03304;p03318;p03661;p04371;p04372;p05983;p07934;p08856;p08857;p09045;p09956;p10162;p10200;p10587;p11405;p11406;p14610;p15660;p18082;p19197;p21850;p21946;p21947;p21978;p21979;p22716;p22717;p26351;	TSP2_HUMAN	Thrombospondin-2 OS=Homo sapiens GN=THBS2 PE=1 SV=2	P35442;	ECM Glycoproteins	Core matrisome	Thrombospondin-2 OS	THBS2	1276.56	31	81	33.2311	19.066	49.7035	93.1003	70.2372	84.9456	21.0636	13.6272	18.3132	64.0434	79.7822	32.3157	22.6215	17.5946	54.7447	33.356	114.893	66.3299	23.8922	185.931	286.701	148.122	579.919	68.1664	226.212	339.753	66.6407	86.8503	152.543	413.405	118.325	964.737	581.179	554.624	101.241	130.986	498.113	3150.4	151.829
p00304;p00382;p00750;p07515;p07992;p08143;p08421;p09020;p10127;p12768;p15535;p15713;p18425;p18492;p18641;p18645;p18672;p18675;p18677;p18678;p18682;p18692;p19827;p20956;p26937;p26938;p27025;	HNRPM_HUMAN	Heterogeneous nuclear ribonucleoprotein M OS=Homo sapiens GN=HNRNPM PE=1 SV=3	P52272;			Heterogeneous nuclear ribonucleoprotein M OS	HNRNPM	499.99	27	174	64.1776	75.656	73.4433	397.344	82.8964	113.652	65.1217	273.715	61.0296	229.182	74.0555	104.592	28.643	114.812	82.6233	48.5399	250.323	42.9084	223.878	425.913	706.258	477.903	653.091	532.05	621.082	560.411	132.425	123.861	762.297	263.437	769.551	221.321	905.401	155.687	117.493	121.362	639.554	197.387	74.8356
p00305;p01813;p07602;p15282;p16002;p19256;p19257;p25764;p26803;p26804;p28594;	RS3A_HUMAN	40S ribosomal protein S3a OS=Homo sapiens GN=RPS3A PE=1 SV=2	P61247;			40S ribosomal protein S3a OS	RPS3A	408.06	11	101	53.6997	50.191	82.3441	72.6849	105.662	59.2348	159.487	35.3114	69.7235	74.3982	36.9768	67.3619	54.7023	38.2926	136.82	76.7683	225.076	119.178	95.2488	208.191	189.721	160.173	234.791	69.6545	186.601	212.9	137.645	124.515	113.233	230.76	317.67	393.302	253.78	243.415	101.034	91.3576	704.468	150.52	94.3137
p00307;p00336;p00344;p00470;p00471;p01278;p02199;p02200;p02689;p02690;p02700;p03155;p03584;p06877;p06878;p06907;p06908;p08188;p09822;p10055;p10333;p10598;p10599;p11044;p11425;p11457;p13532;p13533;p14793;p15362;p19548;p21897;p21898;p21905;p21906;p23033;p23079;p23080;p23577;p25733;p25860;p28612;p28613;p28658;	PYC_HUMAN	Pyruvate carboxylase, mitochondrial OS=Homo sapiens GN=PC PE=1 SV=2	P11498;			Pyruvate carboxylase, mitochondrial OS	PC	931.68	44	561	1393.6	745.903	1222.26	464.131	690.813	1596.87	1803.06	159.864	966.161	260.212	870.468	828.006	711.947	792.696	568.58	3067.3	537.271	529.096	347.752	132.045	152.111	132.061	83.036	145.783	192.114	98.9531	495.767	381.237	236.22	425.722	132.598	126.048	130.423	160.099	674.418	692.504	99.0217	102.957	88.0375
p00308;p01290;p01735;p01771;p02404;p06272;p06307;p06534;p09322;p09323;p09752;p11658;p12055;p12883;p13208;p13570;p18790;p19092;p19842;p23696;p24570;p25084;p25278;p29102;	TCPG_HUMAN	T-complex protein 1 subunit gamma OS=Homo sapiens GN=CCT3 PE=1 SV=4	P49368;			T-complex protein 1 subunit gamma OS	CCT3	319.33	24	261	420.408	259.442	100.166	187.848	144.931	229.605	160.04	267.172	229.37	138.603	162.21	392.998	312.835	181.187	204.605	246.825	219.195	96.199	141.258	252.213	285.894	156.543	342.434	114.985	269.643	234.952	343.178	90.9434	130.063	558.511	484.109	479.885	365.283	330.724	237.566	243.416	244.257	287.98	62.7392
p00310;p01765;p01766;p03791;p07997;p15438;p17925;p18079;p20211;p26813;p26819;p27219;	PNPH_HUMAN	Purine nucleoside phosphorylase OS=Homo sapiens GN=PNP PE=1 SV=2	P00491;			Purine nucleoside phosphorylase OS	PNP	544.04	12	27	14.186	42.972	13.3562	55.5119	35.1615	38.0271	45.9541	42.4359	34.5201	64.9803	12.3718	147.165	37.4261	18.0198	98.9814	21.1745	60.7043	9.576	41.686	21.9074	5.71705	16.8683	36.4353	162.36	3.2437	1.36398	33.4541	3.55881	8.98881	204.64	43.9207	14.6075	1.57231	19.0347	19.9725	2.44751	3.53661	16.9265	1.66094
p00311;p00666;p08735;p10052;p20328;	CHID1_HUMAN	Chitinase domain-containing protein 1 OS=Homo sapiens GN=CHID1 PE=1 SV=1	Q9BWS9;			Chitinase domain-containing protein 1 OS	CHID1	181.514	5	22	24.178	11.548	26.06	22.0524	47.3021	39.9842	68.2184	36.9121	40.7715	58.8933	16.2039	5279.51	1810	1120.28	51.433	36.658	47.0027	11.6848	62.1535	23.4871	21.6529	15.8808	19.9143	8.94674	42.35	40.767	57.3761	27.0933	51.0822	28.94	68.52	40.6211	26.5908	50.6132	51.0222	131.351	16.8331	5.18339	86.9678
p00312;p01448;p03931;p11930;p11931;p13154;p14427;p14428;p14429;p17551;p17910;p17911;p20397;p20865;p20866;p24337;p26264;p28448;	ERLN2_HUMAN	Erlin-2 OS=Homo sapiens GN=ERLIN2 PE=1 SV=1	O94905;			Erlin-2 OS	ERLIN2	330.09	18	390	232.999	365.734	249.041	228.317	562.219	456.592	744.366	343.44	288.803	87.2925	168.128	831.148	423.995	352.664	344.597	331.879	401.38	312.134	201.171	193.609	161.195	144.904	220.676	121.624	220.355	135.341	248.442	269.508	236.029	93.4777	164.504	375.114	110.879	161.386	335.691	278.518	298.324	151.644	158.198
p00313;p01879;p01880;p07398;p21590;p25200;	DC1I2_HUMAN	Cytoplasmic dynein 1 intermediate chain 2 OS=Homo sapiens GN=DYNC1I2 PE=1 SV=3	Q13409;			Cytoplasmic dynein 1 intermediate chain 2 OS	DYNC1I2	66.9	6	34	47.802	41.873	59.52	46.4849	16.6533	48.893	23.0241	13.3404	39.023	54.54	10.531	265.392	37.5024	23.1663	4.15745	23.7312	135.517	20.3932	25.7818	128.6	76.51	65.65	57.9713	9.82811	62.33	76.97	91.15	35.7511	22.3421	43.731	92.75	67.01	79.2	60.283	39.459	24.088	72.861	32.311	39.643
p00316;p00317;p04211;p05307;p13153;p16346;p17909;p19420;	ERLN1_HUMAN	Erlin-1 OS=Homo sapiens GN=ERLIN1 PE=1 SV=1	O75477;			Erlin-1 OS	ERLIN1	168.78	8	121	61.25	78.125	77.366	82.204	123.04	135.33	266.84	132.032	85.557	20.7832	14.6368	69.076	31.8924	52.3471	98.7295	88.24	147.84	102.65	67.6918	48.1811	39.0854	43.174	44.4155	16.0447	49.235	39.173	104.577	85.837	101.724	55.734	40.903	107.34	29.0617	63.8912	139.722	91.9114	83.121	61.286	44.7718
p00318;p04465;p26848;	CILP2_HUMAN	Cartilage intermediate layer protein 2 OS=Homo sapiens GN=CILP2 PE=2 SV=2	Q8IUL8;	ECM Glycoproteins	Core matrisome	Cartilage intermediate layer protein 2 OS	CILP2	135.36	3	5	4.14617	7.472	1.66312	11.1024	0.00327	5.3024	3.33272	0.00339	1.76302	12.08	6.15194	2.38298	2.85242	0.0063	4.95298	1.94409	14.8013	4.6232	5.14352	7.20312	45.7434	7.63151	57.0027	0.00411	45.261	18.4013	10.8023	7.81218	9.14218	2.08114	18.2014	0.06138	83.7538	11.4023	6.2422	2.44278	25.8021	13.7023	0.901914
p00319;p00320;	VAMP2_HUMAN	Vesicle-associated membrane protein 2 OS=Homo sapiens GN=VAMP2 PE=1 SV=3	Q15836; P63027;			Vesicle-associated membrane protein 2 OS	VAMP2	90.07	2	32	12.96	6.68	15.69	9.24	5.32	15.19	8.66	25.9	17	1.57125	0.47597	0.01298	23.34	4.63	0.61149	14.37	21.76	0.0032	6.44	9.28	6.67	15.66	13.05	3.19	7.21	7.07	5.73	21.97	15.65	3.78	13.49	17.83	22.95	27.9	12.2	12.92	11.05	9.7	21.68
p00321;p12519;	NCF2_HUMAN	Neutrophil cytosol factor 2 OS=Homo sapiens GN=NCF2 PE=1 SV=2	P19878;			Neutrophil cytosol factor 2 OS	NCF2	20.08	2	2	0.00234	0.002	0.05476	2.312	0.00218	1.1512	0.00272	0.00226	0.00302	0.0025	1.85097	0.01298	3.03121	0.0042	0.00298	0.00218	0.001338	0.0032	1.47176	0.13812	5.4	1.485	0.782	0.73337	4.596	93.41	0.00228	1.81109	0.00218	2.18057	0.846714	1.90109	3.7	0.3972	0.0022	0.00278	0.85203	1.35113	0.058714
p00322;p19650;	TEKT1_HUMAN	Tektin-1 OS=Homo sapiens GN=TEKT1 PE=1 SV=1	Q969V4;			Tektin-1 OS	TEKT1	30.94	2	3	10.4012	3.231	8.03156	2.57122	2.08109	6.6794	0.7572	5.1999	5.653	9.66	0.00194	0.01298	0.00242	0.0042	4.41149	7.52109	14.899	3.9816	4.85176	25.2836	20.2014	19.228	36.518	0.36237	35.907	22.431	13.6011	6.567	22.6011	20.7006	31.582	20.624	24.815	11.854	14.031	11.0014	24.823	6.61113	13.8009
p00323;p00324;p00325;p00326;p00487;p03998;p04463;p06145;p06409;p06410;p06620;p09245;p09246;p09247;p09766;p10649;p11416;p11417;p12328;p12414;p13844;p13845;p14211;p16108;p16109;p19916;p21109;p25120;p25121;p25122;p25807;p25995;p25996;p26558;p29286;	EFTU_HUMAN	Elongation factor Tu, mitochondrial OS=Homo sapiens GN=TUFM PE=1 SV=2	P49411;			Elongation factor Tu, mitochondrial OS	TUFM	689.75	35	680	1264.25	742.043	1480.44	630.86	992.628	1269.45	1571.8	257.302	606.527	325.862	178.743	1972.59	1783.45	870.745	1092.88	2370.04	1060.47	614.436	705.328	420.999	354.365	226.517	299.357	146.245	474.444	386.749	761.575	757.272	930.52	254.016	446.267	1266.53	683.293	428.502	1059.18	772.213	1084.49	465.01	464.714
p00327;p02845;p02889;p02890;p03020;p03489;p03604;p04165;p04638;p04734;p05040;p05041;p05453;p07291;p07292;p07850;p07880;p07881;p08041;p08532;p09197;p09198;p09610;p10321;p14286;p17453;p19787;p21939;p22724;p22833;p23748;p23749;p23955;p25081;p25082;p28818;p29578;p29987;	TRFL_HUMAN	Lactotransferrin OS=Homo sapiens GN=LTF PE=1 SV=6	P02788; P02787;			Lactotransferrin OS	LTF	1653.41	38	515	63.0237	103.841	58.9338	2586.93	1228.59	195.162	367.4	606.326	406.382	112.928	7371.34	564.759	881.841	713.235	2293.82	332.041	387.509	2315.94	4781.86	83.63	109.332	185.194	94.855	538.141	55.1804	67.1875	253.46	120.734	1043.11	501.625	177.62	357.611	168.402	108.011	138.294	102.863	1935.1	87.0213	93.779
p00328;p00504;p01809;p03077;p03506;p03807;p04293;p04376;p04608;p04609;p05146;p05636;p05744;p07739;p08110;p08496;p09473;p09739;p09863;p09864;p10295;p11289;p11351;p11745;p12527;p12687;p12852;p13306;p13690;p13965;p13966;p14079;p14080;p14662;p14663;p14792;p15031;p15157;p15855;p15906;p15917;p15991;p16878;p16879;p17302;p17392;p17393;p17861;p19200;p19333;p19334;p19775;p21402;p22767;p23255;p23325;p23394;…	MYOF_HUMAN	Myoferlin OS=Homo sapiens GN=MYOF PE=1 SV=1	Q9NZM1;			Myoferlin OS	MYOF	420.98	76	736	1542.65	992.148	1728.4	1307.09	1017.78	1008.56	1044.41	1352.87	1429.27	808.512	903.213	1087.93	2070.18	1210.91	561.106	786.99	1249.32	630.518	792.031	1006.36	1013.76	772.285	1581.75	397.729	1021.59	805.265	776.031	1049.94	685.853	2163.91	705.329	1653.12	980.011	2118.81	1491.12	2122.33	762.934	1575.03	1969.76
p00329;p01451;p03867;p04290;p04354;p05151;p07624;p09685;p09686;p11396;p13180;p18977;	SYWC_HUMAN	Tryptophan--tRNA ligase, cytoplasmic OS=Homo sapiens GN=WARS PE=1 SV=2	P23381;			Tryptophan--tRNA ligase, cytoplasmic OS	WARS	677.18	12	63	36.5159	87.768	22.2578	52.8749	20.1898	83.7672	36.9984	45.996	73.6591	56.4585	74.1478	33.6589	84.5661	52.6826	51.0274	73.5374	64.3387	23.458	34.875	85.0734	37.0453	25.8773	100.803	28.5482	46.1519	55.0763	75.5787	5.81973	22.077	469.45	75.8141	114.684	41.5444	42.3947	49.0133	6.50934	102.332	15.7068	7.5124
p00330;p05397;p10512;p11369;p12097;p13375;p13710;p13939;p14981;p17315;p18658;p18877;p26884;	NLTP_HUMAN	Non-specific lipid-transfer protein OS=Homo sapiens GN=SCP2 PE=1 SV=2	P22307;			Non-specific lipid-transfer protein OS	SCP2	41.24	13	78	92.5675	50.848	77.9911	50.4494	42.0676	78.2826	61.6658	26.7896	47.5081	75.3017	16.811	23.8784	71.0221	19.2428	37.4484	61.5713	117.088	27.9244	20.1851	50.7044	63.2303	139.751	148.83	29.402	88.3189	240.481	110.612	47.9297	50.4104	219.151	113.048	185.154	92.8017	267.924	65.3063	469.933	251.073	367.667	150.645
p00331;p03941;p04837;p04838;p04842;p05153;p05200;p07460;p07505;p07562;p07700;p09179;p15725;p19300;p19829;p20886;p20887;p21126;p21127;p22211;p22853;p23549;p24048;p24049;p24630;p26106;p27271;p27749;p27894;p28829;p29883;	SND1_HUMAN	Staphylococcal nuclease domain-containing protein 1 OS=Homo sapiens GN=SND1 PE=1 SV=1	Q7KZF4;			Staphylococcal nuclease domain-containing protein 1 OS	SND1	400.29	31	268	450.771	378.52	673.578	202.618	120.554	319.948	175.849	133.406	284.885	212.763	57.6094	101.626	88.0494	274.061	79.5629	213.75	372.579	44.387	118.188	510.203	361.204	264.888	437.544	78.9884	479.43	340.731	195.185	120.042	279.058	131.904	420.561	791.143	433.4	415.816	173.988	369.769	1244.28	692.97	133.544
p00334;p01000;p01001;p02672;p07856;p16289;p18381;	VA0D1_HUMAN	V-type proton ATPase subunit d 1 OS=Homo sapiens GN=ATP6V0D1 PE=1 SV=1	P61421;			V-type proton ATPase subunit d 1 OS	ATP6V0D1	106.34	7	20	26.9623	7.751	27.8431	8.68488	10.2574	26.0624	17.3941	2.55345	4.80755	3.314	7.73091	16.5095	18.3394	12.0214	12.393	17.1442	27.486	5.748	18.9295	19.8802	25.9419	23.4535	55.2141	25.9429	12.6899	16.8413	12.9636	44.7392	26.9522	31.09	69.8414	62.277	36.1897	20.0423	19.1013	19.3522	28.0321	42.4503	27.8767
p00337;p13029;p17698;p19630;	NTF2_HUMAN	Nuclear transport factor 2 OS=Homo sapiens GN=NUTF2 PE=1 SV=1	P61970;			Nuclear transport factor 2 OS	NUTF2	87.11	4	6	4.86234	3.902	5.95312	0.00488	0.00436	1.8936	0.78608	0.16839	1.34453	40.049	0.00388	0.02596	5.17363	2.5682	0.62747	2.09718	27.503	0.1024	28.0035	6.17224	8.2999	9.09651	61.31	21.1464	5.86492	16.9837	20.4034	0.98427	0.00436	76.82	20.465	5.22327	8.42584	17.9242	4.2933	2.37417	0.38809	5.61339	3.29274
p00338;p02266;p02267;p03953;p11046;p12103;p14109;p16767;p18197;p20960;p20961;p20962;p21149;p22522;p24254;p25091;	PRDX1_HUMAN	Peroxiredoxin-1 OS=Homo sapiens GN=PRDX1 PE=1 SV=1	Q06830;			Peroxiredoxin-1 OS	PRDX1	244.71	16	275	242.361	170.872	235.747	479.48	223.218	228.543	313.107	157.751	229.529	398.371	100.007	313.598	330.72	213.975	279.256	126.019	443.37	85.156	239.263	247.399	962.781	486.933	450.575	267.228	865.36	1893.76	283.155	168.041	343.6	508.601	1171.96	637.156	1742.33	257.002	191.711	182.815	726.132	197.075	112.562
p00339;p00808;p05652;p09523;p12271;p12567;p17480;p19156;p21736;p21737;p25986;p27371;p28910;	PIGR_HUMAN	Polymeric immunoglobulin receptor OS=Homo sapiens GN=PIGR PE=1 SV=4	P01833;			Polymeric immunoglobulin receptor OS	PIGR	469.02	13	25	27.807	14.693	16.5245	32.9241	157.479	23.3848	57.8929	75.9324	19.3361	18.6068	53.3697	0.08437	17.6145	41.7448	8.75639	14.242	20.2254	75.6744	95.2158	37.1665	40.0787	15.9853	21.4188	19.144	75.6448	50.8403	22.215	13.7209	44.6109	477.45	17.2295	40.9658	50.855	77.8247	6.4466	5.36721	1000.64	128.497	6.37831
p00341;p01439;p02658;p05275;p07236;p08066;p08279;p08557;p09235;p09509;p12160;p12195;p13705;p15265;p17009;p17362;p20621;p25743;p26867;p28471;p29259;	SYDC_HUMAN	Aspartate--tRNA ligase, cytoplasmic OS=Homo sapiens GN=DARS PE=1 SV=2	P14868;			Aspartate--tRNA ligase, cytoplasmic OS	DARS	253.05	21	114	106.419	126.871	95.1717	97.2261	206.736	204.321	57.0509	49.1988	214.235	171.826	52.8868	43.1003	223.82	199.607	57.8044	135.837	232.297	59.6066	188.427	350.991	426.755	239.087	293.661	102.483	404.127	368.998	115.256	187.816	246.112	577.55	407.564	465.53	385.261	229.674	261.295	214.083	500.47	270.861	73.2074
p00342;p00343;p00345;p00346;p00411;p00412;p00997;p00998;p01332;p01333;p01357;p01375;p01376;p02327;p02328;p02503;p02504;p02874;p03088;p03089;p03098;p03424;p03434;p03435;p03793;p03794;p04063;p04264;p05639;p06218;p06219;p06220;p06221;p06222;p06384;p06433;p06434;p06457;p06458;p06459;p06673;p06674;p07011;p07050;p08368;p08756;p09080;p09081;p09596;p10918;p10919;p10930;p10931;p11047;p11272;p11456;p11550;…	MYH10_HUMAN	Myosin-10 OS=Homo sapiens GN=MYH10 PE=1 SV=3	P35580;			Myosin-10 OS	MYH10	3786.87	158	4524	5346.99	5402.25	5263.47	9726.5	11349.9	11355.7	7845.98	13039.2	9151.19	2328.95	23044.4	8957.1	8642.32	6836.08	7400.48	5483.21	5796.71	13126.3	9078.25	8444.06	3653.08	2944.56	7190.08	2661.3	5160.1	1822.13	3767.08	5287.79	2332.58	1799.22	6753.36	9941.3	2974.93	10681.4	7723.62	16819	4697.94	13291	20695.7
p00347;p01502;	GSHR_HUMAN	Glutathione reductase, mitochondrial OS=Homo sapiens GN=GSR PE=1 SV=2	P00390;			Glutathione reductase, mitochondrial OS	GSR	47.68	2	4	0.958	14.601	21.658	1.82122	60.2011	0.6212	20.8014	0.33813	9.74151	3.06125	4.24097	14.1065	10.8012	0.0042	166.001	17.2011	10.459	1.3316	5.11176	11.4011	29.39	29.86	15.16	9.87137	21.395	0.00132	15.3011	19.87	29.3011	7.796	15.98	19.57	24.94	13.25	10.3011	12.1014	14.688	26.939	14.56
p00351;p00473;p01343;p05591;p06689;p06790;p08307;p18370;p22140;p23321;p23516;p23969;p26113;p26214;p26215;	MMRN2_HUMAN	Multimerin-2 OS=Homo sapiens GN=MMRN2 PE=1 SV=2	Q9H8L6;	ECM Glycoproteins	Core matrisome	Multimerin-2 OS	MMRN2	488.41	15	151	167.87	250.286	214.8	97.1337	162.119	248.82	149.293	179.133	253.955	92.5252	155.053	84.9249	154.147	172.769	84.1389	137.957	359.04	79.2716	120.896	220.044	63.9383	65.4933	317.58	54.7271	88.4819	47.1147	185.542	141.888	100.777	439.373	112.871	118.208	30.7255	173.212	258.362	105.856	103.176	92.8545	161.077
p00352;p08269;	DAD1_HUMAN	Dolichyl-diphosphooligosaccharide--protein glycosyltransferase subunit DAD1 OS=Homo sapiens GN=DAD1 PE=1 SV=3	P61803;			Dolichyl-diphosphooligosaccharide--protein glycosyltransferase subunit DAD1 OS	DAD1	81.07	2	15	54.06	6.161	46.4	37.6	7.41109	34.3	59.31	73.73	29.29	4.096	249.83	0.01298	102.3	52.72	23.739	17.59	63.1	83.3	107.73	30.72	30.8	38.66	41.3	13.63	7.43096	39.6	5.02114	47.5	60.3	26.71	23.67	140.9	30.9	62.8	60.6	79.7	73.3	77.8	34.04
p00353;p10177;p11465;p15013;p19736;p22712;	SPB6_HUMAN	Serpin B6 OS=Homo sapiens GN=SERPINB6 PE=1 SV=3	P35237;	ECM Regulators	Matrisome-associated	Serpin B6 OS	SERPINB6	84.95	6	40	20.0417	30.206	21.0166	68.16	22.3233	30.0532	41.259	16.1304	22.5035	40.99	2.55088	102.486	65.2712	27.5242	19.9145	21.2911	72.72	23.5716	70.0818	16.4471	14.9229	25.06	10.6941	6.85974	9.83192	14.5117	50.4411	1.19545	6.30718	26.0366	1.68086	11.1331	23.944	65.8412	66.2371	74.5538	0.34772	0.16165	0.12657
p00354;p01798;p03357;p07105;p07586;p07587;p07829;p07924;p08642;p11782;p16972;p23351;p25667;p26133;	ANT3_HUMAN	Antithrombin-III OS=Homo sapiens GN=SERPINC1 PE=1 SV=1	P01008;	ECM Regulators	Matrisome-associated	Antithrombin-III OS	SERPINC1	484.94	14	56	72.9492	62.9467	48.5187	236.921	75.8115	98.3488	87.8218	18.1199	145.242	152.75	109.887	58.9919	22.6085	43.1983	47.2194	94.5872	179.16	144.675	221.547	33.2094	18.3198	190.377	37.0537	62.9907	30.6368	23.8046	202.221	0.54108	35.9974	101.801	33.6934	51.9425	12.4312	166.108	30.3821	47.5148	19.9013	42.758	14.1577
p00355;p00356;p00357;p09516;p26457;	MFAP4_HUMAN	Microfibril-associated glycoprotein 4 OS=Homo sapiens GN=MFAP4 PE=1 SV=2	P55083;	ECM Glycoproteins	Core matrisome	Microfibril-associated glycoprotein 4 OS	MFAP4	169.28	5	35	38.0912	8.653	9.21468	24.5437	10.4033	11.3636	3.04544	2.15452	18.5045	182.267	122.245	44.526	9.43363	82.4521	7.52447	15.6712	7.14201	13.4348	25.5035	20.9921	92.4015	4.75226	147.351	206.371	27.831	35.8737	10.5046	15.7022	3.45327	33.7291	54.6907	5.02718	4.77552	43.3462	10.1932	45.6373	3.78309	16.6491	25.4318
p00358;p01617;p05338;p05660;p09678;p11749;p19406;p19732;p25447;p26331;	DLDH_HUMAN	Dihydrolipoyl dehydrogenase, mitochondrial OS=Homo sapiens GN=DLD PE=1 SV=2	P09622;			Dihydrolipoyl dehydrogenase, mitochondrial OS	DLD	335.75	10	99	125.781	83.713	137.267	67.5814	80.1344	107.154	105.224	90.4005	117.785	91.8125	244.427	130.939	24.7185	81.9763	170.404	127.92	161.791	152.365	208.734	30.3674	49.5458	50.3023	143.174	39.9635	39.705	49.5053	62.1646	30.0344	70.2082	71.85	200.21	223.645	116.483	83.9012	85.5502	24.4023	178.142	14.0398	23.9837
p00359;p00360;p00361;p06249;p06250;p07234;p07235;p09592;p10962;p18383;p19512;p23556;p23557;p23558;p27341;p29793;p29794;p29847;	CAH1_HUMAN	Carbonic anhydrase 1 OS=Homo sapiens GN=CA1 PE=1 SV=2	P00915;			Carbonic anhydrase 1 OS	CA1	298.9	18	241	127.734	463.003	160.848	495.217	195.322	179.204	214.553	116.962	229.181	1612.22	36.8826	33.6838	260.16	371.213	125.482	54.4478	1039.51	50.691	782.574	70.2486	182.306	1227.9	52.6968	1588.94	252.206	1892.87	461.492	36.4893	115.891	602.695	21.2004	13.8812	109.489	71.894	215.062	121.643	2.32445	10.8358	15.6568
p00362;p07226;p07817;p08456;p10522;p11149;p18270;p19451;p22405;p22422;p24095;p24953;p27573;	EMC1_HUMAN	ER membrane protein complex subunit 1 OS=Homo sapiens GN=EMC1 PE=1 SV=1	Q8N766;			ER membrane protein complex subunit 1 OS	EMC1	443.56	13	31	8.23253	15.4478	10.2119	20.3551	16.0967	24.0302	30.9274	11.7179	13.2811	10.0612	64.7867	90.6554	108.742	39.5792	18.9639	17.0125	54.115	29.2943	30.8038	10.1274	146.013	80.0983	325.004	38.5557	42.1377	32.5033	32.3254	21.5486	70.7778	13.5447	8.8029	47.5393	10.6155	17.1256	29.9585	13.7337	24.8241	12.8588	2.99305
p00363;p11828;p12959;p13305;p23754;p25393;p27028;	CD109_HUMAN	CD109 antigen OS=Homo sapiens GN=CD109 PE=1 SV=2	Q6YHK3;	ECM Regulators	Matrisome-associated	CD109 antigen OS	CD109	209.094	7	27	19.5812	21.691	41.834	9.97966	7.55736	21.0024	18.6227	11.1334	25.9515	20.2225	1.55185	60.143	7.39142	27.418	5.47496	16.0791	32.5407	1.081	11.0185	15.5532	9.3289	7.65751	42.9113	1.68348	10.559	16.002	28.9134	7.47259	23.9143	4.82228	12.436	15.6903	16.6808	20.3242	30.695	17.2657	8.62199	17.901	14.4729
p00365;p00610;p00611;p00612;p01352;p02206;p03023;p03493;p03777;p05742;p06832;p06833;p06961;p08114;p09646;p09834;p09852;p09989;p10209;p10335;p11181;p13434;p16854;p16855;p17222;p17943;p18158;p19994;p21007;p21676;p22721;p24206;p24808;p25241;p26534;p26759;p26985;p27622;p28357;p29952;	CO4B_HUMAN	Complement C4-B OS=Homo sapiens GN=C4B PE=1 SV=2	P0C0L5; P0C0L4;			Complement C4-B OS	C4B	880.35	40	543	268.466	221.175	475.834	586.787	184.366	232.21	117.873	193.427	192.446	579.053	96.6405	632.182	352.357	355.416	161.745	305.449	595.434	156.824	389.703	219.638	439.107	421.252	739.107	206.111	156.393	290.984	385.851	204.147	331.462	635.721	180.762	857.603	143.079	429.098	256.241	318.069	2715.99	847.164	317.483
p00366;p08593;p17938;	COX7R_HUMAN	Cytochrome c oxidase subunit 7A-related protein, mitochondrial OS=Homo sapiens GN=COX7A2L PE=1 SV=2	O14548;			Cytochrome c oxidase subunit 7A-related protein, mitochondrial OS	COX7A2L	89.27	3	3	12.47	8.7	16.65	3.22244	7.21209	8.68	3.29272	0.84426	3.92151	0.6425	0.00291	4.54298	2.17242	0.0063	0.00447	3.30109	5.32134	0.1822	3.29352	18.42	14.95	3.22075	27.19	13.6814	18.6	23.01	21.458	14.2211	3.82109	3.10114	6.49071	43.31	14.24	11.01	26.47	17.8614	46.101	14.114	15.7709
p00367;p06482;p12265;p12266;p13269;p14858;p17905;p19250;	RS8_HUMAN	40S ribosomal protein S8 OS=Homo sapiens GN=RPS8 PE=1 SV=2	P62241;			40S ribosomal protein S8 OS	RPS8	281.79	8	124	33.5473	34.663	36.046	38.6924	4.79754	43.9324	25.0168	5.94439	18.4945	47.7225	0.72779	71.2515	59.3124	30.4863	22.7289	24.6272	124.951	18.9388	34.6563	148.59	224.39	147.331	190.43	39.2927	186.23	170.07	69.4923	105.14	91.7011	175.24	321	192.6	313.79	143.93	58.4511	61.2	292.1	95.53	49.47
p00368;p01582;p01583;p07535;p07536;p08585;p12209;p28771;p29497;	PRS10_HUMAN	26S protease regulatory subunit 10B OS=Homo sapiens GN=PSMC6 PE=1 SV=1	P62333;			26S protease regulatory subunit 10B OS	PSMC6	64.58	9	21	126.866	308.519	133.851	228.908	81.8884	312.715	116.427	211.728	323.401	98.19	130.008	1143.96	167.803	204.313	58.746	144.587	161.52	150.397	66.2898	173.106	84.5	72.693	104.657	54.6794	138.22	84.15	171.844	128.084	81.372	103.41	104.153	119.775	84.272	173.89	190.169	149.9	108.605	129.289	123.667
p00372;	SPB7_HUMAN	Serpin B7 OS=Homo sapiens GN=SERPINB7 PE=1 SV=1	O75635;	ECM Regulators	Matrisome-associated	Serpin B7 OS	SERPINB7	37.71	1	27	0.00117	0.001	18.7	0.00122	0.00109	0.0012	0.765	0.473	6.27	1.42	0.097	59.4	11.9	5.56	4.75	7.67	14.1	2.35	3.19	6.22	3.83	6.51	20.9	2.47	15.3	4.94	7.79	12.8	4.51	0.998	2.38	38.6	12.2	25.2	18.3	29.4	9.08	23.2	12.3
p00373;p01201;p01202;p07753;p08234;p08728;p08729;p16663;p22778;p29931;	RSSA_HUMAN	40S ribosomal protein SA OS=Homo sapiens GN=RPSA PE=1 SV=4	P08865;			40S ribosomal protein SA OS	RPSA	409.45	10	135	27.6823	35.932	73.8356	20.8429	1.50981	22.9244	34.5807	1.62691	13.51	263.951	6.50379	108.439	111.842	57.9142	34.076	18.2142	78.4367	1.6825	20.795	78.5522	239.45	114.971	231.5	46.6549	331	407.6	63.5311	30.0343	16.1814	263.261	154.01	95.293	302.3	95.6142	80.6631	37.1258	69.361	74.4723	22.1848
p00374;p07589;p08377;p08874;p11530;p11531;p15804;p17090;p22674;p28347;p29679;	HTRA1_HUMAN	Serine protease HTRA1 OS=Homo sapiens GN=HTRA1 PE=1 SV=1	Q92743; O43464;	ECM Regulators	Matrisome-associated	Serine protease HTRA1 OS	HTRA1	230.69	11	153	57.9447	49.544	39.4162	70.3649	122.059	59.1548	34.0254	34.5658	202.335	176.075	88.3829	464.616	349.875	398.926	30.6419	112.424	38.702	27.746	107.507	170.009	345.551	14.3018	202.551	199.596	274.201	140.52	289.793	30.3934	52.9014	79.3317	114.979	52.2923	160.972	25.3195	26.0273	741.51	28.8761	200.002	637.29
p00375;p00865;p11476;p12864;p13712;p17427;p22058;p27272;p27273;p27554;p29168;p29841;	RS18_HUMAN	40S ribosomal protein S18 OS=Homo sapiens GN=RPS18 PE=1 SV=3	P62269;			40S ribosomal protein S18 OS	RPS18	530.81	12	148	42.5195	72.105	73.3092	97.3349	36.1076	84.6236	54.1952	25.8539	47.7566	117.909	12.9168	234.385	79.4298	55.3047	52.2154	35.1118	262.035	15.8994	82.2078	363.81	302.1	335.635	548.8	22.6709	430.201	438.88	165.514	321.826	211.685	259.041	1138.5	786.701	552.97	260.754	138.715	127.83	1185.09	218.911	328.391
p00376;p00377;p00454;p00455;p00494;p00554;p00832;p01807;p01828;p02172;p02457;p02458;p03327;p03328;p03836;p05894;p06604;p08151;p08628;p08629;p08630;p08680;p09117;p09174;p09175;p09244;p09256;p09257;p09258;p09259;p09268;p09338;p09366;p09519;p09570;p09604;p09621;p09625;p09629;p09657;p10171;p10208;p10262;p10265;p10266;p10290;p10993;p10994;p11743;p11751;p12403;p13207;p13236;p13237;p13238;p13239;p13240;…	AHNK_HUMAN	Neuroblast differentiation-associated protein AHNAK OS=Homo sapiens GN=AHNAK PE=1 SV=2	Q09666;			Neuroblast differentiation-associated protein AHNAK OS	AHNAK	1788.84	112	589	1418.69	1197.42	1645.34	2829	2670.75	1867.67	2458.84	2977.9	1570.49	1755.52	1046.26	544.121	1334.26	1543.48	2348.35	1597.12	2889.39	2019.99	2709.52	826.039	3322.23	3537.56	2103.63	429.498	1251.8	1057.58	1571.97	1051.25	783.968	433.012	967.391	1046.56	1577.13	1030.25	1081.88	832.942	575.886	742.514	1160.09
p00379;p10620;p20299;p26147;p27282;	ABCE1_HUMAN	ATP-binding cassette sub-family E member 1 OS=Homo sapiens GN=ABCE1 PE=1 SV=1	P61221;			ATP-binding cassette sub-family E member 1 OS	ABCE1	31.18	5	10	11.0003	11.876	9.49012	29.3382	3.32427	14.6412	13.8327	4.84452	12.7845	10.0503	0.67988	3.43596	19.8524	1.4653	6.93598	9.79327	26.595	8.8864	0.17204	20.051	20.28	13.558	25.8954	2.42411	23.171	20.579	20.5701	9.89327	14.7511	15.54	19.894	54.3	28.548	31.843	24.8771	8.32658	56.748	26.6301	8.81183
p00383;p06362;p12453;	TNI3K_HUMAN	Serine/threonine-protein kinase TNNI3K OS=Homo sapiens GN=TNNI3K PE=1 SV=3	Q59H18;			Serine/threonine-protein kinase TNNI3K OS	TNNI3K	34.45	3	18	28.5412	15.8	25.6436	48.8024	43.0022	42.9024	48.8614	15.3023	21.0185	5.15225	42.6019	7.79298	36.1024	25.3042	34.103	16.4022	41.0013	46.3032	30.3035	15.151	20.2715	19.9908	12.8014	3.77137	20.871	11.0407	1.538	7.70109	24.1511	22.64	13.024	77.5011	20.6708	43.959	37.4601	20.2314	55.401	74.6311	4.64091
p00384;p00385;p00759;p00760;p01690;p02695;p03549;p03550;p04685;p05034;p05650;p05853;p05854;p06205;p06317;p06950;p07498;p07974;p08308;p09447;p09448;p10418;p10768;p10769;p11570;p11571;p11774;p11775;p12041;p12373;p12827;p15805;p16880;p18737;p19428;p19914;p19915;p20086;p20087;p20094;p20126;p20127;p20896;p21088;p21089;p21437;p22968;p23008;p23069;p24883;p26204;p26211;p26382;p26471;p26472;p26473;p28095;…	CO6A6_HUMAN	Collagen alpha-6(VI) chain OS=Homo sapiens GN=COL6A6 PE=1 SV=2	A6NMZ7;	Collagens	Core matrisome	Collagen alpha-6(VI) chain OS	COL6A6	1615.59	63	506	591.055	1787.19	1466.22	445.941	257.22	780.513	725.603	1468.13	725.22	483.748	290.912	5102.43	787.559	760.284	409.463	1363.1	578.026	256.663	209.967	293.505	162.333	256.08	208.751	119.72	287.006	222.674	323.663	1437.25	577.174	794.423	137.783	306.324	297.075	331.893	898.708	302.216	248.546	564.703	143.026
p00386;p14344;p14783;	DYH6_HUMAN	Dynein heavy chain 6, axonemal OS=Homo sapiens GN=DNAH6 PE=2 SV=3	Q9C0G6;			Dynein heavy chain 6, axonemal OS	DNAH6	20.68	3	16	359.6	287.6	452.08	100.9	192.9	336.8	348.3	132.4	304.6	127.7	165.101	571.006	346.88	122.4	45.1015	341	207.5	89.89	21.6718	107.001	93.2014	75.3008	83.77	15.3914	125.68	76.7007	177.7	81.2	91.8	93.8006	104.63	83.14	30.9208	120.001	222.6	188.11	43.711	52.8311	106.4
p00387;	PEX1_HUMAN	Peroxisome biogenesis factor 1 OS=Homo sapiens GN=PEX1 PE=1 SV=1	O43933;			Peroxisome biogenesis factor 1 OS	PEX1	24.19	1	1	6.2	1.72	4.52	6.26	0.319	2.24	0.00136	5.65	2.88	8.09	0.148	0.00649	0.894	5.97	1.1	1.88	4.5	0.0016	5.44	0.94	3.58	14	12	0.418	11.3	5.57	8.68	4.67	4.4	3.62	0.96	15.9	3.36	1.45	6.35	5.12	2.48	14.1	27.3
p00392;p00681;p16300;p20054;	ITPR2_HUMAN	Inositol 1,4,5-trisphosphate receptor type 2 OS=Homo sapiens GN=ITPR2 PE=1 SV=2	Q14571;			Inositol 1,4,5-trisphosphate receptor type 2 OS	ITPR2	36.04	4	5	14.3022	14.496	21.6536	8.43122	10.3742	7.4062	10.6184	5.79713	9.931	0.3785	7.78097	0.02596	8.19363	1.1782	33.6315	7.51109	9.451	15.7932	14.7	2.41224	14.3364	6.11351	10.2314	12.18	17.841	6.15966	16.4311	6.94109	78.1	18.4413	15.751	33.17	41.5878	8.97817	16.3301	4.36139	72.65	26.8211	5.80183
p00393;p00394;p01336;p02166;p02344;p02345;p03106;p05147;p16221;p16222;p17564;p20905;p25176;p25187;p25188;	K1C17_HUMAN	Keratin, type I cytoskeletal 17 OS=Homo sapiens GN=KRT17 PE=1 SV=2	Q04695; P08727;			Keratin, type I cytoskeletal 17 OS	KRT17	822.58	15	45	41.0643	18.96	23.2715	12.368	76.7587	35.732	61.1759	39.9802	30.8411	50.8695	10.8526	60.5844	60.0709	51.6358	15.3229	14.252	20.0888	31.576	27.0066	26.8071	143.57	102.585	1062.94	56.9672	37.5196	70.3966	18.6885	14.2921	14.176	465.38	74.4281	40.1884	1122.89	15.6929	10.5791	8.03807	53.5421	8.5183	81.9227
p00395;p00396;p01302;p03771;p04737;	HRG_HUMAN	Histidine-rich glycoprotein OS=Homo sapiens GN=HRG PE=1 SV=1	P04196;	ECM Regulators	Matrisome-associated	Histidine-rich glycoprotein OS	HRG	266.67	5	38	46.955	51.09	89.767	19.66	58.067	78.87	71.759	11.0388	65.35	84.58	19.171	17.5965	8.82921	59.29	11.406	39.06	43.43	11.0786	57.1	24.551	27.5	41.95	35.292	19.984	12.492	24.804	48.6351	31.454	35.47	91.45	41.847	49.8821	18.2598	15.306	41.3672	31.101	26.5499	52.4751	34.1855
p00397;p01479;p01837;p02910;p06311;p06312;p06574;p07143;p08826;p09405;p10810;p10811;p11130;p11315;p11316;p11687;p11798;p15568;p15569;p15601;p20008;p22076;p22372;p23345;p23645;p25394;p25395;p29477;	HS90B_HUMAN	Heat shock protein HSP 90-beta OS=Homo sapiens GN=HSP90AB1 PE=1 SV=4	P08238;			Heat shock protein HSP 90-beta OS	HSP90AB1	843.441	28	801	543.255	634.946	726.009	427.384	190.565	477.565	501.566	117.787	243.845	1114.76	84.1765	240.443	488.566	458.15	422.905	325.323	933.461	189.034	285.393	1026.31	1893.04	1136.44	3359.3	289.702	5556.67	2559.39	1253.04	396.382	838.044	1943.23	1231.98	1467.31	4428.69	879.107	1198.42	549.392	626.117	774.581	661.989
p00398;p00755;p17936;	ARHG1_HUMAN	Rho guanine nucleotide exchange factor 1 OS=Homo sapiens GN=ARHGEF1 PE=1 SV=2	Q92888;			Rho guanine nucleotide exchange factor 1 OS	ARHGEF1	87.63	3	6	16.0412	4.102	17.4916	6.0275	3.94218	14.431	3.86136	3.338	3.52302	14.4613	15.7019	0.01947	25.4842	10.6042	4.21639	2.40609	27.22	3.5716	4.54476	26.22	52.65	26.53	32.41	5.72637	100.36	79.1	28.7611	10.0545	33.32	35.95	24.47	10.3763	65.35	12.4912	25.2211	13.1814	10.881	6.23113	8.60183
p00399;p16042;p16884;p21715;p22897;	OPTN_HUMAN	Optineurin OS=Homo sapiens GN=OPTN PE=1 SV=2	Q96CV9;			Optineurin OS	OPTN	58.9537	5	7	28.0983	30.804	46.374	23.7662	62.67	37.1012	294.241	300.111	148.23	11.473	20.1629	6.04947	12.3836	66.2721	1209.52	315.582	34.774	23.0392	637.654	28.542	18.7164	68.495	373.866	352.531	31.35	21.3917	29.163	748.252	23.2311	33.2956	19.3062	91.1522	51.9308	42.956	385.672	227.403	25.468	132.616	468.303
p00401;p00402;p03387;p04183;p05481;p05663;p10364;p14875;p16629;p16630;p26125;	4F2_HUMAN	4F2 cell-surface antigen heavy chain OS=Homo sapiens GN=SLC3A2 PE=1 SV=3	P08195;			4F2 cell-surface antigen heavy chain OS	SLC3A2	248.74	11	109	37.1292	93.571	48.3636	80.3924	118.55	115.582	89.4214	130.733	80.581	42.8715	103.485	125.343	164.865	85.8344	163.187	43.3773	99.002	83.7244	25.517	45.2722	55.5504	46.9888	33.4841	14.9542	34.1829	93.3427	148.952	51.8333	53.0261	105.524	15.8378	102.323	39.0747	38.7523	82.2701	38.9872	62.9221	22.8234	9.37857
p00404;p00718;p01167;p04083;p04249;p04940;p04941;p06741;p06852;p07332;p07333;p07451;p07735;p09388;p11232;p12822;p12965;p13713;p14962;p15136;p15246;p15486;p15763;p16135;p16149;p16216;p16475;p18229;p18365;p18527;p21522;p21555;p21556;p21611;p23744;p24061;p24130;p24210;p24221;p24498;p24787;p25751;p25947;p26832;p27707;p29742;	UTRO_HUMAN	Utrophin OS=Homo sapiens GN=UTRN PE=1 SV=2	P46939;			Utrophin OS	UTRN	199.61	46	171	174.286	185.798	141.647	128.399	75.5713	164.375	135.963	160.702	152.831	189.325	476.525	575.119	339.704	194.801	201.921	82.5048	245.767	95.8564	162.471	145.046	219.454	114.739	154.461	89.1499	223.993	160.304	187.001	252.717	184.34	134.887	172.081	123.068	155.466	207.519	218.609	146.963	378.055	130.656	109.549
p00405;p02511;p02512;p03405;p06230;p07109;p13396;p13975;p15949;p18352;p18353;p18565;p18566;p18567;p18568;p19689;p25330;p28982;	AACT_HUMAN	Alpha-1-antichymotrypsin OS=Homo sapiens GN=SERPINA3 PE=1 SV=2	P01011;	ECM Regulators	Matrisome-associated	Alpha-1-antichymotrypsin OS	SERPINA3	671.94	18	298	305.64	130.796	289.288	721.112	84.0187	128.795	174.339	102.044	110.477	802.26	64.9828	46.8629	88.8821	189.469	17.6699	172.296	529.748	63.7808	240.698	479.653	229.287	581.63	350.654	174.879	283.017	388.491	719.924	103.911	239.644	288.832	425.714	2562.06	259.713	414.385	159.821	226.565	283.108	288.043	451.835
p00406;p05396;p07836;p08554;p11208;p11821;p12874;p13886;p15014;p15741;p26028;	ILEU_HUMAN	Leukocyte elastase inhibitor OS=Homo sapiens GN=SERPINB1 PE=1 SV=1	P30740;	ECM Regulators	Matrisome-associated	Leukocyte elastase inhibitor OS	SERPINB1	313.21	11	68	13.4797	90.713	30.9916	84.77	32.5444	41.8336	48.8767	54.9931	27.396	18.5595	22.1248	44.0649	80.3833	12.8805	29.796	44.8542	93.9407	25.4128	89.8718	31.0782	40.2829	83.3908	43.0774	4.30285	99.671	73.5807	19.4214	18.0875	25.8222	37.5847	11.6956	65.8758	172.98	21.1332	16.9642	23.3846	34.443	41.6957	11.0857
p00407;p05962;p09839;p14671;	FLII_HUMAN	Protein flightless-1 homolog OS=Homo sapiens GN=FLII PE=1 SV=2	Q13045;			Protein flightless-1 homolog OS	FLII	70.1037	4	5	7.52217	5.239	4.504	10.12	4.65218	12.98	8.04136	3.21326	5.9167	2.96525	11.057	64.55	25.04	6.9721	0.89047	4.84218	5.50134	6.5132	8.07676	11.81	27.77	8.77	10.49	0.54611	9.963	10.0207	0.57642	2.55818	7.2384	13.8	7.886	15.42	7.26084	6.72	5.637	3.93839	5.963	2.08713	0.426742
p00408;p00409;p02450;p02451;p06826;p07153;p11473;p12898;p14625;p19082;p19083;p19196;p19950;p19951;p22266;p23142;p23143;p23560;	QCR1_HUMAN	Cytochrome b-c1 complex subunit 1, mitochondrial OS=Homo sapiens GN=UQCRC1 PE=1 SV=3	P31930;			Cytochrome b-c1 complex subunit 1, mitochondrial OS	UQCRC1	193.68	18	281	494.38	322.34	603.64	142.334	174.51	460.45	432.654	136.504	315.032	76.6028	87.9539	271.391	231.527	255.198	215.545	342.12	171.06	124.073	198.168	211.995	85.2433	119.12	237.365	23.197	174.289	153.962	117.477	303.336	216.587	52.8944	171.171	394.921	191.519	205.68	336.473	323.753	369.024	159.741	231.26
p00410;p02198;p02513;p03490;p04556;p04661;p04881;p05358;p05359;p06725;p06835;p06990;p08206;p08311;p14053;p21616;p21617;p23073;p23488;p24500;p27614;p29861;	SYIM_HUMAN	Isoleucine--tRNA ligase, mitochondrial OS=Homo sapiens GN=IARS2 PE=1 SV=2	Q9NSE4;			Isoleucine--tRNA ligase, mitochondrial OS	IARS2	313.91	22	198	239.946	116.587	288.367	101.659	219.518	205.705	288.53	34.8303	136.698	25.3622	483.831	353	449.208	232.883	211.885	273.046	198.387	158.945	126.236	63.7077	47.5667	43.3705	51.6788	34.3005	56.3078	39.5996	134.167	95.1215	116.697	81.884	38.5836	120.775	101.667	53.6592	170.337	65.9173	37.2469	110.947	22.9362
p00413;p00563;p07370;p09038;p19396;p21257;p25158;p28981;	SYTC_HUMAN	Threonine--tRNA ligase, cytoplasmic OS=Homo sapiens GN=TARS PE=1 SV=3	P26639;			Threonine--tRNA ligase, cytoplasmic OS	TARS	205.14	8	11	13.1744	3.3672	5.3544	3.64732	269.467	87.0494	0.69152	24.106	9.36504	8.86875	1.31679	5.00543	25.4348	193.807	15.9389	4.88654	15.9653	3.211	13.602	23.6072	39.2315	21.5115	33.8	132.116	27.17	41.4707	133.968	140.38	8.24545	29.2906	17.5887	133.601	69.13	33.4623	53.7811	81.2268	97.88	54.2671	29.1109
p00414;p02110;p06357;p07374;p07768;p09764;p10041;p10409;p10483;p10731;p15301;p15924;p16844;p16845;p18909;p21363;p21983;p22626;p24373;p24925;p25153;p25272;p28932;	AMPL_HUMAN	Cytosol aminopeptidase OS=Homo sapiens GN=LAP3 PE=1 SV=3	P28838;			Cytosol aminopeptidase OS	LAP3	580.49	23	143	158.126	68.188	226.463	88.8999	79.3331	139.312	167.059	37.8282	68.8396	141.678	30.2655	294.318	205.848	99.7297	111.14	73.7442	216.777	63.1724	45.2716	43.5807	226.775	95.9018	130.895	26.7947	249.904	170.12	163.531	19.5173	76.8837	226.791	58.5076	239.522	174.777	92.2029	68.7866	26.3173	30.9467	27.4464	14.8764
p00416;p00417;p00418;p03688;p03689;p03690;p03939;p08058;p08059;p08393;p10194;p10195;p10196;p10362;p10864;p13038;p13039;p13040;p13984;p15045;p15046;p15086;p15087;p15307;p16181;p16182;p16183;p16184;p16863;p16864;p17088;p18934;p18935;p18936;p18937;p18938;p20724;p23355;p23356;p25678;p25679;p26006;p26461;p26462;p26999;p27000;p28647;p28874;p28875;p29231;	EHD2_HUMAN	EH domain-containing protein 2 OS=Homo sapiens GN=EHD2 PE=1 SV=2	Q9NZN4;			EH domain-containing protein 2 OS	EHD2	790.684	50	957	1305.75	2016.1	1170.01	3058.48	2113.73	2676.03	2309.32	788.34	2213.09	2689.96	1844.48	3089.4	4180.53	1667.45	2338.22	2399.29	3210.51	2595.7	2021.52	1069.05	647.274	427.625	420.998	468.205	660.493	348.994	2485.22	523.962	1366.95	216.455	196.133	1280.06	532.715	2231.68	1455.41	825.623	438.532	606.235	602.736
p00419;p01514;p01515;p01516;p01629;p02894;p02895;p03215;p03701;p04214;p04215;p04216;p04683;p04684;p04850;p06552;p07487;p07488;p08080;p08081;p08099;p08100;p08101;p08764;p09515;p10059;p11123;p11124;p12624;p13922;p18673;p18674;p18951;p18952;p18953;p19075;p19076;p19077;p19078;p20903;p20904;p22970;p24165;p24974;p24975;p25056;p25110;p25349;p25350;p25930;p25931;p27181;p27182;p27183;	ECHA_HUMAN	Trifunctional enzyme subunit alpha, mitochondrial OS=Homo sapiens GN=HADHA PE=1 SV=2	P40939;			Trifunctional enzyme subunit alpha, mitochondrial OS	HADHA	1482.9	54	1330	3312.97	3087.81	4797.18	1342.82	1753.56	5415.54	2666	784.641	3621.17	498.902	293.114	4109.34	2213.79	1936.14	1374.97	3717.01	2464.09	702.575	988.497	1287.94	334.712	198.222	491.169	186.711	584.439	386.481	1095.37	1409.17	1240.95	668.6	804.677	1766.82	648.324	889.36	3426.96	1653.93	1410.6	869.522	581.869
p00420;p01124;p04061;p05295;p06617;p08029;p08437;p11440;p11520;p12811;p12812;p12813;p15894;p17574;p18360;p20700;p21750;p23081;p23251;p23705;p23706;p25106;p25584;p26460;p29265;	PGM1_HUMAN	Phosphoglucomutase-1 OS=Homo sapiens GN=PGM1 PE=1 SV=3	P36871;			Phosphoglucomutase-1 OS	PGM1	902.06	25	173	211.781	250.102	302.466	357.199	282.631	234.584	281.987	130.102	198.197	493.493	97.5296	340.531	378.514	183.283	137.611	78.5977	394.846	89.7822	244.25	197.897	164.972	229.671	281.107	59.2717	139.613	262.859	330.656	156.987	126.371	802.097	109.892	221.704	95.0536	253.278	251.905	199.471	259.26	126.821	163.172
p00421;p03862;p03863;p05308;p05997;p22646;p22775;p29235;	SMRC2_HUMAN	SWI/SNF complex subunit SMARCC2 OS=Homo sapiens GN=SMARCC2 PE=1 SV=1	Q8TAQ2;			SWI/SNF complex subunit SMARCC2 OS	SMARCC2	597.84	8	14	87.6157	85.607	93.7062	121.114	123.343	73.53	80.0937	23.3606	61.2015	21.4025	48.1068	81.2619	191.932	21.9125	85.9989	0.90445	23.1813	63.2096	106.502	47.03	63.1204	126.757	27.7813	39.0602	54.841	134.284	110.346	70.8794	13.3863	18.8511	123.4	20.8602	57	46.2927	3.7455	59.8666	33.566	6.83952	77.5807
p00422;p02024;p14288;p25752;	STK24_HUMAN	Serine/threonine-protein kinase 24 OS=Homo sapiens GN=STK24 PE=1 SV=1	Q9Y6E0; Q9P289;			Serine/threonine-protein kinase 24 OS	STK24	77.05	4	13	11.9912	4.268	5.70312	22.43	7.67218	10.16	5.33408	9.02113	10.7915	2.9425	8.52097	14.434	23.8942	23.6742	19.683	17.9011	15.0407	18.2122	7.21352	4.309	13.3714	8.775	14.18	6.59274	15.93	16.32	10.3411	10.4322	18.71	8.80057	6.34071	64.15	18.239	7.483	4.9011	7.66278	5.74	9.54113	1.90483
p00423;p01739;p01802;p04103;p05781;p05941;p08292;p08544;p11066;p12064;p12928;p14901;p17435;p17524;p23835;p24697;p26017;p28649;	AL1L2_HUMAN	Mitochondrial 10-formyltetrahydrofolate dehydrogenase OS=Homo sapiens GN=ALDH1L2 PE=1 SV=2	Q3SY69; O75891;			Mitochondrial 10-formyltetrahydrofolate dehydrogenase OS	ALDH1L2	260.16	18	73	108.617	42.141	132.602	46.5041	87.9287	65.5958	150.122	97.7848	77.054	37.368	21.6746	337.668	191.067	152.695	70.1249	57.8774	120.176	24.6696	56.9041	60.2964	61.3562	37.8715	100.277	68.8198	76.3468	30.2686	109.247	51.7375	90.6936	68.0997	39.5476	120.946	36.5594	96.4724	136.874	125.971	50.1962	98.8551	24.0481
p00430;p00431;p06766;p06825;p12326;p13794;p14755;p15299;p16503;p16761;p28876;p28877;p29595;p29596;	EHD3_HUMAN	EH domain-containing protein 3 OS=Homo sapiens GN=EHD3 PE=1 SV=2	Q9NZN3; Q9H223;			EH domain-containing protein 3 OS	EHD3	136.9	14	305	130.291	482.107	139.32	579.707	398.975	548.938	486.535	226.055	309.312	128.023	198.055	262.952	454.676	234.805	567.236	255.844	558.45	324.583	306.388	151.255	118.203	85.8615	92.429	58.1941	155.873	83.208	606.567	57.7164	321.552	41.9407	62.9934	156.566	60.5991	215.295	313.489	197.245	74.014	58.3817	220.717
p00432;p02077;p03666;p04925;p06491;p07796;p08284;p11893;p14699;p16334;p18452;p21669;p29153;	PERI_HUMAN	Peripherin OS=Homo sapiens GN=PRPH PE=1 SV=2	P41219;			Peripherin OS	PRPH	557.06	13	45	15.2264	63.853	22.9929	35.6925	27.2888	56.436	22.7232	18.4608	58.159	61.3937	0.97567	53.4384	26.1087	48.805	38.1034	4.63699	61.322	14.7854	109.376	34.0165	44.1401	214.569	62.3401	183.29	40.9527	37.2393	596.768	64.8233	21.7326	36.58	47.71	79.6489	60.8122	11.5305	390.097	107.264	10.6073	4.5833	7.65414
p00433;p03050;p03051;p03058;p03059;p03828;p03829;p06139;p06140;p06661;p10422;p12980;p12981;p16766;p20006;p21805;p21806;p21807;p21808;p21809;p23148;p24540;p24600;p24601;	FBLN3_HUMAN	EGF-containing fibulin-like extracellular matrix protein 1 OS=Homo sapiens GN=EFEMP1 PE=1 SV=2	Q12805;	ECM Glycoproteins	Core matrisome	EGF-containing fibulin-like extracellular matrix protein 1 OS	EFEMP1	252.63	24	276	7145.87	37.891	2334.57	434.721	734.982	98.148	59.2028	29.1672	103.371	165.315	518.77	191.747	1691.73	11601.7	134.812	218.808	48.2154	206.157	78.2906	105.993	164.772	57.9006	93.6135	59.7378	66.2026	116.907	468.207	43.3767	128.48	337.539	368.386	43.8742	34.6633	204.08	60.0517	187.708	47.3006	71.0754	60.8024
p00434;p00435;p00882;p01727;p03942;p05932;p06824;p07723;p08125;p14754;p15297;p15868;p16955;p27563;	EHD4_HUMAN	EH domain-containing protein 4 OS=Homo sapiens GN=EHD4 PE=1 SV=1	Q9H223;			EH domain-containing protein 4 OS	EHD4	183.42	14	240	117.478	126.201	131.112	191.912	138.136	197.747	224.054	102.088	122.497	112.808	201.611	102.365	390.334	230.556	381.286	111.752	268.551	260.978	231.308	102.619	290.219	238.23	182.463	52.4545	397.102	235.781	230.612	110.283	249.341	226.797	174.234	496.891	133.302	244.442	183.671	169.949	178.151	203.923	160.303
p00436;p03473;p11800;p25534;	RS14_HUMAN	40S ribosomal protein S14 OS=Homo sapiens GN=RPS14 PE=1 SV=3	P62263;			40S ribosomal protein S14 OS	RPS14	59.89	4	20	11.1423	49.96	5.10312	86.1112	4.67218	82.0772	10.7227	14.5923	5.94202	303.048	18.6019	1.70947	14.3624	25.5042	11.553	9.58109	67.0507	19.2972	17.9328	35.551	100.441	122.991	74.8013	45.6127	71.187	174.353	216.452	28.2751	28.4511	31.547	147.96	61.42	155.81	33.9612	109.691	30.1714	181.75	44.0611	51.4709
p00437;p00438;p02247;p02756;p03021;p03265;p03266;p03385;p03605;p04595;p04668;p04669;p05098;p05522;p05545;p05546;p05886;p05887;p06087;p06124;p07871;p11335;p11336;p11770;p11771;p12733;p14075;p14076;p14077;p14600;p14601;p19141;p19142;p20011;p22681;p24295;p24493;p28939;p28942;p28943;p29569;	TRFE_HUMAN	Serotransferrin OS=Homo sapiens GN=TF PE=1 SV=3	P02787;			Serotransferrin OS	TF	557.574	41	303	1374.7	916.846	296.607	1269.93	505.336	914.031	452.691	124.76	95.7922	1545.17	1639.47	540.229	786.262	1255.77	563.999	1806.84	750.067	476.41	1081.17	169.546	66.353	924.97	184.052	658.254	50.0463	112.886	1351.14	227.112	92.1369	183.465	549.272	161.743	22.9137	1168.65	326.728	194.602	74.3565	100.666	130.137
p00439;	PACN3_HUMAN	Protein kinase C and casein kinase substrate in neurons protein 3 OS=Homo sapiens GN=PACSIN3 PE=1 SV=2	Q9UKS6;			Protein kinase C and casein kinase substrate in neurons protein 3 OS	PACSIN3	29.13	1	2	1.39	3.46	2.27	3.71	0.00109	2.72	0.00136	0.00113	4.08	1.11	0.863	0.00649	0.00121	0.0021	0.00149	0.855	1.16	0.0016	0.00176	1.26	0.00145	0.796	1.57	0.00137	1.14	0.266	0.809	0.00109	0.0776	0.98	4.51	2.26	1.3	0.649	1.28	0.818	2.53	0.558	1.07
p00440;	URFB1_HUMAN		Q6BDS2;					23.5137	1	2	15.5	0.001	5.2	9.81	0.00109	3.28	0.00136	15.3	0.00151	0.00125	4.33	0.00649	3.45	0.0021	4.17	0.00109	7.08	3.46	0.00176	0.00112	24.4	27.6	0.00135	1.86	38.3	10.5	6.3	0.00109	3.79	0.000569	4.64	44.3	1.56	0.00117	0.0011	7.13	5.9	30.9	37
p00442;p05268;	TRFM_HUMAN	Melanotransferrin OS=Homo sapiens GN=MELTF PE=1 SV=2	P08582;			Melanotransferrin OS	MELTF	90.37	2	7	19.29	3.711	23.64	9.788	6.07	7.737	12.515	12.98	2.344	2.26125	3.42097	6.75649	22.94	12.157	1.11149	7.624	6.172	0.8666	4.58176	3.622	9	6.42	15.44	0.00274	5.474	8.767	2.598	6.45	17	0.798569	8.24	22.47	13.17	12.2	19.7	1.82	14.23	9.56	6.57
p00443;p01947;p05402;p07863;p12558;p12648;p15893;p17342;p18873;p28642;p29570;	PRS6B_HUMAN	26S protease regulatory subunit 6B OS=Homo sapiens GN=PSMC4 PE=1 SV=2	P43686;			26S protease regulatory subunit 6B OS	PSMC4	59.23	11	38	18.6277	37.691	23.5556	37.3057	14.0776	28.2522	26.9021	13.1522	21.651	51.04	13.9587	117.632	33.7385	3.3478	8.71194	12.5495	67.5337	10.4528	12.4418	85.736	78.9014	47.0815	64.9403	2.68962	166.732	96.465	98.7128	14.9634	54.8744	72.85	102.61	27.6744	121.93	21.6017	29.5924	20.9866	26.6862	24.9287	15.9133
p00445;p01123;p07720;p10435;p13202;p19670;p20739;p20740;p21223;p21224;p23103;p23672;	K2C6A_HUMAN	Keratin, type II cytoskeletal 6A OS=Homo sapiens GN=KRT6A PE=1 SV=3	P48668; P04259; P02538;			Keratin, type II cytoskeletal 6A OS	KRT6A	1087.74	12	18	31.1017	40.459	37.274	35.6841	11.9687	19.8836	19.6402	3.37417	3.01659	4.92525	32.4938	0.07788	5.92331	25.498	26.8564	13.0628	42.1907	7.0694	8.09908	34.3068	59.9201	18.6045	72.3188	11.7998	60.4208	33.1846	8.94798	6.44982	20.2416	75.8383	16.4953	28.7366	676.5	15.4805	15.3399	6.68712	25.8842	32.0909	14.8697
p00446;p03967;p03968;p05823;p08202;p13313;p21885;p23326;p24172;p28718;p29618;	SEPT9_HUMAN	Septin-9 OS=Homo sapiens GN=SEPT9 PE=1 SV=2	Q9UHD8;			Septin-9 OS	2009-09-01	101.49	11	53	35.6842	33.552	34.9421	43.2824	25.4624	36.7012	33.6104	6.20165	33.0745	42.5713	5.18576	69.1454	51.7948	12.2095	11.4999	17.0132	68.14	8.6872	16.2823	114.53	131.347	84.66	103.751	20.4658	141.225	108.711	39.727	26.2574	65.1422	95.6726	125.191	75.1811	134.131	68.69	41.8987	44.9442	125.152	45.4934	28.3296
p00447;p02155;p04549;p12442;p13671;p13672;p17996;p17997;p18387;p18941;p21620;p21621;p24169;p24170;p25125;p25954;p27236;p27825;p29580;p29581;	SEPT2_HUMAN	Septin-2 OS=Homo sapiens GN=SEPT2 PE=1 SV=1	Q15019;			Septin-2 OS	2002-09-01	453.69	20	137	51.7412	103.946	110.626	130.356	151.392	136.943	123.255	6.59595	93.545	181.652	98.8736	382.285	72.2021	137.125	28.7409	71.8457	221.371	344.113	110.563	191.828	329.77	251.691	275.42	12.1419	237.867	494.24	86.6436	89.3115	58.1175	212.902	211.25	136.054	256.89	223.304	140.981	137.99	164.784	77.5396	123.652
p00448;p01811;p04654;p05038;p05039;p07947;p12484;p13658;p19719;p23828;p24171;p27814;	SEPT7_HUMAN	Septin-7 OS=Homo sapiens GN=SEPT7 PE=1 SV=2	Q6ZU15; Q16181;			Septin-7 OS	2007-09-01	75.25	12	106	77.8345	53.374	63.2727	91.3237	81.6844	62.9016	32.3382	27.2722	41.7555	96.26	45.8858	58.8919	84.1061	72.3226	30.2719	26.2625	154.74	31.0128	66.1188	152.805	315.04	234.501	222.644	99.616	230.32	274.02	156.233	171.944	171.953	113.913	171.914	154.792	260.15	226.56	167.031	119.707	164.806	142.227	101.43
p00449;p01252;p06506;p28380;	NCKPL_HUMAN	Nck-associated protein 1-like OS=Homo sapiens GN=NCKAP1L PE=1 SV=3	P55160;			Nck-associated protein 1-like OS	NCKAP1L	127.224	4	6	2.70634	0.062	2.41456	0.27566	1.06327	2.9036	6.82408	1.14526	4.69602	0.005	1.35291	16.9965	30.22	0.8863	5.18298	8.01018	15.65	0.0869	2.91528	6.9	17.37	3.84	2.74035	4.951	2.95296	12.02	0.78388	2.89909	13.51	4.354	2.68171	52.5	2.19884	7.498	7.821	3.25539	26.54	7.183	1.38591
p00450;p00737;p02371;p03272;p03478;p04487;p06573;p08533;p11826;p15143;p15351;p20630;p21827;p22729;p24651;p25027;p26537;p27286;p29469;p29480;p29932;	PTPRC_HUMAN	Receptor-type tyrosine-protein phosphatase C OS=Homo sapiens GN=PTPRC PE=1 SV=2	P08575;			Receptor-type tyrosine-protein phosphatase C OS	PTPRC	314.17	21	92	319.527	245.994	233.956	1129.04	712.948	861.885	317.314	1384.28	608.824	193.424	2285.55	65.1538	855.757	340.86	417.188	234.055	393.588	111.469	914.848	488.381	274.241	134.925	133.645	84.7297	106.655	221.14	60.0484	380.664	405.853	72.2791	165.945	531.86	76.4518	140.665	152.096	165.869	333.03	118.061	204.873
p00451;p00877;p04705;p05857;p06577;p08244;p08278;p10327;p13494;p14553;p14554;p15933;p16227;p16407;p28894;	DJC13_HUMAN	DnaJ homolog subfamily C member 13 OS=Homo sapiens GN=DNAJC13 PE=1 SV=5	O75165;			DnaJ homolog subfamily C member 13 OS	DNAJC13	395.4	15	33	32.112	41.027	48.2007	60.3862	19.5907	35.1114	32.2308	17.029	29.038	661.36	7.91676	80.6414	129.645	53.4684	22.174	29.4503	64.4097	164.453	33.1825	9.70726	19.3411	13.0255	22.8	247.334	10.2078	15.5963	17.2921	109.145	18.7415	52.2441	5.539	39.4471	14.5465	23.0832	12.2423	7.07995	23.423	9.26439	2.89414
p00452;p01177;p13740;	DYH14_HUMAN	Dynein heavy chain 14, axonemal OS=Homo sapiens GN=DNAH14 PE=2 SV=3	Q0VDD8;			Dynein heavy chain 14, axonemal OS	DNAH14	20.54	3	7	17.4412	2.779	1.52056	184.911	7.35218	3.9312	4.07136	11.2023	7.32751	27.8412	23.2019	3.65298	9.18121	10.7021	0.65498	3.01218	155.871	23.7186	210.92	1.72512	76.35	67.806	83.732	13.839	9.061	94.3207	9.366	0.80709	8.41709	20.39	9.347	3.711	27.8908	3.72117	0.7702	0.80578	1.38653	0.00339	1.59183
p00453;p02079;p03638;p04406;p05595;p06675;p07717;p07802;p07810;p08282;p08283;p10595;p11262;p11894;p11895;p11896;p11897;p17176;p18455;p19646;p20787;p20788;p21890;p21891;p22252;p24866;p24867;p25561;p25689;p26139;p26668;p28182;	DESM_HUMAN	Desmin OS=Homo sapiens GN=DES PE=1 SV=3	P17661;			Desmin OS	DES	838.624	32	833	1029.39	1274.04	719.343	3826.67	962.633	3654.09	837.497	944.912	719.099	10373.9	1690.46	4828.28	784.836	2034.77	621.374	555.414	6045.55	1964.1	1883.86	1654.61	10419.5	9437.18	3034.11	1030.73	11605.8	21570.1	8885.64	2331.23	1607.49	265.463	1634.98	461.489	10180.2	3288.21	2296.54	1514.01	995.737	936.36	559.528
p00456;p02207;p15286;p19931;p22781;p22982;	SSRP1_HUMAN	FACT complex subunit SSRP1 OS=Homo sapiens GN=SSRP1 PE=1 SV=1	Q08945;			FACT complex subunit SSRP1 OS	SSRP1	195.13	6	11	12.3032	27.582	17.7146	25.3424	0.00654	27.3174	16.0727	5.72139	14.7895	10.6825	32.4719	32.9795	27.4802	4.9484	4.67596	5.38918	24.2913	3.918	15.0128	16.242	37.5615	10.3058	43.0427	7.01874	22.3519	29.9307	6.70742	14.9733	21.7233	91.4706	127.28	64.0211	53.83	22.4912	23.0111	20.8228	163.286	19.9011	13.7618
p00457;	CH074_HUMAN		Q6P047;					21.32	1	1	0.00117	0.001	0.00156	0.00122	0.00109	0.18	0.00136	0.00113	0.218	0.943	0.00097	10.3	0.774	0.437	0.00149	0.00109	0.868	0.0016	0.00176	0.00112	0.00145	0.000754	0.00135	0.439	0.000962	0.00066	0.00114	0.00109	0.00109	0.000569	0.000714	0.00109	0.000839	0.00117	0.0011	0.00139	0.00103	0.00113	0.000914
p00458;p00820;p03201;p04095;p04470;p05141;p08451;p08672;p08904;p08905;p10236;p10237;p16903;p17673;p18154;p19178;p19459;p19873;p26797;	CATA_HUMAN	Catalase OS=Homo sapiens GN=CAT PE=1 SV=3	P04040;			Catalase OS	CAT	648.89	19	205	85.8275	167.103	80.1162	408.842	85.9287	155.139	170.346	48.0003	87.1255	747.25	415.161	81.5379	129.001	109.973	201.899	92.7813	304.295	454.876	405.774	95.1025	45.3367	264.869	100.401	195.029	72.5509	178.175	288.506	35.8897	256.15	272.371	73.9037	133.452	86.7005	164.064	130.151	103.868	47.2562	38.159	35.6375
p00460;p03799;p03969;p05622;p07821;p08859;p10997;p13478;p14525;p14765;p17660;p18448;p18740;p18862;p23078;p27689;	TIF1B_HUMAN	Transcription intermediary factor 1-beta OS=Homo sapiens GN=TRIM28 PE=1 SV=5	Q13263;			Transcription intermediary factor 1-beta OS	TRIM28	281.08	16	69	15.5644	46.282	14.6178	61.6018	5.70817	20.053	9.63768	5.7827	7.63161	45.4047	19.7646	15.1684	19.0445	16.1581	10.3962	2.45221	55.7917	4.9664	72.2416	92.335	142.908	90.9568	231.78	3.3567	89.671	79.742	27.7333	25.5955	77.6801	72.1916	210.68	84.9322	308.1	70.272	14.0189	26.1209	211.77	44.2197	17.0845
p00463;p13371;p13537;p14392;p21445;p27291;p28438;	OXLA_HUMAN	L-amino-acid oxidase OS=Homo sapiens GN=IL4I1 PE=1 SV=1	Q96RQ9;			L-amino-acid oxidase OS	IL4I1	190.94	7	28	9.64585	1.315	20.8847	28.0961	16.3065	2.204	13.9154	10.6068	1.75906	55.5948	14.8048	0.04543	27.4768	26.2405	5.16894	3.27436	29.734	11.728	22.4793	43.3611	52.5645	44.7515	114.06	0.00959	171.16	210.38	52.8874	101.52	23.2853	60.53	103.287	272.62	344.9	59.0353	34.7923	45.2288	150.36	359.17	18.1458
p00464;p01720;p14338;p26709;p27072;p27073;	LC7L2_HUMAN	Putative RNA-binding protein Luc7-like 2 OS=Homo sapiens GN=LUC7L2 PE=1 SV=2	Q9Y383; Q9NQ29;			Putative RNA-binding protein Luc7-like 2 OS	LUC7L2	245.97	6	12	3.57151	7.99	4.3578	3.93888	1.61036	3.2198	1.06108	5.45939	47.746	34.8925	245.143	4.68245	723.272	320.984	295.798	220.128	14.2577	365.913	311.107	99.2622	90.58	23.215	73.8753	93.6155	45.183	92.87	81.1754	93.5578	59.5	27.4811	72.41	140.811	128.51	144.832	114.388	125.983	43.426	179.263	80.3298
p00465;p01598;p03923;p11906;p13414;p17460;p22044;p27977;p28085;	SYVC_HUMAN	Valine--tRNA ligase OS=Homo sapiens GN=VARS PE=1 SV=4	P26640;			Valine--tRNA ligase OS	VARS	236.98	9	59	72.1775	52.535	68.6766	32.693	76.9765	74.1674	41.5558	24.4535	41.0425	25.083	35.6948	51.2709	41.2461	45.1513	28.946	25.2512	74.89	77.4696	51.3608	51.828	52.9414	30.4608	67.99	8.61048	45.935	77.98	35.9193	44.2733	52.5801	71.75	77.3827	103.52	92.4	40.2223	31.4755	24.7642	80.24	39.62	18.4877
p00466;p01770;p13714;p13897;p20471;p25519;	CHM2A_HUMAN	Charged multivesicular body protein 2a OS=Homo sapiens GN=CHMP2A PE=1 SV=1	O43633;			Charged multivesicular body protein 2a OS	CHMP2A	54.45	6	26	9.94468	14.943	14.5021	13.4964	16.4733	15.4054	23.5241	30.7545	9.25953	12.7625	14.7909	0.03894	0.92405	2.5605	8.78596	9.85436	12.2877	7.2818	8.25704	45.429	23.9529	35.683	64.1514	8.36685	36.166	33.044	47.0863	44.0722	18.4884	65.54	107.35	69.691	86.02	29.7323	64.1322	33.2808	127.26	74.79	241.6
p00467;	TIM8A_HUMAN	Mitochondrial import inner membrane translocase subunit Tim8 A OS=Homo sapiens GN=TIMM8A PE=1 SV=1	O60220;			Mitochondrial import inner membrane translocase subunit Tim8 A OS	TIMM8A	41.44	1	2	0.358	1.89	0.00156	0.499	11.2	1.89	0.00136	4.83	0.00151	2.99	0.00097	0.00649	0.00121	0.0021	0.622	1.81	0.000669	0.0016	0.00176	2.56	4.53	5.27	4.38	0.00137	0.907	3.75	5.81	0.00109	4.44	6.76	5.52	0.481	1.81	1.25	3.17	2.91	0.996	0.637	8.6
p00469;p14209;	K2C3_HUMAN	Keratin, type II cytoskeletal 3 OS=Homo sapiens GN=KRT3 PE=1 SV=3	Q7Z794; Q01546; P48668; P35908; P13647; P12035; P05787; P04264; P04259; P02538;			Keratin, type II cytoskeletal 3 OS	KRT3	134.85	2	4	0.83017	0.116	0.77756	1.54122	13.8011	0.3042	0.52136	0.08923	1.96151	0.0025	0.07707	0.11049	4.61	0.0042	5.37149	0.05469	8.15067	0.0032	0.26976	2.22112	0.0029	1.59075	28.63	1.17137	0.743962	0.00132	4.62114	0.07959	0.82609	1.15057	0.161714	4.71109	0.330839	0.00234	0.7621	0.00278	0.00206	0.55013	0.001828
p00472;p08285;p10396;p14404;p19675;p29290;	K2C79_HUMAN	Keratin, type II cytoskeletal 79 OS=Homo sapiens GN=KRT79 PE=1 SV=2	Q5XKE5;			Keratin, type II cytoskeletal 79 OS	KRT79	274.804	6	412	90.331	174.272	89.6916	330.709	40.7722	146.521	50.7214	47.6738	37.5175	872.783	58.1419	24.5295	6.67605	30.4821	38.9645	58.6011	816.631	36.5888	257.394	271.982	2209.15	2196.53	3193.78	141.353	1563.09	2521.7	914.121	264.532	218.922	399.961	965.091	181.692	2647.1	607.902	271.442	120.273	243.862	133.054	210.781
p00476;	TEKT2_HUMAN	Tektin-2 OS=Homo sapiens GN=TEKT2 PE=1 SV=1	Q9UIF3;			Tektin-2 OS	TEKT2	28.23	1	1	7.12	26.1	16	5.67	4.41	38.2	24.1	2.21	11.4	7.08	1.46	0.00649	0.00121	9.97	3.54	2.49	6.65	1.26	1.62	3.29	10.8	6.66	13.9	1.42	9.53	8.84	10.7	2.29	7.02	3.04	7.49	12.9	17.5	6.01	4.18	2.58	10.3	3.93	1.47
p00479;p02072;p04934;p05143;p14395;p16774;p19677;p19927;p19928;p19929;p21140;p23322;p23400;p23574;p25287;p25448;p28980;p29277;p29278;	K2C1_HUMAN	Keratin, type II cytoskeletal 1 OS=Homo sapiens GN=KRT1 PE=1 SV=6	Q7Z794; Q01546; P48668; P35908; P13647; P12035; P05787; P04264; P04259; P02538; O95678;			Keratin, type II cytoskeletal 1 OS	KRT1	181.87	19	225	100.233	41.862	86.6332	275.905	487.443	36.8944	76.7795	33.39	63.3771	29.072	103.528	57.0938	244.332	79.952	321.94	46.1325	147.969	292.878	377.997	131.43	237.007	246.663	567.025	182.315	123.985	122.379	336.941	95.3704	88.9525	127.395	231.036	63.9714	366.681	29.8717	50.1649	37.1429	313.017	133.949	42.6256
p00480;p00481;p02164;p02165;p04928;p04929;p06691;p06692;p06693;p13275;p14894;p14895;p14896;p15056;p15057;p15205;p15206;p16045;p16225;p17117;p17529;p17530;p18231;p21264;p21265;p21448;p21449;p22478;p22514;p22515;p23408;p23409;p23410;p23761;p23762;p23763;p23764;p23765;p23983;p23984;p24769;p24770;p24792;p24793;p24794;p27030;p29093;p29094;p29289;	K2C8_HUMAN	Keratin, type II cytoskeletal 8 OS=Homo sapiens GN=KRT8 PE=1 SV=7	P05787;			Keratin, type II cytoskeletal 8 OS	KRT8	1699.34	49	1048	697.067	1192.87	910.153	676.38	159.066	1211.8	462.575	358.719	299.842	3721.38	258.235	3661.85	388.171	537.638	304.537	576.223	5289.94	170.181	1758.9	1203.7	10357.1	8212.17	19769.5	741.49	6052.46	10676	3304.07	1263.43	1136.4	1911.98	7166.97	1432.93	15069.6	1755.32	1498.22	638.673	2447.53	797.705	1258.3
p00482;p02071;p19930;p29291;	K2C75_HUMAN	Keratin, type II cytoskeletal 75 OS=Homo sapiens GN=KRT75 PE=1 SV=2	P48668; P02538; O95678;			Keratin, type II cytoskeletal 75 OS	KRT75	302.894	4	43	161.302	147.002	62.6731	33.4094	57.5033	38.7012	122.545	121.003	37.266	61.2012	0.00388	0.02596	14.1234	9.4663	11.7415	42.7281	88.0707	0.3598	15.0018	30.2941	364.12	281.011	1187.29	40.65	118.842	153.731	83.13	39.726	13.239	174.65	472.246	81.5411	972.1	54.6251	57.5111	20.3164	157.067	44.785	207.57
p00483;	PAPS2_HUMAN	Bifunctional 3'-phosphoadenosine 5'-phosphosulfate synthase 2 OS=Homo sapiens GN=PAPSS2 PE=1 SV=2	O95340;			Bifunctional 3'-phosphoadenosine 5'-phosphosulfate synthase 2 OS	PAPSS2	37.44	1	1	0.418	2.08	1.96	4.73	0.00109	4.47	3.85	0.00113	0.781	1.51	0.00097	0.00649	0.00121	0.0021	0.00149	1.75	12.1	6.05	0.00176	0.00112	1.87	0.445	4.4	0.00137	2.23	1.42	4.16	0.00109	14.6	1.91	0.000714	8.39	2.73	6.66	0.0011	0.00139	18	2.11	0.000914
p00486;p05127;p06101;p11506;	RS10_HUMAN	40S ribosomal protein S10 OS=Homo sapiens GN=RPS10 PE=1 SV=1	P46783;			40S ribosomal protein S10 OS	RPS10	65.85	4	42	6.107	8.4393	14.557	5.90122	3.43327	20.669	1.89372	1.59813	14.5615	42.909	0.00388	103.019	27.1477	48.8042	0.60747	6.29918	38.3007	0.0064	4.45052	85.511	128.23	67.25	127.39	12.0041	118.3	298.6	31.9311	22.458	12.3911	160.026	202.4	88.2	180	60.22	14.2681	38.9514	137.225	27.8811	32.1009
p00488;p01022;p03229;p03246;p03247;p03460;p05272;p05594;p07493;p07494;p07605;p08026;p08471;p14368;p14617;p15649;p17155;p18390;p18391;p19628;p20462;p23366;p25263;p25574;p25938;p26616;p26617;p26724;p26725;p27590;p27591;p28078;	HYOU1_HUMAN	Hypoxia up-regulated protein 1 OS=Homo sapiens GN=HYOU1 PE=1 SV=1	Q9Y4L1;			Hypoxia up-regulated protein 1 OS	HYOU1	706.24	32	272	372.789	276.812	455.785	127.92	204.277	310.852	230.919	119.782	149.265	135.555	139.504	269.777	387.097	189.015	113.704	113.57	353.247	227.236	107.478	284.892	651.446	338.227	469.056	38.7684	704.95	630.55	253.113	213.162	206.51	382.83	449.15	534.443	668.9	159.107	486.417	179.391	266.996	256.297	308.471
p00489;p00490;p00542;p00555;p00575;p00576;p00577;p00741;p00938;p00939;p00940;p00966;p00967;p00990;p01060;p01624;p01783;p01896;p01897;p02141;p02142;p02269;p02270;p02626;p02650;p02651;p02713;p02714;p02715;p03015;p03016;p03063;p03117;p03118;p03134;p03136;p03137;p03154;p03191;p03192;p03722;p03723;p03993;p03994;p04010;p04391;p04530;p04936;p04937;p05255;p05395;p05662;p06070;p06882;p07350;p07351;p08097;…	FLNA_HUMAN	Filamin-A OS=Homo sapiens GN=FLNA PE=1 SV=4	P21333;			Filamin-A OS	FLNA	2173.11	141	2815	5677.2	4178.58	2737.95	8215.78	2442.3	11147.5	1804.88	2304.17	2847.52	2169.3	4795.02	2981.73	2069.68	2153.94	2371.42	2005.88	4872.32	3207.13	2423.71	3252.67	5575.5	2472.33	3294.84	1135.94	5699.91	3779.6	876.193	2288.9	1614.81	843.767	2146.19	2830.26	6337.69	3311.17	4965.84	4309.87	2951.6	3897.19	3393.67
p00491;p00745;p03076;p03432;p04716;p05554;p05946;p08142;p08618;p08686;p10764;p11776;p11825;p15236;p15842;p16463;p16911;p17017;p17450;p19587;p19588;p20209;p22633;p22720;p22857;p23993;p24464;p24969;p25173;p26345;p28528;p29050;p29901;	ITA6_HUMAN	Integrin alpha-6 OS=Homo sapiens GN=ITGA6 PE=1 SV=5	P23229;			Integrin alpha-6 OS	ITGA6	320.704	33	188	157.959	245.134	163.679	172.036	229.55	304.131	232.821	176.411	301.664	73.169	168.471	138.439	473.823	229.206	295.053	229.691	142.393	198.782	222.003	195.893	106.426	72.7386	133.089	195.797	119.217	77.4209	163.406	168.529	163.364	726.11	95.2381	351.529	96.9707	224.819	362.961	249.642	194.651	391.193	167.23
p00492;p01806;p07366;p07367;p07783;p10203;p10420;p12441;p13364;p14403;p15749;p17074;p19496;p20366;p21290;p23813;p23814;p24989;p28154;p28435;p29495;	ITIH4_HUMAN	Inter-alpha-trypsin inhibitor heavy chain H4 OS=Homo sapiens GN=ITIH4 PE=1 SV=4	Q14624;	ECM Regulators	Matrisome-associated	Inter-alpha-trypsin inhibitor heavy chain H4 OS	ITIH4	598.51	21	138	102.027	84.196	118.507	267	68.3811	87.9696	95.4228	55.348	77.915	414.762	39.1086	101.75	93.4667	41.6548	51.7689	80.7707	271.713	68.9232	212.145	60.16	295.718	190.511	221.166	72.0239	251.202	278.031	301.057	55.5535	139.213	250.953	75.7136	166.72	194.84	142.37	175.165	103.385	100.32	72.7978	40.9322
p00493;p00549;p01597;p02236;p02237;p03772;p07123;p08140;p10225;p10383;p10958;p13571;p13702;p17158;p17622;p21098;p22739;p25571;p26201;p27522;p28887;	ITA2B_HUMAN	Integrin alpha-IIb OS=Homo sapiens GN=ITGA2B PE=1 SV=3	P08514;			Integrin alpha-IIb OS	ITGA2B	1192.16	21	30	25.7197	91.586	24.8106	251.14	29.1862	69.6136	48.5197	67.4892	40.5951	38.2477	22.5635	99.5464	117.37	58.2336	63.5209	42.0959	74.4133	35.4872	54.6376	30.7894	72.8371	39.287	38.0012	8.32655	71.8355	27.8485	36.8448	12.6213	78.6336	848.92	24.29	59.1827	57.2659	34.5875	61.2966	32.4702	11.8815	15.3396	37.1051
p00495;p14715;p21450;p23593;p23594;p28057;p29404;	CO8G_HUMAN	Complement component C8 gamma chain OS=Homo sapiens GN=C8G PE=1 SV=3	P07360;			Complement component C8 gamma chain OS	C8G	391.42	7	7	4.50851	6.324	4.68212	16.5024	7.95336	7.6648	5.61816	25.3533	16.566	34.2258	7.87194	0.04543	0.00847	0.0147	1.84496	8.97618	7.10334	6.4496	6.39428	2.20548	11.0514	4.03026	9.47135	49.5912	8.18185	8.9733	3.7787	4.25745	4.10727	101.77	5.26114	17.7732	11.6535	4.55551	12.9724	4.18356	4.78515	8.41539	1.61657
p00496;p00762;p01346;p01347;p02174;p02175;p02956;p02957;p05529;p06082;p06083;p07229;p07324;p07744;p07745;p07746;p08596;p08597;p08598;p09787;p11913;p11914;p11915;p12031;p16998;p16999;p18347;p18879;p18880;p19117;p19118;p19485;p19586;p19901;p20485;p20486;p20487;p20625;p20626;p20656;p20657;p20658;p22785;p22786;p23738;p25602;p27201;p27431;p27432;p29176;	NID1_HUMAN	Nidogen-1 OS=Homo sapiens GN=NID1 PE=1 SV=3	P14543;	ECM Glycoproteins	Core matrisome	Nidogen-1 OS	NID1	1335.75	50	1264	1814.9	3960.09	1355.82	4684.17	2445.19	3748.22	3045.88	2410.35	3241.81	2149.91	2202.01	2972	6591.5	3797.15	2375.52	1668.47	1829.72	2574.6	1828.47	3058.72	654.328	521.377	746.637	539.136	1005.59	369.727	2501.21	1536.91	1666.57	1413.28	653.341	953.316	180.784	2681.64	2659.91	2166.82	337.205	1050.35	594.089
p00498;p01291;p04087;p07926;p14118;p17132;	INF2_HUMAN	Inverted formin-2 OS=Homo sapiens GN=INF2 PE=1 SV=2	Q27J81;			Inverted formin-2 OS	INF2	75.13	6	13	5.97068	14.076	12.3817	22.8224	1.68976	11.4394	9.18208	11.9245	15.548	19.507	23.4729	59.726	19.3061	13.2984	47.906	7.63327	25.029	56.808	22.8925	13.72	207.842	198.006	1770.49	16.1181	103.21	16.0607	27.45	7.61209	19.7011	365.961	188.19	66.909	554.475	25.62	7.9822	9.90839	12.016	16.8883	6.2411
p00499;p05587;p06862;p06863;p07077;p07770;p07985;p09541;p12262;p13278;p18205;p19460;p20124;p21287;p21525;p21526;p23022;p25560;p26327;p26993;p29943;	SAMH1_HUMAN	Deoxynucleoside triphosphate triphosphohydrolase SAMHD1 OS=Homo sapiens GN=SAMHD1 PE=1 SV=2	Q9Y3Z3;			Deoxynucleoside triphosphate triphosphohydrolase SAMHD1 OS	SAMHD1	218.46	21	166	175.597	95.281	199.813	148.865	46.6474	67.6348	123.99	146.748	34.5351	113.287	178.404	39.5073	225.066	16.5978	177.247	80.2544	234.031	132.315	80.5281	236.152	329.627	258.272	147.878	48.331	268.4	378.3	125.168	94.6484	337.579	187.892	203	420.067	206.058	221.534	156.871	85.8813	333.64	114.688	78.6754
p00500;p05261;p05342;p05732;p05756;p09196;p17562;p27802;	MARCS_HUMAN	Myristoylated alanine-rich C-kinase substrate OS=Homo sapiens GN=MARCKS PE=1 SV=4	P29966;			Myristoylated alanine-rich C-kinase substrate OS	MARCKS	298.93	8	82	43.7512	20.937	41.61	6.55488	25.4785	20.9306	42.7427	16.2904	35.5	52.6513	1.20682	287.179	12.9048	15.8384	6.89894	7.97436	46.209	6.7976	5.43056	66.1711	35.4943	154.292	162.48	6.21822	48.191	108.781	54.5763	12.0874	7.34627	13.7317	39.8187	43.0822	163.701	49.9523	15.4002	39.8528	12.4841	22.3223	72.2718
p00501;p00502;p01509;p02696;p02697;p03170;p03881;p03882;p03883;p04321;p09915;p09916;p10679;p10680;p16750;p17600;p17601;p20649;p20650;p22046;p22047;p22656;p22657;p22964;p22965;p23678;p24324;p24428;p24429;p24430;p25477;p25478;p25509;p29023;p29024;	ANXA2_HUMAN	Annexin A2 OS=Homo sapiens GN=ANXA2 PE=1 SV=2	P07355; A6NMY6;	ECM-affiliated Proteins	Matrisome-associated	Annexin A2 OS	ANXA2	972.514	35	1354	4741.42	3816.86	4750.46	4853.17	4742.87	4382.29	6863.91	3282.67	3576.93	4706.3	745.892	4253.19	4932.47	3640.35	4167.68	2800.15	6356.98	1602.92	3937.37	3664.51	4423.19	3828.19	7410.58	1496.09	3609.44	5817.42	4960.29	1644.99	2956.31	1198.02	3675.09	3425.09	7752.02	4396.74	4838.53	3697.88	839.902	1459.95	1692.81
p00503;p01058;p01059;p01669;p07318;p08303;p08842;p10915;p11133;p11134;p13064;p13669;p13682;p17641;p18496;p18497;p19313;p23285;p23378;p24002;p24003;p24831;p25128;p28080;p28081;p28719;p28720;	ITIH2_HUMAN	Inter-alpha-trypsin inhibitor heavy chain H2 OS=Homo sapiens GN=ITIH2 PE=1 SV=2	P19823;	ECM Regulators	Matrisome-associated	Inter-alpha-trypsin inhibitor heavy chain H2 OS	ITIH2	701.23	27	370	211.228	204.726	354.443	418.186	136.866	146.898	220.074	160.019	166.378	707.583	68.5965	208.136	409.776	437.213	31.3863	155.505	393.423	53.155	209.508	356.842	513.779	889.857	1106.89	145.453	819.784	780.596	539.831	315.317	162.03	1056.93	204.718	929.979	468.163	286.726	177.66	597.191	219.927	871.723	824.256
p00507;p00508;p01620;p01952;p04485;p06644;p06985;p08000;p08033;p10083;p12222;p12223;p13924;p14055;p14056;p15264;p15730;p16076;p16653;p16654;p17848;p17849;p17917;p18239;p21332;p22614;p22615;p25162;p25373;p28099;p28100;p28995;	ESYT1_HUMAN	Extended synaptotagmin-1 OS=Homo sapiens GN=ESYT1 PE=1 SV=1	Q9BSJ8;			Extended synaptotagmin-1 OS	ESYT1	904.894	32	222	120.533	263.142	141.49	545.709	99.4433	412.803	317.921	109.501	199.204	2110.57	53.8075	976.604	638.932	380.213	174.623	115.097	441.643	57.0474	166.661	123.639	162.093	93.2988	123.503	72.8652	110.052	130.065	285.394	129.281	261.86	55.6676	78.3299	213.565	107.409	159.246	149.349	75.5231	95.8713	52.87	16.9962
p00509;p04664;p04976;p05502;p07731;p11415;p11909;p14433;p16455;p17389;p17731;p18311;p18545;p19885;p21087;p21369;p23483;p24496;p24620;p26571;p28142;p29047;	DYSF_HUMAN	Dysferlin OS=Homo sapiens GN=DYSF PE=1 SV=1	O75923;			Dysferlin OS	DYSF	367.26	22	179	216.11	119.046	255.627	329.274	260.492	181.877	153.063	313.924	131.846	102.153	156.104	147.664	257.977	261.93	155.869	256.796	223.4	394.54	424.855	109.936	100.647	111.136	117.842	85.0467	86.608	93.1283	186.091	103.496	89.2422	160.789	173.464	123.23	105.945	131.534	221.566	158.943	57.6793	105.124	84.891
p00510;p13608;p19369;p19524;	NPTN_HUMAN	Neuroplastin OS=Homo sapiens GN=NPTN PE=1 SV=2	Q9Y639;			Neuroplastin OS	NPTN	128.42	4	99	36.51	28.74	48.14	40.63	29.9611	33.85	41.03	77.37	32.69	16.168	37.784	17.4195	168.16	58.31	39.893	22.527	37.96	25.067	36.48	32.17	18.459	15.0615	25.86	3.85974	33.481	15.1507	19.4701	35.1711	54.64	11.1206	49.1	82.4411	22.596	40.2	50.92	63.088	58.929	44.7311	37.119
p00511;p20180;p20181;	HV309_HUMAN	Immunoglobulin heavy variable 3-9 OS=Homo sapiens GN=IGHV3-9 PE=1 SV=2	P01781;			Immunoglobulin heavy variable 3-9 OS	IGHV3-9	84.37	3	9	10.7612	19.681	12.2016	9.77122	60.4022	16.3412	38.3014	9.65113	34.4115	18.1713	9.58097	18.713	32.06	23.3721	2.24298	12.1111	7.80067	7.6132	12.8718	11.2411	5.67145	14.79	13.6064	3.72237	9.94	36.68	37.05	2.90109	1.71909	17.13	5.55771	7.076	3.95084	5.79117	4.4711	4.55139	29.681	1.56226	0.043628
p00512;	HV323_HUMAN	Immunoglobulin heavy variable 3-23 OS=Homo sapiens GN=IGHV3-23 PE=1 SV=2	P01765; P01764;			Immunoglobulin heavy variable 3-23 OS	IGHV3-23	127.82	1	10	2.53	0.001	3.54	3	0.00109	1.43	0.00136	0.00113	0.00151	20	0.692	0.00649	0.00121	9.68	1.41	4.17	14.5	0.0016	15.8	122	9.49	9.2	33.8	10	6.79	19.4	95	10.4	22.8	34.8	16.5	80.4	4.7	25.1	11.3	18.1	94.8	4.31	0.803
p00513;p20254;p20255;	HV333_HUMAN	Immunoglobulin heavy variable 3-33 OS=Homo sapiens GN=IGHV3-33 PE=1 SV=2	P01764;			Immunoglobulin heavy variable 3-33 OS	IGHV3-33	111.85	3	42	14.7852	5.531	8.04756	17.9412	5.63709	3.9024	13.04	7.18113	16.28	60.25	8.71097	0.01947	0.00363	29.3201	7.03149	9.357	14.7907	16.5616	24.04	60.29	11.1	6.79075	123.2	30.491	20.791	85.41	112.87	8.40109	6.36909	39.5006	8.102	53.1	5.21064	21.8712	1.4321	13.1014	198.32	8.17226	2.61183
p00514;p01005;p26754;p26817;	SEM3B_HUMAN	Semaphorin-3B OS=Homo sapiens GN=SEMA3B PE=2 SV=1	Q13214;	ECM-affiliated Proteins	Matrisome-associated	Semaphorin-3B OS	SEMA3B	182.74	4	9	4.21234	6.209	1.03156	7.35022	4.80018	5.7932	1.53408	4.08339	0.64453	2.52625	11.195	22.8195	24.82	10.8521	1.63447	3.95609	9.38134	2.3532	2.00576	8.12312	0.69235	0.117262	3.17405	0.66737	2.64289	2.86198	17.5723	0.52527	2.05549	39.19	4.13971	14.4261	3.44468	5.82234	3.0922	1.12978	17.8321	3.91526	0.003656
p00515;p00673;p01340;p05304;p05352;p05861;p07550;p14417;p15169;p15170;p16335;p17472;p20778;p22349;p23084;p23599;p23944;p24991;p26550;p26612;	CROCC_HUMAN	Rootletin OS=Homo sapiens GN=CROCC PE=1 SV=1	Q5TZA2;			Rootletin OS	CROCC	364.31	20	56	348.956	422.474	578.3	718.952	555.832	522.14	625.188	2463.24	483.032	524.382	643.175	1536.19	610.291	489.091	715.673	635.874	425.199	921.472	808.564	447.362	552.747	1058.09	456.777	125.041	806.194	1176.69	1087.97	584.234	364.147	243.613	260.961	252.285	274.657	1208.44	533.504	345.707	241.121	209.983	322.153
p00516;p00977;p03553;p04978;p05868;p06052;p06167;p06168;p06468;p06568;p08178;p09022;p09690;p11661;p12227;p13157;p13661;p14282;p14283;p15280;p15414;p16960;p17033;p19356;p20871;p23478;p24959;p26387;p27889;p28202;p28339;	LAMA2_HUMAN	Laminin subunit alpha-2 OS=Homo sapiens GN=LAMA2 PE=1 SV=4	P24043;	ECM Glycoproteins	Core matrisome	Laminin subunit alpha-2 OS	LAMA2	737.64	31	98	96.0954	130.252	61.0265	421.046	139.713	190.944	77.6277	81.7502	192.965	52.1346	519.088	235.988	490.538	152.854	242.466	260.57	91.2284	285.821	443.306	62.3748	137.635	32.2836	42.2632	39.3448	40.8055	51.8882	53.8343	26.4543	79.9797	24.897	25.5577	58.3564	43.6739	138.005	67.1609	60.9898	54.2316	50.8398	90.6764
p00517;p01914;p01915;p02812;p06191;p10042;p10043;p10589;p12862;p12909;p12910;p13492;p13902;p14046;p20037;p21173;p22745;p22746;p22747;p24624;p24625;p24626;p24981;p25522;p25523;p28989;p28990;	CALX_HUMAN	Calnexin OS=Homo sapiens GN=CANX PE=1 SV=2	P27824;			Calnexin OS	CANX	267.97	27	463	585.953	786.93	591.525	648.349	457.443	852.567	1052	494.074	556.247	307.675	395.639	1915.63	1183.58	439.577	753.347	509.9	1100.66	363.165	452.198	754.641	823.412	799.599	559.709	83.8724	746.458	922.821	907.111	637.191	636.593	296.345	489.831	1167.37	742.311	559.304	931.395	691.125	1027.27	492.518	414.201
p00518;p19511;p21420;p26001;	DBNL_HUMAN	Drebrin-like protein OS=Homo sapiens GN=DBNL PE=1 SV=1	Q9UJU6;			Drebrin-like protein OS	DBNL	157.77	4	5	8.69234	8.302	9.82156	7.36122	0.00436	2.8336	2.72672	2.97339	4.99202	8.98125	0.00388	0.02596	3.37363	0.0084	0.27247	7.80109	17.3007	5.9448	0.00704	15.9361	13.2329	12.0708	14.4827	0.00548	29.51	15.17	1.04342	1.61327	15.7822	8.23857	12.685	28.39	50.46	15.821	12.8	10.71	31.635	27.4401	5.53491
p00519;p02084;p03351;p08934;p13049;p14771;p28681;	VATE1_HUMAN	V-type proton ATPase subunit E 1 OS=Homo sapiens GN=ATP6V1E1 PE=1 SV=1	P36543;			V-type proton ATPase subunit E 1 OS	ATP6V1E1	148.19	7	21	520.034	289.553	304.09	491.814	413.328	483.492	509.909	14.3556	751.208	1922.94	857.745	16.826	293.695	353.188	587.909	281.456	220.088	1170.01	881.944	336.214	116.08	63.1708	189.513	102.284	194.031	239.79	1194.09	46.2991	385.453	109.411	183.691	213.66	125.66	1354.98	406.408	191.876	207.351	220.735	162.34
p00520;p00521;p01675;p03305;p03817;p03818;p03858;p03859;p04324;p04377;p07524;p07737;p09017;p13675;p15996;p18635;p18636;p18637;p21688;p21689;p22033;p29911;	CERU_HUMAN	Ceruloplasmin OS=Homo sapiens GN=CP PE=1 SV=1	P00450;			Ceruloplasmin OS	CP	533.29	22	183	103.135	99.605	125.908	405.422	91.1398	71.1116	105.746	117.359	98.6481	52.357	216.776	210.661	159.34	170.129	113.143	109.205	161.621	136.033	238.374	69.1646	33.966	158.563	67.8994	46.2001	33.9197	8.78958	62.9318	41.1357	74.5924	410.451	153.261	117.429	86.0884	28.5665	77.2308	24.1153	91.0151	59.6429	12.3245
p00522;p00594;p00595;p00799;p04244;p04688;p04775;p05750;p06539;p07336;p12800;p12819;p13856;p14418;p14821;p15048;p15429;p18871;p19456;p21921;p23412;p23694;p26370;p26739;p26740;p29268;	SMC3_HUMAN	Structural maintenance of chromosomes protein 3 OS=Homo sapiens GN=SMC3 PE=1 SV=2	Q9UQE7;			Structural maintenance of chromosomes protein 3 OS	SMC3	268.34	26	84	214.671	433.385	274.163	810.859	600.831	628.508	320.613	458.629	409.236	952.855	324.547	106.586	392.517	294.874	309.596	382.464	780.597	465.769	429.873	372.031	389.397	126.679	151.555	228.262	172.42	534.74	418.888	179.642	320.036	783.887	441.827	331.33	126.107	295.149	343.805	290.957	376.79	210.291	274.899
p00523;p04143;p13519;	HMHA1_HUMAN	Minor histocompatibility protein HA-1 OS=Homo sapiens GN=HMHA1 PE=1 SV=2	Q92619;			Minor histocompatibility protein HA-1 OS	HMHA1	81.24	3	4	3.92117	0.959	2.53456	1.72622	0.00327	0.0036	4.34272	0.80826	1.23302	4.278	0.32094	3.98649	8.74121	2.6751	1.90298	1.34218	8.739	5.6932	2.26352	19.74	6.89145	11.602	5.92135	1.02274	7.56	9.43	0.75728	3.09609	11.83	4.228	1.78371	18.992	2.302	3.97117	3.086	1.54278	7.39	1.51226	2.47091
p00524;p27412;p27413;p29236;	RL11_HUMAN	60S ribosomal protein L11 OS=Homo sapiens GN=RPL11 PE=1 SV=2	P62913;			60S ribosomal protein L11 OS	RPL11	99.28	4	23	6.91634	9.239	12.9531	19.66	2.41327	13.9882	8.66736	4.19726	10.1635	11.665	11.1219	101.013	35.642	19.0351	11.3045	11.2711	41.38	10.2906	17.6735	63.82	86.05	55.23	59.927	13.938	80.01	76.61	19.4623	31.38	26.92	31.07	105.34	92.17	123.24	58.59	23.3925	21.596	131.81	36.2	23.862
p00525;p05022;p12574;p17002;	MIRO1_HUMAN	Mitochondrial Rho GTPase 1 OS=Homo sapiens GN=RHOT1 PE=1 SV=2	Q8IXI2;			Mitochondrial Rho GTPase 1 OS	RHOT1	140.55	4	18	38.887	26.08	28.528	12.938	22.713	37.81	48.57	5.511	16.194	11.458	0.49291	10.493	9.63242	11.924	7.43298	26.5	21.781	1.8048	8.58176	25.694	8.9939	3.96175	68.65	6.04574	28.681	23.3807	24.8211	21.03	17.0811	16.0706	9.34571	33.327	19.69	29.611	21.1011	15.934	19.491	35.906	3.64183
p00526;p05002;p11541;	THIK_HUMAN	3-ketoacyl-CoA thiolase, peroxisomal OS=Homo sapiens GN=ACAA1 PE=1 SV=2	P09110;			3-ketoacyl-CoA thiolase, peroxisomal OS	ACAA1	74.34	3	5	5.44217	8.822	7.62656	1.92244	0.83018	7.4724	1.20272	0.00339	5.69302	18.4062	0.00291	27.313	7.76242	13.7042	0.00447	2.72218	6.21134	0.0048	5.50352	1.32242	3.9329	1.49151	5.05275	0.00411	2.92192	5.79132	3.39228	2.01218	3.15218	32.87	4.056	4.21709	2.51168	1.98234	3.1422	0.66978	1.94206	0.53226	2.07183
p00528;p05314;p08792;p14000;p21294;p21584;p21585;p27137;p27138;	RCN2_HUMAN	Reticulocalbin-2 OS=Homo sapiens GN=RCN2 PE=1 SV=1	Q14257;			Reticulocalbin-2 OS	RCN2	409.84	9	44	144.462	113.175	61.2656	10.3873	249.837	208.514	415.686	413.628	156.201	43.4263	293.436	53.827	12.6273	40.8505	1006.47	192.077	55.317	727.418	601.099	55.8611	296.401	327.47	215.02	51.3569	164.45	156.04	255.245	686.315	130.354	42.497	106.93	121.11	257.5	45.8667	280.91	268.169	115.67	125.361	123.62
p00529;p20165;	IFIT2_HUMAN	Interferon-induced protein with tetratricopeptide repeats 2 OS=Homo sapiens GN=IFIT2 PE=1 SV=1	P09913;			Interferon-induced protein with tetratricopeptide repeats 2 OS	IFIT2	27.66	2	4	8.07117	10.801	21.74	0.44022	0.84909	20.6012	33.8014	1.45113	26.4015	70.8012	7.28097	83.4065	33.7012	24.3021	19.5015	6.92109	87.5007	1.1316	23.5018	71.7	184.001	95.7008	68.6013	7.86137	106.001	162.001	47.2011	30.0011	12.4011	36.01	128.001	76.1	140.001	57.7012	30.7011	18.4014	56.78	1.57113	13.7009
p00530;	NPL_HUMAN	N-acetylneuraminate lyase OS=Homo sapiens GN=NPL PE=1 SV=1	Q9BXD5;			N-acetylneuraminate lyase OS	NPL	53.17	1	1	0.235	0.001	0.874	0.00122	0.00109	0.0012	0.00136	0.109	0.00151	0.00125	1.21	0.00649	3.62	0.0021	0.0599	0.00109	1.63	0.209	0.483	0.356	7.35	0.994	3.67	0.00137	6.51	6.47	0.00114	0.0593	1.56	2.94	0.377	1.15	3.55	0.00117	0.417	0.00139	0.323	0.00113	0.000914
p00531;p02833;p03436;p05975;p05976;p06919;p11248;p11636;p18177;p18178;p20532;p20533;p22370;p23237;p23460;p24968;p26328;p26433;p26434;p26492;p26655;p29051;p29052;p29336;	ITA7_HUMAN	Integrin alpha-7 OS=Homo sapiens GN=ITGA7 PE=1 SV=3	Q13683;			Integrin alpha-7 OS	ITGA7	587.34	24	182	129.839	406.672	104.044	470.536	163.659	395.321	303.417	318.132	164.865	108.214	602.69	315.584	423.866	559.351	297.169	285.602	224.118	465.843	256.075	242.328	140.087	99.5595	68.7392	56.3155	74.6047	99.4569	169.788	52.7761	347.624	53.1507	136.21	110.394	83.1504	200.527	295.033	102.226	49.3645	76.9993	54.5118
p00533;p05657;p06733;p10291;p11879;p19850;p21524;p26054;	TOP1_HUMAN	DNA topoisomerase 1 OS=Homo sapiens GN=TOP1 PE=1 SV=2	P11387;			DNA topoisomerase 1 OS	TOP1	228.527	8	16	23.2393	58.285	42.45	118.776	3.48854	88.4436	5.28244	4.91865	4.68504	112.32	0.94079	1.94543	58.6085	109.06	234.949	7.75136	185.349	184.12	253.349	123.538	131.164	15.6726	10.3134	0.93959	22.4469	134.44	4.7417	32.3133	36.5952	30.4861	155.78	127.23	56.49	25.8262	192.642	18.2956	349.99	866.317	104.28
p00534;p15335;p23772;	FUND2_HUMAN	FUN14 domain-containing protein 2 OS=Homo sapiens GN=FUNDC2 PE=1 SV=2	Q9BWH2;			FUN14 domain-containing protein 2 OS	FUNDC2	43.68	3	28	23.45	41.7	37.2	15.5512	17.88	37.4	32.7	32.96	25.42	16.208	0.00291	0.01947	41.3024	28.9421	6.39149	15.55	17.2807	19.11	13.9518	49.2	20.096	16.73	29.09	6.68937	35.2	31.28	42.3	48.11	25.76	49.1011	123.7	91.6	32.83	38.68	48.19	60.8	53.1	32.46	46.73
p00535;p10366;p12904;p21950;p22492;	RALB_HUMAN	Ras-related protein Ral-B OS=Homo sapiens GN=RALB PE=1 SV=1	P11234;			Ras-related protein Ral-B OS	RALB	196.04	5	73	21.1252	40.68	23.7216	14.129	12.2511	26.6212	21.1714	13.7111	12.5105	21.9413	4.13388	30.3195	45.4012	20.6021	5.35447	10.191	31.86	3.6968	5.71076	34.3211	30.8315	16.4808	37.4113	0.00685	30.047	27.5707	41.32	45.566	6.25218	14.621	24.1207	34.6511	26.75	17.393	40.99	18.5414	27.151	24.666	21.4709
p00536;p00537;p06350;p23311;p23312;p23313;p24658;p24706;p24707;	GDIR1_HUMAN	Rho GDP-dissociation inhibitor 1 OS=Homo sapiens GN=ARHGDIA PE=1 SV=3	P52565;			Rho GDP-dissociation inhibitor 1 OS	ARHGDIA	169.31	9	77	19.4878	33.544	86.3247	100.544	19.5125	77.2136	90.8541	6.51965	38.5376	126.071	29.9748	19.3754	130.314	72.9684	129.544	31.3575	114.462	29.678	60.5793	41.1795	569.791	219.541	71.3811	8.98585	1075.61	915.34	40.9434	4.82763	100.403	86.3911	45.7361	16.1077	578.181	34.7358	81.2122	12.1983	4.84018	7.35791	39.9755
p00539;p03893;	ENOPH_HUMAN	Enolase-phosphatase E1 OS=Homo sapiens GN=ENOPH1 PE=1 SV=1	Q9UHY7;			Enolase-phosphatase E1 OS	ENOPH1	98.55	2	7	0.56217	0.002	0.22256	7.275	0.00218	0.7952	3.40136	0.56813	2.50151	6.56	0.00194	11.9065	0.00242	0.0042	0.29249	3.11109	13.29	0.0032	3.95176	1.957	21.5	8.1	11.85	28.091	19.71	18.08	5.95	0.00218	3.48	38.13	4.35	0.89	13.18	1.786	0.052	0.18539	0.00206	0.00226	0.001828
p00540;p00724;p00725;p00734;p01095;p07340;p10006;p15479;p22536;p26058;p26925;p28828;	AMPB_HUMAN	Aminopeptidase B OS=Homo sapiens GN=RNPEP PE=1 SV=2	Q9H4A4;			Aminopeptidase B OS	RNPEP	329.36	12	27	5.09336	1.679	11.9568	26.2101	90.9017	28.2974	42.0964	6.81091	9.42496	23.3217	72.8197	91.3389	32.9465	1.5131	28.1274	4.53663	48.7167	124.593	69.0856	13.0436	90.1758	36.207	84.284	43.9451	73.3029	80.932	43.3566	23.7859	64.3283	110.081	29.0321	102.867	74.2577	65.3337	24.2854	4.37551	12.1372	25.8818	28.0668
p00541;p00613;p00614;p01353;p01799;p04748;p05741;p08113;p10425;p14221;p15124;p15690;p17223;p21006;p23202;p25813;p26056;p26415;p26768;p26915;p28358;	CO4A_HUMAN	Complement C4-A OS=Homo sapiens GN=C4A PE=1 SV=2	P0C0L5; P0C0L4;			Complement C4-A OS	C4A	583.374	21	324	109.833	164.699	355.65	425.31	106.117	252.137	72.9009	170.952	165.392	356.33	185.308	79.0849	110.189	201.543	164.82	177.384	532.789	148.698	510.487	225.053	298.765	380.126	515.37	112.621	121.088	152.387	515.368	87.2155	398.368	532.297	93.1107	602.812	101.216	274.011	203.947	213.21	2412.88	754.026	266.04
p00543;p02223;p27650;	KPCD_HUMAN	Protein kinase C delta type OS=Homo sapiens GN=PRKCD PE=1 SV=2	Q05655;			Protein kinase C delta type OS	PRKCD	86.31	3	5	5.12234	0.843	0.66512	2.45244	0.91318	1.6624	2.32272	1.21226	1.68351	1.54525	0.00291	23.2965	9.98	0.7682	0.46098	0.00327	1.14134	1.0932	0.62252	1.51224	4.2829	0.786508	3.2027	1.03137	1.47192	1.98132	3.38228	0.41118	1.18218	2.18557	2.61143	1.44218	1.13168	1.13234	0.1682	0.00417	1.81206	0.00339	0.002742
p00545;p23662;	SMRD2_HUMAN	SWI/SNF-related matrix-associated actin-dependent regulator of chromatin subfamily D member 2 OS=Homo sapiens GN=SMARCD2 PE=1 SV=3	Q96GM5; Q92925; Q6STE5;			SWI/SNF-related matrix-associated actin-dependent regulator of chromatin subfamily D member 2 OS	SMARCD2	69.16	2	4	0.60217	0.719	0.95356	0.00244	2.01109	0.0024	0.00272	6.42113	0.38851	0.0025	1.62097	6.09649	1.878	0.5701	0.38349	0.26109	3.877	5.0916	0.81976	5.09	4.58	4.06	3.9	0.00274	3.74	2.06066	0.00228	6.63	2.71109	2.09057	13.73	13.81	6.55	2.76117	2.698	3.52	16.6	4.15	2.888
p00546;p04686;p04687;p06143;p06144;p06513;p09750;p10497;p11521;p11522;p12051;p12052;p13348;p13349;p14261;p14262;p14296;p14297;p17410;p18108;p18442;p18443;	ACADS_HUMAN	Short-chain specific acyl-CoA dehydrogenase, mitochondrial OS=Homo sapiens GN=ACADS PE=1 SV=1	P16219;			Short-chain specific acyl-CoA dehydrogenase, mitochondrial OS	ACADS	563.41	22	266	459.85	302.791	481.66	190.492	185.394	341.142	401.673	63.14	229.567	86.0392	84.4685	66.4968	227.902	309.829	274.364	697.705	129.196	175.922	189.379	59.9573	44.8759	45.122	28.4215	43.0098	92.5717	43.5869	154.498	86.6615	146.629	53.4884	46.3741	75.0216	16.1181	54.3768	233.74	125.867	30.6794	19.4694	11.7486
p00547;p00684;p05755;p12972;p12973;p16575;p18573;p18574;	TPM4_HUMAN	Tropomyosin alpha-4 chain OS=Homo sapiens GN=TPM4 PE=1 SV=3	P67936;			Tropomyosin alpha-4 chain OS	TPM4	453.27	8	44	14.5197	29.089	16.2091	16.9449	21.2065	22.9606	22.6954	10.9657	20.186	157.941	5.29385	0.05192	0.00968	22.7147	12.416	28.7355	74.894	6.942	12.2008	54.9534	33.3743	80.1923	43.1277	20.9682	31.6729	44.9336	9.63856	10.8076	58.4333	60.8384	119.471	114.304	124.07	363.07	64.2233	24.2829	152.989	73.7614	40.4657
p00550;p14982;	PTPRA_HUMAN	Receptor-type tyrosine-protein phosphatase alpha OS=Homo sapiens GN=PTPRA PE=1 SV=2	P18433;			Receptor-type tyrosine-protein phosphatase alpha OS	PTPRA	45.76	2	28	4.32	15.49	6.93	14.7012	17.819	19.27	22.29	14.43	14.03	1.781	16.901	9.52649	29.88	13.65	11.9015	17.43	16.08	30.7016	9.56176	10.141	5.26	10.853	2.79	0.55937	9.364	3.307	10.626	7.36	16.442	19.26	8.59	12.61	5.72	9.52	16.87	14.034	3.09	2.719	5.09091
p00551;p13254;p18120;	HINT2_HUMAN	Histidine triad nucleotide-binding protein 2, mitochondrial OS=Homo sapiens GN=HINT2 PE=1 SV=1	Q9BX68;			Histidine triad nucleotide-binding protein 2, mitochondrial OS	HINT2	87.77	3	27	37.157	5.775	38.79	4.51122	1.70218	15.77	5.72236	0.00339	9.11151	41.59	0.70394	27.913	7.60121	3.2642	0.00447	7.30109	10.014	0.0048	5.65476	8.77112	21.93	21.4	8.32135	1.04274	33.49	30.55	1.10228	3.31009	6.91809	32.97	48	4.62218	44.21	10.5212	0.8551	7.379	0.00309	0.00339	2.70183
p00552;	SMYD2_HUMAN	N-lysine methyltransferase SMYD2 OS=Homo sapiens GN=SMYD2 PE=1 SV=2	Q9NRG4;			N-lysine methyltransferase SMYD2 OS	SMYD2	29.21	1	1	29.3	0.001	31.8	3.46	0.614	7.68	2.71	0.305	0.375	25	5.52	9.55	3.91	4.37	9.38	6.46	3.77	9.27	6.71	24.7	8.89	13.3	3.41	0.00137	11.6	5.25	3.15	9.16	2.2	0.198	10.7	0.00109	1.54	23.8	8.27	22.4	3.83	1.6	5.87
p00553;p09079;p14365;p28614;	CLC11_HUMAN	C-type lectin domain family 11 member A OS=Homo sapiens GN=CLEC11A PE=1 SV=1	Q9Y240;	ECM-affiliated Proteins	Matrisome-associated	C-type lectin domain family 11 member A OS	CLEC11A	169.38	4	9	0.57651	0.004	0.00624	0.69366	2.46327	0.0048	0.00544	3.55339	13.3045	0.005	95.0029	2.32947	0.00484	16.0063	11.9045	7.43327	2.00201	64.2048	42.1053	1.09424	31.47	0.003016	10.2614	9.77411	5.67192	15.8233	6.75342	6.57327	1.47327	5.77657	9.787	13.35	0.495517	7.045	4.4233	69	3.16206	80.76	95.4
p00556;p02790;p03006;p07940;p10118;p10939;p12141;p20617;p22726;p25759;p28187;p28188;	FBLN2_HUMAN	Fibulin-2 OS=Homo sapiens GN=FBLN2 PE=1 SV=2	P98095;	ECM Glycoproteins	Core matrisome	Fibulin-2 OS	FBLN2	62.8	12	30	20.329	18.909	13.1089	36.3859	46.9176	31.9954	10.9109	23.8139	29.3136	44.0513	42.6779	13.6649	22.8289	14.5047	9.5849	8.93563	8.91135	14.844	12.4186	30.9004	84.1758	31.5638	57.3128	19.4223	66.0229	82.1926	3.36126	28.4297	10.0228	5.36741	10.8564	36.1345	168.368	17.278	11.2886	52.2416	21.9422	122.612	34.5964
p00557;p00558;p00903;p00904;p01858;p02737;p02753;p04507;p04508;p05206;p05207;p05208;p05209;p07876;p08155;p08881;p09121;p09193;p09688;p10440;p10441;p10758;p10759;p13389;p13390;p13700;p14463;p14464;p14736;p16803;p18945;p20237;p22188;p22288;p24556;p24557;p27792;p27793;	KPYM_HUMAN	Pyruvate kinase PKM OS=Homo sapiens GN=PKM PE=1 SV=4	P14618;			Pyruvate kinase PKM OS	PKM	1657.53	38	690	379.539	419.44	427.119	583.005	223.896	587.788	842.703	93.9395	338.392	686.887	140.12	805.843	1704.7	775.744	626.273	376.133	788.286	156.016	548.011	676.057	1882.31	924.143	4375.28	408.903	568.44	2398.76	659.004	827.211	641.86	4898.77	1606.38	2075.12	3869.51	1067.07	868.094	423.915	3101.66	1235.57	467.849
p00559;p08489;p09527;p24535;	CX6B1_HUMAN	Cytochrome c oxidase subunit 6B1 OS=Homo sapiens GN=COX6B1 PE=1 SV=2	P14854;			Cytochrome c oxidase subunit 6B1 OS	COX6B1	94.32	4	4	4.87817	7.737	8.66656	6.18522	0.00436	2.4724	0.81508	4.62813	10.08	11.179	2.94291	0.89447	0.29563	1.9163	6.96	5.31109	21.625	0.0064	1.55152	7.52224	76.42	47.4088	4.04735	1.84337	46.279	137.12	1.76342	0.69458	8.23109	32.73	8.692	5.20809	18.243	66.21	2.2171	2.01539	2.85303	3.11313	0.161742
p00560;	RASLC_HUMAN		Q9NYN1;					22.55	1	1	0.764	1.3	0.529	4.96	0.00109	2.31	1.78	0.00113	4.75	0.491	5.31	3.03	9.89	2.01	0.00149	5.37	1.89	0.407	0.00176	3.8	5.11	3.57	4.79	1.09	4.94	3.75	1.86	0.00109	4.78	3.31	1.71	10.8	5.76	6.26	3.98	2.96	9.31	3.89	1.75
p00562;p00669;p01328;p01818;p02761;p04468;p05096;p06586;p13256;p14661;p17455;p20730;p20731;p21150;p25014;p27349;p27944;	PML_HUMAN	Protein PML OS=Homo sapiens GN=PML PE=1 SV=3	P29590;			Protein PML OS	PML	725.82	17	78	84.9767	41.721	97.2389	348.122	142.351	79.4208	86.0256	77.0696	76.1411	96.0908	85.5126	38.5109	41.7145	31.2652	50.8379	171.443	92.9333	68.6492	82.5948	331.404	518.461	124.079	340.991	35.5011	161.923	302.892	156.041	66.6032	182.46	120.579	53.4309	257.641	960.5	146.288	89.3279	389.437	387.867	1078.15	110.618
p00564;p04744;p05748;p12119;p12657;p12658;p14906;p14958;p14959;p20930;p21741;p21742;p21743;p21744;p22310;	SUN2_HUMAN	SUN domain-containing protein 2 OS=Homo sapiens GN=SUN2 PE=1 SV=3	Q9UH99;			SUN domain-containing protein 2 OS	SUN2	286.38	15	42	58.8992	54.331	58.1266	39.7377	43.4405	61.5534	87.1477	34.8818	36.8815	40.2315	10.787	204.016	202.42	95.3792	37.0192	77.994	48.208	12.1176	25.0126	63.2424	96.5958	100.589	55.6657	12.9187	44.2939	74.4711	43.6097	62.4343	38.5448	21.1156	144.579	74.9062	38.197	34.3396	63.6022	36.521	22.3122	26.0338	45.8495
p00565;p02323;p06902;p18265;p21970;	STA5A_HUMAN	Signal transducer and activator of transcription 5A OS=Homo sapiens GN=STAT5A PE=1 SV=1	P51692; P42229;			Signal transducer and activator of transcription 5A OS	STAT5A	91.4	5	24	6.0745	9.735	12.937	19.2232	2.25418	20.45	21.47	1.80452	11.931	12.8783	3.93291	3.42596	42.3112	9.8242	21.614	10.2171	18.7713	7.3048	10.8135	14.361	15.9715	5.63375	8.4157	5.15737	17.186	12.6007	29.144	1.78627	50.855	11.1611	3.70771	20.225	10.3443	20.812	17.9011	4.05478	4.88806	4.87543	0.00457
p00568;p22441;	TM9S2_HUMAN	Transmembrane 9 superfamily member 2 OS=Homo sapiens GN=TM9SF2 PE=1 SV=1	Q99805;			Transmembrane 9 superfamily member 2 OS	TM9SF2	41.82	2	2	6.937	0.375	3.038	0.35722	1.50109	3.065	0.17736	5.64	3.09	0.27425	1.81097	0.01298	0.68921	0.0042	4.25149	0.64909	6	0.0032	2.68176	0.50912	4.315	3.46	8.17	1.368	0.833	3.18	6.01114	20.37	5.04	7.58	2.85	14.41	11.21	5.15	3.63	5.53	7.82	5.42	5.43
p00569;p02073;p07721;p07722;p12371;p19702;p25437;p26512;p28082;	K2C4_HUMAN	Keratin, type II cytoskeletal 4 OS=Homo sapiens GN=KRT4 PE=1 SV=4	P19013;			Keratin, type II cytoskeletal 4 OS	KRT4	600.5	9	27	8.58485	6.957	5.76092	23.6049	37.7744	6.6792	21.1282	25.2468	9.89655	38.5142	37.7139	13.2074	11.3085	26.6084	23.9575	5.47463	24.2617	18.998	46.6593	59.5716	99.0002	64.2345	784.28	51.8845	80.0983	111.48	59.0667	35.0275	96.9184	138.44	177.304	483.536	312.24	33.6529	85.6435	105.69	35.2832	66.0497	53.7073
p00570;p03979;p05824;p05911;p07674;p08958;p10525;p11343;p12107;p13227;p18882;p19917;p23590;p25024;p26499;p26921;	AT2A2_HUMAN	Sarcoplasmic/endoplasmic reticulum calcium ATPase 2 OS=Homo sapiens GN=ATP2A2 PE=1 SV=1	Q93084; P16615;			Sarcoplasmic/endoplasmic reticulum calcium ATPase 2 OS	ATP2A2	129.91	16	119	57.347	87.833	63.9502	122.196	261.485	125.844	185.254	139.742	72.574	3782	195.246	226.151	240.006	307.306	114.8	70.4835	250.571	189.864	232.577	123.613	299.786	287.842	180.464	132.039	100.446	205.362	285.976	372.542	246.223	59.6473	116.642	240.038	195.604	246.512	207.881	268.454	186.852	495.279	263.886
p00571;p06794;p07822;p09070;p10293;p10987;p14515;p15693;p16881;p18710;p19819;p20527;p28210;p28211;	P5CS_HUMAN	Delta-1-pyrroline-5-carboxylate synthase OS=Homo sapiens GN=ALDH18A1 PE=1 SV=2	P54886;			Delta-1-pyrroline-5-carboxylate synthase OS	ALDH18A1	281.77	14	67	41.743	33.069	73.7678	18.1358	39.0047	24.4314	57.4522	8.1553	10.1881	25.285	2.27664	74.3949	119.747	63.6047	33.1774	25.8876	64.4053	1.8182	10.8651	48.8206	73.3142	47.0413	92.6511	18.8823	85.1927	102.575	79.8568	44.9746	50.3487	110.808	75.6769	133.353	115.904	33.9394	50.6975	27.5897	25.7102	93.1185	12.9662
p00572;p13218;	RABE1_HUMAN	Rab GTPase-binding effector protein 1 OS=Homo sapiens GN=RABEP1 PE=1 SV=2	Q15276;			Rab GTPase-binding effector protein 1 OS	RABEP1	31.88	2	15	10.198	9.363	12.612	5.903	4.22109	6.714	14.1014	10.9011	3.66151	1.19125	0.38297	2.46649	2.14121	0.0042	3.227	16.3893	4.84	2.4516	6.22176	1.703	3.45145	18.597	8.46	0.51437	9.42	18.71	3.7	1.98109	5.32	1.55057	1.28	16.942	9.82	5.023	15.381	4.38139	4.86103	28.6011	2.536
p00578;p00657;p00768;p00769;p01107;p02125;p02162;p04089;p04554;p04735;p05770;p05830;p05831;p06742;p07086;p07144;p07420;p07980;p09239;p14961;p15019;p17578;p18942;p25722;p29124;	DCTN1_HUMAN	Dynactin subunit 1 OS=Homo sapiens GN=DCTN1 PE=1 SV=3	Q14203;			Dynactin subunit 1 OS	DCTN1	477.51	25	108	1050.29	1548.28	785.45	860.435	837.789	855.414	1018.2	1567.68	1340.7	418.496	1353.79	180.211	201.137	970.778	469.815	1527.41	648.226	546.773	628.919	287.544	374.857	248.588	404.111	290.335	400.275	239.141	914.412	442.209	386.133	332.397	368.424	293.008	381.411	763.408	945.912	354.915	176.299	535.03	788.99
p00580;	HTR5A_HUMAN	HEAT repeat-containing protein 5A OS=Homo sapiens GN=HEATR5A PE=1 SV=2	Q86XA9;			HEAT repeat-containing protein 5A OS	HEATR5A	30.51	1	1	0.00117	0.001	0.00156	0.00122	0.00109	0.66	0.00136	0.00113	0.00151	0.00125	0.00097	0.00649	0.00121	0.0021	0.00149	0.00109	0.000669	0.0016	0.00176	0.00112	0.00145	0.000754	0.00135	0.00137	0.000962	0.00066	0.00114	0.00109	0.00109	0.000569	0.28	0.00109	0.000839	0.00117	0.0011	0.00139	0.00103	0.00113	0.000914
p00582;p00583;p01786;p02610;p07827;p07828;p13146;p15416;p20993;p29399;	SFPQ_HUMAN	Splicing factor, proline- and glutamine-rich OS=Homo sapiens GN=SFPQ PE=1 SV=2	P23246;			Splicing factor, proline- and glutamine-rich OS	SFPQ	179.99	10	116	53.8656	51.612	97.7931	61.8984	47.5272	71.2284	47.1997	6.37378	52.6815	118.171	16.8058	73.1519	25.5173	41.1943	31.178	56.4282	165.111	11.52	56.3253	308.912	336.671	286.002	134.111	15.1435	553.04	281.091	21.8726	110.382	446.502	215.92	541.24	316.132	679.99	85.0365	77.6372	117.081	395.89	49.4095	58.1479
p00584;p00886;p01360;p01673;p02363;p02990;p04088;p04587;p04998;p04999;p05973;p06470;p06471;p06865;p07049;p09870;p10367;p14400;p15105;p15215;p15216;p16224;p17255;p17422;p17423;p17664;p18071;p18473;p18474;p21581;p21582;p21929;p21930;p22380;p22491;p22966;p24269;p25941;p25942;p27350;	LMNB2_HUMAN	Lamin-B2 OS=Homo sapiens GN=LMNB2 PE=1 SV=4	Q03252;			Lamin-B2 OS	LMNB2	1207.15	40	523	265.253	472.925	302.922	495.109	114.736	363.354	109.556	183.151	205.288	1540.95	516.388	419.591	225.96	153.425	211.668	135.189	705.279	251.734	476.935	1459.75	4723.61	1867.16	838.104	127.364	4587.26	2807.55	396.372	644.083	968.329	221.545	3615.34	574.134	3748.76	728.031	364.07	631.178	674.724	274.986	684.612
p00585;p15418;p29400;	PSPC1_HUMAN	Paraspeckle component 1 OS=Homo sapiens GN=PSPC1 PE=1 SV=1	Q8WXF1;			Paraspeckle component 1 OS	PSPC1	132.71	3	10	0.45134	0.496	11.2116	15.16	23.3022	19.2012	21.8174	10.9023	14.6495	16.43	37.101	7.08298	2.55242	0.9821	24.503	11.6861	19.47	33.4716	31.4418	21.69	52	33.24	17.41	0.85674	51.6	38.64	3.147	9.31109	35.82	28.96	38.8	45.65	46.34	19.51	12.98	10.2484	51.32	15.267	10.3675
p00589;p00721;p01213;p01641;p01642;p02054;p02055;p02056;p03169;p03213;p03466;p03467;p03685;p04038;p04200;p04296;p04302;p04303;p04576;p04804;p04907;p04908;p04946;p04947;p05027;p05028;p05399;p05960;p05961;p06048;p06192;p06193;p06236;p06460;p06461;p06866;p07150;p07316;p07317;p07441;p07466;p07641;p07642;p07798;p07825;p07990;p07991;p08349;p08394;p08395;p08529;p09310;p09311;p10142;p10143;p10967;p11015;…	SPTB2_HUMAN	Spectrin beta chain, non-erythrocytic 1 OS=Homo sapiens GN=SPTBN1 PE=1 SV=2	Q01082;			Spectrin beta chain, non-erythrocytic 1 OS	SPTBN1	3049.64	144	2062	2876.93	3496.93	3117.39	1813.85	1882.87	3086.23	1991.5	1751.4	2240.18	2322.41	1641.25	3636.54	1918.25	1776.54	1071.16	1539.19	3429.41	2148.64	1059.55	1842.53	2159.75	1175.27	2065.66	515.76	3002.88	1299.97	2493.29	1401.16	1106.71	1010.62	1145.86	1050.46	1479.35	2601.93	2670.58	691.109	845.855	465.746	801.069
p00590;p07890;p18170;p26956;	NEUL_HUMAN	Neurolysin, mitochondrial OS=Homo sapiens GN=NLN PE=1 SV=1	Q9BYT8;			Neurolysin, mitochondrial OS	NLN	20.01	4	6	510.28	351.582	347.89	303.144	184.361	255.397	104.653	256.302	223.803	85.0325	450.003	21.6195	18.47	13.2421	118.901	318.181	289.9	158.005	196.074	167.569	69.6529	135.753	271.076	52.4041	79.1219	79.5207	72.9011	238.002	113.062	18.2206	183.111	367.314	48.0888	949.822	483.061	297.123	239.382	243.791	335.352
p00592;p08289;	PGTA_HUMAN		Q92696;					20.87	2	2	17.67	37.85	2.42	57.7	6.742	24.43	12.65	16.22	16.52	186.001	1.25097	98.57	1.69121	9.77	1.246	5.82	47.52	3.657	21.23	36.53	216.2	259.05	274.65	15.29	324.29	281.31	184.24	26.8011	14.32	8.62	52.977	7.64109	213.83	40.4012	17.7011	9.83139	13.301	3.17113	4.54
p00593;	PTCA_HUMAN	Protein tyrosine phosphatase receptor type C-associated protein OS=Homo sapiens GN=PTPRCAP PE=1 SV=1	Q14761;			Protein tyrosine phosphatase receptor type C-associated protein OS	PTPRCAP	67.56	1	2	0.00117	0.001	0.00156	0.00122	0.00109	0.0012	0.00136	0.00113	0.00151	0.00125	0.00097	0.00649	0.00121	6.64	0.00149	0.66	1.55	0.0016	0.00176	5.49	0.00145	0.000754	0.00135	2.88	0.000962	0.00066	0.00114	0.521	10.9	0.000569	0.000714	7.65	0.000839	0.00117	0.0011	0.331	5.41	0.00113	0.000914
p00596;p01186;p01494;p03407;p04130;p07397;p08270;p08910;p09930;p10038;p13078;p13210;p13411;p14938;p15582;p16175;p16189;p16544;p17080;p17084;p17163;p17627;p17971;p18077;p19212;p19462;p20067;p20078;p20253;p23945;p25017;p25242;p25428;p27168;p27531;p28070;p28334;p28680;p29491;p29740;	DESP_HUMAN	Desmoplakin OS=Homo sapiens GN=DSP PE=1 SV=3	P15924;			Desmoplakin OS	DSP	1495.93	40	85	214.883	173.078	293.32	188.055	224.016	138.58	268.731	89.863	195.088	89.6962	147.486	74.2477	144.498	195.198	196.558	222.561	164.696	207.732	97.2987	145.586	356.424	239.822	356.809	213.359	210.925	228.511	238.952	922.068	332.65	140.414	546.896	186.726	333.791	198.655	271.638	160.525	227.8	365.215	111.304
p00597;p16603;p17678;p27612;	KTHY_HUMAN	Thymidylate kinase OS=Homo sapiens GN=DTYMK PE=1 SV=4	P23919;			Thymidylate kinase OS	DTYMK	28.77	4	4	157.19	102.09	139	75.834	169.593	127.354	197.785	42.1723	132.203	93.99	7.09097	326.019	224.211	142.072	55.9	99.4011	133.019	17.9632	28.9035	156.33	238.51	98.167	153.408	36.2027	226.44	161.57	91.763	95.3721	64.39	98.5	78.24	209.11	135.39	108.991	121.76	74.29	71.68	43.87	44.6018
p00601;p03430;p06390;p06734;p08093;p08201;p08754;p08762;p09028;p09830;p12731;p12732;p16306;p24767;p25624;	RS3_HUMAN	40S ribosomal protein S3 OS=Homo sapiens GN=RPS3 PE=1 SV=2	P23396;			40S ribosomal protein S3 OS	RPS3	440.63	15	317	182.798	255.689	331.143	178.244	165.634	240.767	144.134	157.632	171.682	214.931	97.3718	152.765	232.348	276.608	83.7154	158.482	497.941	84.252	224.237	632.9	501.77	464.96	690.3	153.814	715.65	648.28	389.036	454.74	426.011	548.91	720.55	1112.37	806.38	744.97	527.391	475.949	1200.83	650.283	331.71
p00604;p05317;	F136A_HUMAN	Protein FAM136A OS=Homo sapiens GN=FAM136A PE=1 SV=1	Q96C01;			Protein FAM136A OS	FAM136A	31.54	2	2	4.22117	6.601	8.32	6.94	5.56109	9.6	5.61136	5.468	6.89	5.593	0.00194	0.01298	0.00242	10.1021	7.02149	0.00218	16.27	0.0032	6.76176	2.10112	8.69145	5.73075	0.0027	0.00274	4.51	1.46066	8.24	0.00218	11.33	15.97	0.098714	26.59	10.93	12.5	15.72	3.63139	24.901	0.00226	2.83091
p00605;p00606;p01139;p01140;p01233;p01703;p02854;p03761;p03762;p04672;p04673;p09398;p09747;p09767;p09768;p10247;p11871;p11872;p12089;p12390;p12391;p14061;p14485;p16410;p16468;p16469;p16755;p16756;p16757;p18899;p18900;p19660;p19982;p21836;p21837;p21838;p23924;p23925;p27595;p27596;p28602;p28603;p28604;p29041;p29054;	ACSL1_HUMAN	Long-chain-fatty-acid--CoA ligase 1 OS=Homo sapiens GN=ACSL1 PE=1 SV=1	Q9ULC5; P33121;			Long-chain-fatty-acid--CoA ligase 1 OS	ACSL1	1111.48	45	710	737.775	973.812	602.693	983.807	575.618	2041.93	1678.26	536.065	1419.99	386.892	219.296	673.328	1532.49	1330.1	979.639	1101	1107.49	711.105	1269.95	611.32	737.292	584.815	489.04	405.235	389.156	338.33	1473.32	993.656	564.728	399.897	158.985	649.257	368.381	957.723	797.612	560.392	201.354	378.911	220.297
p00609;	TPD53_HUMAN	Tumor protein D53 OS=Homo sapiens GN=TPD52L1 PE=1 SV=1	Q16890;			Tumor protein D53 OS	TPD52L1	61.7	1	1	0.00117	0.001	0.00156	0.00122	0.00109	0.0012	0.00136	0.00113	0.00151	0.00125	0.00097	0.00649	0.00121	0.0021	0.00149	0.00109	0.000669	0.0016	0.00176	0.00112	2.37	0.000754	1.54	0.00137	4.49	67.8	0.00114	0.00109	0.00109	2.56	0.599	0.00109	0.212	0.00117	0.0011	0.00139	0.00103	0.00113	0.000914
p00615;p00616;p00782;p00783;p00870;p01180;p02936;p04336;p04337;p05616;p05617;p05618;p05940;p06927;p06928;p09169;p09998;p14202;p16009;p19541;p19542;p20973;p20974;p25168;p25197;p26348;p27774;p27775;p27945;p29017;p29053;	MMSA_HUMAN	Methylmalonate-semialdehyde dehydrogenase [acylating], mitochondrial OS=Homo sapiens GN=ALDH6A1 PE=1 SV=2	Q02252;			Methylmalonate-semialdehyde dehydrogenase [acylating], mitochondrial OS	ALDH6A1	889.51	31	521	1218.42	561.132	1391.89	414.467	489.85	1046.12	1246.05	120.743	775.272	150.163	146.828	999.977	403.095	452.813	580.677	1516.42	557.799	279.574	373.739	156.181	272.916	87.7803	180.912	39.7383	168.559	200.539	420.159	208.601	316.797	256.419	493.322	205.273	208.297	124.133	584.726	268.905	171.531	62.1292	73.9032
p00617;p00618;p01387;p01388;p02352;p02353;p03425;p04081;p04082;p04104;p04855;p04916;p04917;p05700;p05701;p06199;p06200;p06268;p06269;p06270;p06436;p06437;p06438;p06439;p06483;p06484;p06843;p07012;p07053;p07168;p08755;p09082;p09083;p09084;p09085;p10124;p10928;p10929;p11006;p11007;p11008;p11009;p11110;p11111;p11112;p11160;p11542;p11543;p11544;p11545;p11546;p11555;p11556;p13108;p13109;p13143;p13144;…	MYH11_HUMAN	Myosin-11 OS=Homo sapiens GN=MYH11 PE=1 SV=3	P35749;			Myosin-11 OS	MYH11	5534.53	186	6558	12229.7	10365.5	6221.64	49153.3	31899.2	40986	15104.4	46223.7	30056	3242.49	83364.9	25474.2	19052.1	11562.9	16366.5	11240.6	10138	46051.4	38403.4	13168.2	3242.36	2233.64	3601.67	5805.73	9742.67	1943.93	2464.15	7401.27	2300.88	754.403	5757.13	5729.26	1534.82	6347.02	12545.7	35865.6	3328.05	10703.8	5402.02
p00619;p00620;p01146;p02145;p02275;p02953;p03565;p04353;p06038;p08326;p08370;p08453;p08867;p09091;p11094;p11668;p13415;p17484;p17485;p17486;p18033;p18174;p19099;p19618;p21083;p22668;p22669;p25516;p25847;p25868;	HXK1_HUMAN	Hexokinase-1 OS=Homo sapiens GN=HK1 PE=1 SV=3	P19367;			Hexokinase-1 OS	HK1	909.53	30	216	95.2989	72.375	88.018	144.578	508.129	148.413	781.645	102.418	113.867	319.473	349.197	199.49	239.972	861.468	352.761	98.9857	227.323	357.132	318.772	341.182	476.244	292.954	513.927	289.197	353.958	296.827	699.522	414.571	262.909	443.304	298.222	487.844	471.074	327.979	302.196	252.897	284.414	174.483	268.321
p00626;p01829;p16885;p19947;p20075;p20076;p22983;p28922;	HEBP2_HUMAN	Heme-binding protein 2 OS=Homo sapiens GN=HEBP2 PE=1 SV=1	Q9Y5Z4;			Heme-binding protein 2 OS	HEBP2	259.46	8	57	68.9512	34.465	66.7	40.14	84.092	65.8312	25.2784	8.19452	49.673	336.1	45.2849	39.0889	115.514	55.7882	31.618	11.6932	117.721	42.3764	56.9218	52.8782	212.602	120.08	91.1214	9.89948	109.62	97.82	479.391	18.3064	22.2201	154.31	39.3007	41.6091	65.48	79.4643	70.6891	32.7986	42.6541	46.2645	22.8987
p00627;p02341;p02342;p06605;p13476;p18035;p27498;	ARPC4_HUMAN	Actin-related protein 2/3 complex subunit 4 OS=Homo sapiens GN=ARPC4 PE=1 SV=3	P59998;			Actin-related protein 2/3 complex subunit 4 OS	ARPC4	146.25	7	130	67.8112	28.5595	55.2766	55.3637	27.7522	38.1312	62.5541	21.6034	33.9247	40.76	28.0529	74.116	64.2048	31.5084	68.4545	27.9433	88.9213	24.1264	41.4618	98.319	131.532	55.4755	185.39	79.1614	132.252	199.85	64.0553	33.0033	78.2712	161.7	81.195	300.661	209.685	151.242	77.1062	77.6498	189.15	173.352	49.3448
p00628;p13340;	TM9S4_HUMAN	Transmembrane 9 superfamily member 4 OS=Homo sapiens GN=TM9SF4 PE=1 SV=2	Q92544;			Transmembrane 9 superfamily member 4 OS	TM9SF4	59.43	2	7	31.4	37.1	47.41	17.4	7.53	35.81	23.62	16.9011	20.71	68.1	1.55097	22.9065	20.7	20.07	8.49	14.97	51.8	2.3716	13.5	124.43	68.25	39.13	43.47	8.05	186.87	77.25	81.53	7.79	30.99	52.7	29.48	45.97	82.34	19.24	7.95	6.96	26.46	9.189	4.596
p00629;p00630;p14857;p16035;p17108;p17109;p20481;p27839;p29658;	BAP31_HUMAN	B-cell receptor-associated protein 31 OS=Homo sapiens GN=BCAP31 PE=1 SV=3	P51572;			B-cell receptor-associated protein 31 OS	BCAP31	145.34	9	139	203.595	323.676	153.9	290.05	478.601	557.14	662.9	383.92	364.4	69.8003	79.0429	693.229	524.651	488.232	256.101	223.108	280.17	204.282	158.28	132.542	329.09	202.16	110.097	52.9527	137.445	328.82	370.861	271.23	257.061	125.979	100.504	265.94	234.001	157.5	262.417	120.29	184.11	88.546	144.84
p00633;p05095;p05897;p08396;p10675;p11054;p11108;p11206;p16914;p17517;p19657;p22034;p22035;p25388;p29860;	ARP3_HUMAN	Actin-related protein 3 OS=Homo sapiens GN=ACTR3 PE=1 SV=3	P61158;			Actin-related protein 3 OS	ACTR3	207.01	15	152	92.6362	58.933	70.7216	133.408	46.5965	105.725	85.5821	30.3688	53.4465	76.6725	61.1668	68.4649	208.707	89.0084	101.597	61.7764	207.811	47.8774	91.5588	281.803	233.273	118.312	269.741	136.934	187.332	250.821	84.3877	40.7435	193.707	235.311	176.322	680.171	336.892	280.831	162.752	176.363	420.072	377.051	94.1307
p00635;p06051;p09974;p12167;p19879;p21413;p21414;p22592;p24444;p25163;p25719;p26890;p27209;p28391;p29149;p29730;	SQRD_HUMAN	Sulfide:quinone oxidoreductase, mitochondrial OS=Homo sapiens GN=SQRDL PE=1 SV=1	Q9Y6N5;			Sulfide:quinone oxidoreductase, mitochondrial OS	SQRDL	398.03	16	208	437.78	102.8	388.82	163.394	175.398	218.291	443.07	273.64	122.573	20.98	89.3878	283.555	527.452	235.166	423.866	199.463	135.392	188.788	121.335	150.946	164.59	70.854	136.846	109.182	218.954	185.899	117.127	400.522	324.951	83.8257	65.2907	757.481	250.877	174.394	302.297	323.113	613.91	389.633	237.161
p00636;	DACH2_HUMAN	Dachshund homolog 2 OS=Homo sapiens GN=DACH2 PE=2 SV=1	Q96NX9;			Dachshund homolog 2 OS	DACH2	28.82	1	2	0.817	0.417	0.00156	0.374	1.82	0.0012	0.00136	0.00113	0.00151	0.00125	0.00097	0.00649	0.00121	0.0021	0.00149	0.192	2.29	1.68	4.23	0.00112	0.00145	0.000754	0.00135	0.00137	0.000962	0.00066	0.00114	0.00109	5.4	0.000569	0.000714	0.00109	0.000839	0.00117	0.0011	0.00139	1.49	0.00113	0.000914
p00637;p02571;p02634;p05385;p05508;p05509;p08788;p10847;p11332;p12032;p15370;p26109;p27318;p27470;p27582;p28023;p29299;p29307;	ILF3_HUMAN	Interleukin enhancer-binding factor 3 OS=Homo sapiens GN=ILF3 PE=1 SV=3	Q96SI9; Q12906;			Interleukin enhancer-binding factor 3 OS	ILF3	415.06	18	83	86.4408	122.5	111.034	143.561	67.0174	108.414	43.5946	82.9087	68.242	93.9625	107.58	45.1109	48.8025	39.9102	18.8899	9.81981	88.0683	98.5982	47.8836	133.851	199.541	89.5715	319.422	57.8286	84.3069	146.334	42.8468	71.2895	70.9055	395.286	308.58	95.9563	314.65	172.028	94.6283	35.4667	51.7782	32.4209	63.3467
p00638;p01740;p02030;p02163;p03013;p04469;p04655;p05719;p06600;p08845;p08853;p09493;p09791;p11221;p11859;p14071;p15180;p17283;p17988;p18449;p18714;p21654;p21655;p25259;p25812;p26104;p26864;p28757;	PARP1_HUMAN	Poly [ADP-ribose] polymerase 1 OS=Homo sapiens GN=PARP1 PE=1 SV=4	P09874;			Poly [ADP-ribose] polymerase 1 OS	PARP1	1215.84	28	149	68.6387	90.046	78.1709	82.5674	50.2989	70.0582	97.449	53.8824	67.5506	85.3587	21.0765	75.6763	111.759	115.418	22.5893	52.2708	146.794	25.1964	44.8812	461.811	255.171	231.014	158.745	61.5127	365.901	214.833	107.946	159.702	282.295	148.443	874.65	390.651	343.271	173.475	118.395	79.6793	670.451	157.427	277.842
p00639;p00640;p01097;p01098;p01549;p02897;p02947;p03696;p04600;p04634;p04635;p05061;p07965;p09273;p14204;p17656;p20629;p22450;p22451;p23248;p24764;p25715;p28608;	CO9_HUMAN	Complement component C9 OS=Homo sapiens GN=C9 PE=1 SV=2	P02748;			Complement component C9 OS	C9	280.96	23	148	211.509	97.3926	78.6093	242.309	48.6174	79.7574	63.8418	56.3298	97.9639	185.159	263.856	117.4	223.871	190.221	83.2249	184.219	161.123	271.823	436.313	33.4628	195.877	185.217	185.458	273.096	130.634	89.171	175.84	67.1707	149.479	2131.37	38.7912	218.694	188.076	64.3097	82.3348	131.135	42.9044	367.434	44.1748
p00641;p03876;p03877;p15284;p20019;p24748;p28712;	MYO1F_HUMAN	Unconventional myosin-If OS=Homo sapiens GN=MYO1F PE=1 SV=3	O00160;			Unconventional myosin-If OS	MYO1F	189.02	7	34	16.3812	15.46	29.8316	22.997	7.18327	17.34	13.2934	2.82552	16.7915	23.0132	36.6859	35.4595	70.7324	21.7502	8.91047	8.17118	37.6907	3.1396	9.53452	34.272	33.3314	10.927	17.472	6.28374	11.6707	25.93	18.3333	14.793	15.2901	26.13	7.588	65.07	7.178	17.525	23.448	23.114	25.671	27.58	10.412
p00642;p04359;p04360;p05065;p06498;p07953;p07995;p08111;p08356;p09641;p09642;p10456;p11616;p14062;p14879;p15534;p16162;p16288;p16904;p17568;p18054;p19652;p21119;p21120;p24025;p24084;p25067;p26820;p27233;p28714;p28920;p29729;	ODO1_HUMAN	2-oxoglutarate dehydrogenase, mitochondrial OS=Homo sapiens GN=OGDH PE=1 SV=3	Q02218;			2-oxoglutarate dehydrogenase, mitochondrial OS	OGDH	975.02	32	477	683.772	402.642	769.962	409.71	517.24	761.642	1137.59	57.8076	487.342	73.7398	164.425	1411.45	834.161	659.755	475.026	934.55	462.503	336.586	427.683	241.02	188.963	142.8	215.299	87.9104	168.421	135.012	238.088	383.52	185.412	179.857	116.607	492.335	162.943	168.555	425.546	340.516	100.728	341.016	50.4339
p00643;p00644;p01913;p02245;p02246;p02372;p05015;p05016;p05017;p07184;p07261;p07262;p12409;p12482;p12483;p20281;p20282;p20548;p20549;	STML2_HUMAN	Stomatin-like protein 2, mitochondrial OS=Homo sapiens GN=STOML2 PE=1 SV=1	Q9UJZ1;			Stomatin-like protein 2, mitochondrial OS	STOML2	605.23	19	254	348.471	275.805	482.053	114.542	193.66	329.797	277.154	91.0134	240.016	144.239	148.721	229.944	265.43	202.553	128.524	268.937	185.042	141.696	139.947	214.722	90.0722	116.112	180.899	36.7722	192.46	169.009	180.935	267.252	74.8809	385.858	599.675	233.056	352.978	83.7118	252.818	142.733	349.24	76.8438	349.364
p00646;p17794;p20484;p25619;	CNTRL_HUMAN	Centriolin OS=Homo sapiens GN=CNTRL PE=1 SV=2	Q7Z7A1;			Centriolin OS	CNTRL	61.5	4	8	0.66834	2.952	4.31256	8.83244	4.14327	5.6324	18.5817	8.97226	2.07453	4.036	4.58291	4.37947	20.6624	7.4332	5.40298	1.38327	5.24467	8.9448	6.75352	10.5811	39.49	17.8648	13.2514	1.67411	35.14	17.0607	6.95114	2.60327	15.4422	22.67	12.4707	39.9	56.9	4.46417	3.4962	4.99299	11.0121	6.78226	0.500742
p00648;p01105;p07203;p16666;p19795;p26604;	RMD1_HUMAN	Regulator of microtubule dynamics protein 1 OS=Homo sapiens GN=RMDN1 PE=1 SV=1	Q96DB5;			Regulator of microtubule dynamics protein 1 OS	RMDN1	247.02	6	33	13.5423	26.028	22.7416	37.7012	19.7233	33.4024	44.151	25.0195	22.4905	15.8913	14.973	35.5895	106.697	52.8421	51.429	25.795	61.838	26.613	25.7918	29.5411	36.713	18.2865	39.352	17.273	56.28	36.993	64.9123	32.8811	52.2911	13.5906	15.3907	61.31	39.562	37.0212	43.6411	39.37	37.431	26.6134	10.4797
p00649;p05478;p26805;p26806;p27223;p27224;	RALA_HUMAN	Ras-related protein Ral-A OS=Homo sapiens GN=RALA PE=1 SV=1	P11234; P11233;			Ras-related protein Ral-A OS	RALA	184.34	6	115	46.2635	154.42	76.6016	61.9312	62.3411	164.65	82.3327	39.8611	82.34	79.73	2.71388	97.526	67.5924	52.0463	13.373	65.4211	145.15	13.5832	25.345	92.887	99.68	49.4915	63.949	0.00822	77.28	88.32	218.5	64.8122	50.6911	54.8246	74.22	87.4451	64.449	76.503	138.72	66.5664	83.334	84.835	58.1609
p00650;	SC23B_HUMAN	Protein transport protein Sec23B OS=Homo sapiens GN=SEC23B PE=1 SV=2	Q15437;			Protein transport protein Sec23B OS	SEC23B	131.33	1	2	2.22	0.001	0.00156	0.00122	0.00109	0.0012	0.00136	0.00113	0.00151	0.00125	0.00097	0.00649	0.00121	0.0021	0.00149	0.00109	0.000669	0.0016	0.00176	0.00112	0.00145	0.000754	0.00135	0.00137	0.000962	0.00066	0.00114	0.00109	0.00109	7.71	0.000714	19.1	0.000839	0.00117	0.0011	0.00139	17	0.00113	0.000914
p00651;p00788;p00885;p05510;p08275;p14078;p18969;p19221;p19739;p22874;p23746;p23747;p24312;p25744;p25745;p27328;p28555;	HSP74_HUMAN	Heat shock 70 kDa protein 4 OS=Homo sapiens GN=HSPA4 PE=1 SV=4	P34932;			Heat shock 70 kDa protein 4 OS	HSPA4	460.15	17	54	21.9357	17.771	26.6007	37.7767	14.9921	20.4664	22.1392	43.9493	7.66361	58.3187	2.13955	60.4649	23.4197	21.219	4.56386	13.0305	42.8963	50.8322	18.4673	29.4164	115.471	61.1605	101.754	16.6175	98.69	119.88	77.3074	27.968	28.5594	122.15	52.3577	37.4653	164.99	43.5855	19.3056	13.7725	12.6233	13.4172	5.68923
p00652;p00653;p14304;	DBLOH_HUMAN	Diablo homolog, mitochondrial OS=Homo sapiens GN=DIABLO PE=1 SV=1	Q9NR28;			Diablo homolog, mitochondrial OS	DIABLO	79.77	3	11	515.201	39.211	80.2016	7.19122	246.731	32.0012	353.111	25.5023	12.4615	21.2025	2.36297	0.01947	6.44242	248.004	18.6115	17.6811	13.9807	16.2032	7.02352	51.717	18.11	28.9108	29.344	1.84274	27.957	37.3013	27.4211	34.3411	13.649	59.6	101.58	63.671	74.0908	17.7023	44.2311	17.6714	34.161	23.1023	56.6909
p00654;p01920;p04079;p06716;p07391;p08609;p09167;p10246;p14248;p15126;p16678;p17274;p17304;p17361;p19777;p20085;p21247;p21339;p21340;p22234;p22337;p23340;p23538;p23904;p24207;p24418;p24800;p26079;p28707;p28750;p29282;p29285;	PEPL_HUMAN	Periplakin OS=Homo sapiens GN=PPL PE=1 SV=4	O60437;			Periplakin OS	PPL	1550.61	32	86	459.668	427.784	499.131	521.055	1020.39	780.131	747.916	1346.25	673.012	222.622	513.851	25.7817	909.5	461.844	885.911	636.907	740.075	507.904	581.403	581.491	424.558	297.437	849.07	183.533	349.409	223.437	501.839	389.033	410.388	224.14	462.564	1165.44	613.381	620.42	701.137	909.741	733.343	1003.84	830.625
p00655;p00686;	NPL4_HUMAN	Nuclear protein localization protein 4 homolog OS=Homo sapiens GN=NPLOC4 PE=1 SV=3	Q8TAT6;			Nuclear protein localization protein 4 homolog OS	NPLOC4	27.99	2	10	9.62117	109.9	13.93	13.3012	9.77109	123	129.2	90.98	11.0015	32.72	1.38097	0.01298	22.8012	27.5021	71.4015	88.4	24.64	132.002	82.08	20.4	31.9	13.94	41.46	18.51	25.84	52.6	75.54	32.17	25.8	44.93	24.83	27.27	49.5	45.55	94.3	62.5	14.48	66	19.31
p00656;p04207;p05431;p09145;p14460;p15266;p16118;p21419;p23057;p27004;p29946;	HEMH_HUMAN	Ferrochelatase, mitochondrial OS=Homo sapiens GN=FECH PE=1 SV=2	P22830;			Ferrochelatase, mitochondrial OS	FECH	154.13	11	47	193.71	166.947	337.462	325.278	654.605	223.754	133.364	206.804	124.79	36.0897	489.538	120.802	795.001	185.463	80.6135	75.9894	195.112	38.5796	49.977	16.3956	20.2422	15.5863	2532.19	13.8082	94.9928	29.3206	76.4288	17.5164	16.1476	10.7178	22.4809	28.2555	23.2344	14.1525	37.5972	22.301	167.245	18.3075	15.9877
p00658;p03842;p05890;p09650;p11458;p15274;p15332;p16172;p16356;p18570;p19457;p23947;p27344;p29004;p29942;	NSF_HUMAN	Vesicle-fusing ATPase OS=Homo sapiens GN=NSF PE=1 SV=3	P46459;			Vesicle-fusing ATPase OS	NSF	173.2	15	92	37.0637	46.917	40.1592	35.6499	3.08608	57.4264	46.0488	12.205	50.2915	91.28	49.4018	130.868	83.4885	42.6506	37.4104	24.6545	99.205	22.812	34.4873	55.7421	141.743	111.791	134.707	74.4609	87.3259	113.07	65.3546	25.0184	134.82	160.534	54.637	142.191	115.812	83.0747	65.2421	48.5542	92.261	48.6345	21.7187
p00659;	PI3R6_HUMAN	Phosphoinositide 3-kinase regulatory subunit 6 OS=Homo sapiens GN=PIK3R6 PE=1 SV=1	Q5UE93;			Phosphoinositide 3-kinase regulatory subunit 6 OS	PIK3R6	23.02	1	2	2.91	0.001	4.92	15	5.36	7.29	3.8	4.28	4.14	3.97	29	0.00649	0.00121	6.83	2.77	3.34	8.12	9.22	9.82	12.2	12.8	0.000754	5.25	14.4	21.5	16.9	0.00114	3.66	0.875	1.49	0.967	25.1	32	13.2	6.05	28	17	36.8	6.16
p00660;p01110;p01171;p02220;p03410;p05574;p06335;p06487;p06495;p06680;p07181;p07246;p08235;p10121;p13071;p13287;p13955;p13962;p13963;p13983;p14148;p14552;p14683;p15009;p15096;p15166;p15191;p15192;p17216;p17676;p19575;p19847;p21043;p21225;p21767;p22444;p23449;p23723;p23906;p24645;p25377;p25378;p26711;p29312;	TPR_HUMAN	Nucleoprotein TPR OS=Homo sapiens GN=TPR PE=1 SV=3	P12270;			Nucleoprotein TPR OS	TPR	768.251	44	129	274.006	217.251	311.694	282.783	481.165	316.096	278.423	735.874	266.137	118.608	274.831	126.177	673.425	355.814	1132.27	255.334	332.287	266.59	324.919	472.982	591.163	334.564	273.672	28.7234	545.061	547.15	229.161	188.594	277.161	99.2274	762.01	657.55	553.058	347.333	362.659	497.517	400.735	666.152	496.483
p00661;p02575;	COMDA_HUMAN	COMM domain-containing protein 10 OS=Homo sapiens GN=COMMD10 PE=1 SV=1	Q9Y6G5;			COMM domain-containing protein 10 OS	COMMD10	135.76	2	5	0.00234	1.123	2.54	1.41122	0.00218	3.1412	0.17536	0.00226	1.34151	3.6	0.00194	1.75649	4.10121	6.1421	0.00298	0.00218	4.23	0.0032	0.00352	2.963	10.5	2.699	7.24	0.10437	19.98	13.17	1.51114	0.00218	0.00218	4.34	3.77	5.46	14.37	3.48	1.088	1.25139	2.994	4.19113	0.001828
p00662;p00663;p00664;p01038;p01039;p02645;p02646;p02717;p02718;p02719;p02745;p02746;p02865;p02866;p02907;p02942;p03471;p03472;p03562;p03563;p04954;p04955;p04958;p06555;p06756;p06757;p06920;p07119;p07257;p07258;p07259;p07260;p07712;p07713;p08967;p09251;p12878;p12879;p13006;p13032;p13033;p13651;p13652;p13726;p13737;p13862;p14253;p14352;p16003;p17502;p17503;p17888;p18111;p18723;p18724;p18839;p18840;…	LAMA4_HUMAN	Laminin subunit alpha-4 OS=Homo sapiens GN=LAMA4 PE=1 SV=4	Q16363;	ECM Glycoproteins	Core matrisome	Laminin subunit alpha-4 OS	LAMA4	2302.76	84	1762	1350.31	4464.52	1789.8	3465.09	3058.45	5640.19	3892.04	4568.3	4944.81	1910.9	1254.28	8031.33	6708.5	4505.75	3228.99	2884.99	3363.75	3139.8	2132.65	2342.24	783.095	530.406	419.164	3154.1	563.272	325.685	2880.81	784.762	6177.04	5362.51	376.265	1220.22	125.359	2623.32	3218.85	1295.44	313.699	539.237	318.752
p00667;p01342;p03099;p06747;p06748;p10460;p15141;p20359;p21709;p21710;p21748;p21749;p22904;p23530;p23974;p23975;p23976;p27348;p28474;p28475;p29313;	K1C10_HUMAN	Keratin, type I cytoskeletal 10 OS=Homo sapiens GN=KRT10 PE=1 SV=6	P13645;			Keratin, type I cytoskeletal 10 OS	KRT10	89.94	21	147	96.63	45.34	52.7732	145.115	474.734	45.2166	61.1796	25.6071	54.2031	50.7709	74.5798	32.5738	148.602	58.802	315.472	90.5807	599.205	145.494	278.464	108.025	518.255	366.314	73.3552	329.744	259.96	42.2593	307.521	181.905	125.967	33.4585	29.0188	23.7952	78.5184	87.163	65.046	127.521	191.776	136.077	103.286
p00668;p02532;p10191;p11709;p13182;p19114;p21384;	SC23A_HUMAN	Protein transport protein Sec23A OS=Homo sapiens GN=SEC23A PE=1 SV=2	Q15436;			Protein transport protein Sec23A OS	SEC23A	195.78	7	30	20.2843	11.563	35.4246	23.1222	46.7858	103.143	43.2224	39.0845	53.603	20.3738	21.7909	63.046	48.8224	76.1342	19.046	33.3922	95.17	5.518	6.23904	11.6796	19.9729	6.66361	38.9519	8.19548	12.3809	22.7567	56.6471	10.7973	17.2454	30.8068	16.0341	84.02	27.3308	40.767	15.3557	16.3344	33.6269	45.328	12.3498
p00670;	IFT74_HUMAN	Intraflagellar transport protein 74 homolog OS=Homo sapiens GN=IFT74 PE=1 SV=1	Q96LB3;			Intraflagellar transport protein 74 homolog OS	IFT74	21.33	1	1	0.267	1.52	0.00156	0.00122	0.764	0.0012	0.00136	12	0.00151	5.31	14.3	93.1	61.5	53.1	14.2	32.5	20.6	19.7	19.7	24.8	21	27	48.5	5.72	23.9	51.1	17.7	19.3	10.7	28.7	7.78	103	28.5	23.3	39	48.7	103	128	25.2
p00674;p02564;p09367;p13318;p14226;p22000;	FA5_HUMAN	Coagulation factor V OS=Homo sapiens GN=F5 PE=1 SV=4	P12259;			Coagulation factor V OS	F5	130.75	6	8	170.105	180.274	297.106	49.8637	81.4833	131.005	165.795	7.15452	94.446	46.7458	1.11485	6.48245	120.784	79.5963	4.61247	105.153	89.8313	8.288	38.7553	124.715	50.0958	105.56	35.004	5.26674	147.554	85.6587	49.1057	72.8862	43.9902	181.42	154.437	130.174	91.98	71.7047	185.143	118.415	73.0671	42.4434	204.174
p00676;p25629;p29526;	DRB4_HUMAN	HLA class II histocompatibility antigen, DR beta 4 chain OS=Homo sapiens GN=HLA-DRB4 PE=1 SV=2	P13762;			HLA class II histocompatibility antigen, DR beta 4 chain OS	HLA-DRB4	88.53	3	6	2.83117	2.612	1.20312	4.57622	0.00327	1.7324	0.54972	0.00339	5.43351	2.00725	8.73097	0.01947	0.45742	0.0063	6.52149	0.00327	0.385338	0.0048	0.24352	5.97112	7.71145	4.71875	3.1927	4.61274	0.002886	26.9	3.20214	0.00327	6.41109	2.03957	2.71771	0.00327	0.040078	1.57717	8.1922	0.10048	5.86003	4.08113	2.24891
p00677;	RHG04_HUMAN	Rho GTPase-activating protein 4 OS=Homo sapiens GN=ARHGAP4 PE=1 SV=2	P98171;			Rho GTPase-activating protein 4 OS	ARHGAP4	38.74	1	1	0.974	53.5	27.4	0.372	0.00109	52.4	19.8	21.3	22.1	500	0.00097	0.00649	0.00121	0.0021	0.00149	12.2	182	0.0016	0.00176	11.2	316	301	0.517	0.00137	632	636	256	67.5	4.72	0.747	1.65	10.6	15.4	138	114	43.3	7.68	3.24	32.2
p00678;	GET4_HUMAN	Golgi to ER traffic protein 4 homolog OS=Homo sapiens GN=GET4 PE=1 SV=1	Q7L5D6;			Golgi to ER traffic protein 4 homolog OS	GET4	97.17	1	1	1.24	2.44	1.26	1.86	2.72	4.04	2.83	0.00113	2.56	2.01	1.95	10.5	9.42	3.45	2.64	1.68	3.94	0.114	2.5	0.768	1.95	0.597	2.68	0.554	0.795	1.46	1.5	0.00109	0.784	8.26	0.801	1.42	0.634	0.552	0.139	0.0482	0.541	0.124	0.0391
p00679;p00914;p15695;p24407;p25895;	TMEM2_HUMAN	Transmembrane protein 2 OS=Homo sapiens GN=TMEM2 PE=1 SV=1	Q9UHN6;			Transmembrane protein 2 OS	TMEM2	96.37	5	15	60.7332	75.627	92.8516	43.8412	61.7722	90.627	59.0027	15.429	84.0115	31.6275	44.8819	19.926	27.0036	43.5742	13.213	58.9811	54.8007	26.9926	54.202	38.45	30.9613	25.2895	22.024	34.9414	47.4389	23.392	44.4823	54.0833	78.63	24.924	36.8887	65.4711	44.9427	65.742	86.1011	52.98	57.948	35.3561	76.7729
p00680;p01338;p09512;p13426;p15948;p19979;p22319;p23289;	SYMC_HUMAN	Methionine--tRNA ligase, cytoplasmic OS=Homo sapiens GN=MARS PE=1 SV=2	P56192;			Methionine--tRNA ligase, cytoplasmic OS	MARS	24.91	8	37	45.6415	60.384	53.5651	48.8972	37.9093	97.9744	63.1822	62.179	93.7375	38.3665	16.5499	138.826	112.675	35.5147	51.246	32.7313	68.507	23.454	36.3515	24.815	47.4015	24.3318	45.78	21.6341	21.9269	20.1013	70.2946	27.3593	36.4081	59.05	24.224	55	27.005	66.975	25.9703	16.1046	35.024	20.614	3.74357
p00682;p01557;p03362;p04362;p06707;p09710;p09711;p10819;p10820;p13792;p17679;p22054;p22055;p25555;p25556;p27312;p29190;p29191;p29897;	ALDOC_HUMAN	Fructose-bisphosphate aldolase C OS=Homo sapiens GN=ALDOC PE=1 SV=2	P09972;			Fructose-bisphosphate aldolase C OS	ALDOC	147.14	19	347	559.681	373.801	484.432	286.637	131.171	642.291	360.115	179.829	521.91	332.561	75.1228	560.018	545.908	400.971	304.327	379.909	829.579	174.552	224.31	420.171	192.038	154.517	344.743	115.1	199.718	202.759	282.027	49.4053	76.5662	563.973	353.612	677.402	275.353	499.781	463.572	223.765	456.515	439.764	317.975
p00683;p01709;p01710;p01938;p05266;p06240;p07539;p08360;p11096;p11604;p12785;p13717;p14237;p17402;p17403;p17684;p17702;p18432;p18435;p18921;p23003;p24283;p24406;p25859;p27115;p28381;p28607;	PCCA_HUMAN	Propionyl-CoA carboxylase alpha chain, mitochondrial OS=Homo sapiens GN=PCCA PE=1 SV=4	P05165;			Propionyl-CoA carboxylase alpha chain, mitochondrial OS	PCCA	342.47	27	193	371.035	327.273	385.035	130.142	366.964	584.661	629.473	380.739	295.384	151.714	54.6404	327.42	238.071	105.688	263.958	424.042	254.11	310.371	123.203	90.0018	77.2638	243.659	79.1475	36.3159	117.635	64.6336	135.472	63.2738	181.194	418.331	72.1521	251.134	129.382	63.2389	222.19	259.744	130.483	103.208	90.8369
p00689;p09982;p19330;	MRVI1_HUMAN	Protein MRVI1 OS=Homo sapiens GN=MRVI1 PE=1 SV=2	Q9Y6F6;			Protein MRVI1 OS	MRVI1	89.76	3	3	17.7023	7.22	25.6031	29.3977	4.39218	10.912	5.84236	2.92713	3.00302	7.453	7.79097	39.813	22.3024	3.8442	0.20498	6.94009	15.426	18.2032	8.97352	9.53224	0.70745	3.36075	3.333	0.61397	3.272	1.14966	2.09228	3.99109	4.53218	3.42657	10.7807	1.72218	7.704	1.87617	11.2022	6.08139	4.54206	1.64913	0.002742
p00690;p06670;p11098;p12639;p19373;p26747;	KCAB2_HUMAN	Voltage-gated potassium channel subunit beta-2 OS=Homo sapiens GN=KCNAB2 PE=1 SV=2	Q13303;			Voltage-gated potassium channel subunit beta-2 OS	KCNAB2	49.37	6	8	7.9527	2.586	13.4636	7.12488	2.59236	2.525	2.7868	7.54239	9.13883	15.5333	14.6339	0.46245	22.1424	3.6784	5.18098	3.84318	20.2957	7.8064	8.12528	42.634	32.4014	13.0015	22.2213	3.40411	63.457	52.128	16.6484	10.8912	24.8633	22.787	8.25071	53.205	34.8876	23.2202	26.5721	29.5514	89.8562	37.3503	12.4218
p00691;p10197;p11586;p19422;p24374;	PUR6_HUMAN	Multifunctional protein ADE2 OS=Homo sapiens GN=PAICS PE=1 SV=3	P22234;			Multifunctional protein ADE2 OS	PAICS	216.28	5	9	6.80134	4.702	6.76956	5.858	1.08436	4.0752	3.42072	22.4541	1.87553	7.46525	1.31388	0.03245	12.3312	0.0105	11.101	5.57818	11.3337	2.9408	8.86676	9.3066	9.3479	4.21551	6.746	9.347	7.69096	3.91312	2.69128	0.00545	8.31618	54.61	11.7787	40.49	9.62	7.20017	6.6672	1.48578	25.341	5.16813	0.00457
p00692;p01521;p01522;p01968;p01969;p06049;p06050;p06827;p07298;p07299;p11411;p11633;p11634;p15431;p15432;p19986;p19987;p23374;p23375;p24857;	ECHM_HUMAN	Enoyl-CoA hydratase, mitochondrial OS=Homo sapiens GN=ECHS1 PE=1 SV=4	P30084;			Enoyl-CoA hydratase, mitochondrial OS	ECHS1	552.58	20	422	832.57	467.664	1697.01	241.166	223.833	796.621	255.827	63.1039	461.66	359.473	419.189	1147.07	332.32	303.873	136.758	448.242	316.22	319.171	415.264	107.385	130.511	71.4498	100.27	25.4689	283.645	133.551	242.652	137.819	173.488	404.215	229.761	126.619	526.772	140.529	302.315	216.849	17.6117	16.5754	60.2597
p00693;p07519;p14369;p24688;p26991;p29415;	SSDH_HUMAN	Succinate-semialdehyde dehydrogenase, mitochondrial OS=Homo sapiens GN=ALDH5A1 PE=1 SV=2	P51649;			Succinate-semialdehyde dehydrogenase, mitochondrial OS	ALDH5A1	129.71	6	49	62.18	25.1774	31.9616	18.6482	371.801	73.7312	97.6814	156.93	173.802	72.7013	330.612	73.926	25.5136	242.186	346.633	132.021	27.2313	95.8716	405.472	40.5622	74.2799	80.8668	62.0527	129.419	30.5859	37.884	89.2923	262.982	37.2311	28.5911	73.307	33.3712	29.9308	146.44	107.621	89.4328	11.408	23.3248	207.782
p00694;p02510;p02606;p03597;p04433;p10907;p14246;p16954;	LDHD_HUMAN	Probable D-lactate dehydrogenase, mitochondrial OS=Homo sapiens GN=LDHD PE=1 SV=1	Q86WU2;			Probable D-lactate dehydrogenase, mitochondrial OS	LDHD	130.12	8	27	157.89	169.981	242	109.863	90.2975	125.66	118.481	120.495	110.34	103.751	85.3548	267.866	262.354	203.276	75.06	219.29	123.217	273.348	56.0353	37.6305	131.178	162.753	202.495	138.344	133.742	62.8257	124.47	226.79	123.938	28.5617	43.9421	90.3613	188.868	125.695	46.5753	128.543	66.1021	226.855	104.169
p00695;p00798;p01071;p06892;p08073;p10691;	PUR2_HUMAN	Trifunctional purine biosynthetic protein adenosine-3 OS=Homo sapiens GN=GART PE=1 SV=1	P22102;			Trifunctional purine biosynthetic protein adenosine-3 OS	GART	115.65	6	8	15.6235	2.81	25.0741	15.5837	33.2133	42.8036	41.4041	8.40452	20.9545	7.624	3.91891	82.836	62.0724	30.0062	18.9645	22.7182	25.6413	8.1894	11.2153	5.66924	19.5743	24.6958	31.219	6.92874	15.777	10.774	56.9023	23.2844	13.1033	39.2	35.9514	21.8706	17.97	28.4893	32.4663	9.65556	5.01203	12.1063	14.7237
p00698;p07265;p12637;p15829;p23658;p24193;p24194;p27917;p29921;	IPYR2_HUMAN	Inorganic pyrophosphatase 2, mitochondrial OS=Homo sapiens GN=PPA2 PE=1 SV=2	Q9H2U2;			Inorganic pyrophosphatase 2, mitochondrial OS	PPA2	85.85	9	60	110.617	54.959	160.16	54.79	50.8832	81.62	91.44	12.8025	48.165	30.996	2.24679	116.516	172.04	94.47	57.243	88.99	81.82	20.9922	19.5415	54.357	66.8214	35.1205	58.705	12.5754	51.425	40.5547	37.5721	38.4111	30.3681	141.99	84.8	80.1	123.8	40.464	72.3	35.3224	39.9011	23.5094	20.5277
p00699;p01188;p07287;p07525;p11527;p12378;p12790;p14972;p18286;	PCBP2_HUMAN	Poly(rC)-binding protein 2 OS=Homo sapiens GN=PCBP2 PE=1 SV=1	Q15366; P57721;			Poly(rC)-binding protein 2 OS	PCBP2	76.73	9	238	88.12	61.421	119.44	100.51	11.9414	73.36	80.9227	21.5734	58.4915	116.8	39.3049	111.739	111.905	370.284	66.6445	60.2122	229.001	36.6948	85.8018	219.76	343.13	302.97	341.76	75.208	340.31	358.09	119.677	85.122	305.19	257.47	369.5	471.601	455.7	301.23	118.202	79.4614	362.18	239.16	81.58
p00700;	CFA52_HUMAN		Q8N1V2;					20.9	1	1	157	60.5	156	89.8	62.4	911	53	7.06	18.1	19.7	2.77	49.5	34.4	29.3	27.6	37.5	38.1	7.97	16.3	20.3	25.6	30.5	27	10.6	10.5	19.4	27	15.1	17.3	4.09	29	13.6	16.1	17.8	22.6	10.1	9.14	8.33	5.57
p00701;p00702;p06629;p14123;p17412;p21987;p21988;p23342;p23343;p23965;p23966;p24070;p24071;p25020;p26042;p26043;p26190;p26191;	CD36_HUMAN	Platelet glycoprotein 4 OS=Homo sapiens GN=CD36 PE=1 SV=2	P16671;			Platelet glycoprotein 4 OS	CD36	485.89	18	603	375.002	198.516	390.691	1396.1	3107.26	3134.58	2311.15	2757.73	4087.42	438.941	1797.6	2143.15	5039.2	2725.48	3263.65	1202.54	1713.21	5238.08	3592.92	701.58	477.074	360.393	68.8682	278.448	111.805	138.333	1326.09	780.777	1413.09	84.7173	17.5975	458.32	20.3026	1651	867.079	235.152	32.3229	22.731	25.9482
p00703;	SHF_HUMAN		Q7M4L6;					22.99	1	10	46.2	37.5	74.3	30.9	42.7	56.5	32.4	16.6	60.5	15.5	29	0.00649	0.00121	18.1	7.59	19.4	40.9	23.5	26.3	25	30.6	22.8	18.7	9.1	35	22.1	22.3	47.7	48.1	11.1	30.4	54.7	40.3	42.1	57.9	29.4	44.3	24.9	74.1
p00704;p27647;	IPO7_HUMAN	Importin-7 OS=Homo sapiens GN=IPO7 PE=1 SV=1	O95373;			Importin-7 OS	IPO7	89.71	2	2	0.75117	0.27	0.32956	3.38	0.00218	1.0612	0.00272	0.00226	0.47151	0.58325	0.21397	0.01298	0.00242	1.8821	0.00298	0.26509	3.53067	0.0032	0.64376	0.00224	3.95	0.651754	8.21	6.12	0.994	3.298	0.00228	0.00218	0.00218	17.24	0.656714	1.496	3.9	2.61	0.0022	0.07849	0.00206	0.19613	0.001828
p00705;p03595;p05515;	ARRB1_HUMAN	Beta-arrestin-1 OS=Homo sapiens GN=ARRB1 PE=1 SV=2	P49407;			Beta-arrestin-1 OS	ARRB1	85.84	3	16	3.81217	5.644	9.12	27.5012	18.1411	9.74	10.0814	10.5411	10.1415	7.1	7.36097	11.1465	18.76	3.9321	3.00649	3.98109	18.656	4.1716	11.1035	0.885	8.668	5.04075	34.4914	1.72274	10.092	13.0807	0.47228	4.30218	4.75109	21.741	3.20171	3.443	11.6442	6.71117	7.524	6.06639	0.08656	22.8881	2.51291
p00706;p00892;p00893;p06883;p11341;p11537;p14438;p18999;p23007;p25348;	HIBCH_HUMAN	3-hydroxyisobutyryl-CoA hydrolase, mitochondrial OS=Homo sapiens GN=HIBCH PE=1 SV=2	Q6NVY1;			3-hydroxyisobutyryl-CoA hydrolase, mitochondrial OS	HIBCH	95.61	10	70	86.577	52.11	130.406	64.8212	26.0083	106.72	58.27	7.87052	63.68	16.6468	22.2759	52.3154	55.8461	45.1563	58.238	79.9711	92.55	12.8664	66.2153	21.6092	86.9249	49.4268	37.474	17.6624	181.687	129.495	28.7823	18.0322	39.5042	79.0106	31.3414	47.2901	176.46	22.4423	46.6922	26.4038	11.5561	15.5935	19.2748
p00709;p01464;p15237;p15413;	RT23_HUMAN	28S ribosomal protein S23, mitochondrial OS=Homo sapiens GN=MRPS23 PE=1 SV=2	Q9Y3D9;			28S ribosomal protein S23, mitochondrial OS	MRPS23	75.99	4	13	9.53117	5.752	20.48	11.2724	5.76327	11.304	8.54272	2.75926	8.095	12.321	0.00388	41.913	7.82242	5.1021	1.28447	6.45218	14.712	6.1882	3.65252	20.95	24.164	14.7008	28.13	6.23174	29.29	23.63	8.314	21.33	9.86218	22.35	39.56	27.3741	41.75	14.4623	9.237	9.25839	22.764	8.36226	11.319
p00710;p07503;p22567;p26491;	NDUBA_HUMAN	NADH dehydrogenase [ubiquinone] 1 beta subcomplex subunit 10 OS=Homo sapiens GN=NDUFB10 PE=1 SV=3	O96000;			NADH dehydrogenase [ubiquinone] 1 beta subcomplex subunit 10 OS	NDUFB10	106.69	4	62	88.58	81.54	117.2	92.7812	46.17	99.51	61	14.9351	52.49	66.92	14.5319	65.3195	705.501	74.7021	22.9715	130.45	64.19	25.8126	23.8438	142.49	161.85	102.95	138.38	11.619	202.6	167.23	48.38	102.1	84.465	91.08	151.12	118	185.841	111.15	100.78	121.16	160.4	129.517	85.3
p00711;p07971;p13556;p14822;p20179;	PGM2_HUMAN	Phosphoglucomutase-2 OS=Homo sapiens GN=PGM2 PE=1 SV=4	Q96G03;			Phosphoglucomutase-2 OS	PGM2	85.6	5	14	16.4603	22.424	36.136	38.1762	7.55436	16.9236	36.3054	7.94339	13.4145	18.8312	27.6039	0.03245	0.93484	25.3442	1.39447	27.7823	32.02	61.3064	8.33952	7.00124	96.9614	16.6158	23.4654	8.06137	103.543	96.0107	16.8923	98.2933	51.4472	76.16	17.21	84.9033	120.703	24.7112	71.7033	8.30417	93.3031	11.1234	9.92274
p00712;p08365;p19938;p20624;p22823;	CPVL_HUMAN	Probable serine carboxypeptidase CPVL OS=Homo sapiens GN=CPVL PE=1 SV=2	Q9H3G5;			Probable serine carboxypeptidase CPVL OS	CPVL	190.85	5	17	5.59934	17.401	30.03	32.63	0.00545	13.829	10.8241	5.24339	0.83804	5.8385	0.00485	0.03245	23.2324	4.8643	11.6945	6.23327	20.9013	0.008	3.63704	12.5691	15.8529	14.2748	81.24	1.59511	21.031	53.47	8.29342	3.56327	9.83918	47.17	10.4547	23.0611	8.76484	18.6212	15.5622	4.44278	3.53606	12.8711	2.32274
p00713;p00714;p18401;	QCR9_HUMAN	Cytochrome b-c1 complex subunit 9 OS=Homo sapiens GN=UQCR10 PE=1 SV=3	Q9UDW1;			Cytochrome b-c1 complex subunit 9 OS	UQCR10	58.58	3	27	16.2912	20.181	26.2916	15.7512	41.54	37.5012	51.4014	18.1711	28.1015	17.7752	24.071	7.58298	17.5024	11.7221	38.8015	20.4411	24.266	37.0716	29.162	7.13	10.32	9.303	20.19	13.1414	19.48	13.93	10.9411	34.397	19.607	7.187	8.71	48.71	14.284	14.44	23.044	9.36278	38.7	17.94	19.353
p00716;p03760;p05276;p05418;p06131;p06267;p08096;p08177;p09599;p10801;p12140;p15622;p15675;p16649;p16862;p17881;p23111;p25087;p25132;p26374;p28485;p29003;p29752;	ACLY_HUMAN	ATP-citrate synthase OS=Homo sapiens GN=ACLY PE=1 SV=3	P53396;			ATP-citrate synthase OS	ACLY	465.924	23	138	231.671	203.342	92.2946	96.7141	89.4353	132.763	162.64	34.6843	85.6249	57.3521	79.1425	177.181	189.02	206.598	87.6459	361.82	111.196	76.5908	82.6278	102.276	132.137	103.307	143.859	276.461	358.06	148.491	91.3677	52.9547	94.5606	211.691	47.6179	163.893	164.141	135.867	62.6546	203.551	101.76	84.5755	40.643
p00719;p03406;p06211;p08452;p12117;p17207;p20403;p28038;	OLA1_HUMAN	Obg-like ATPase 1 OS=Homo sapiens GN=OLA1 PE=1 SV=2	Q9NTK5;			Obg-like ATPase 1 OS	OLA1	125.64	8	60	14.2842	16.07	27.47	38.7024	8.27436	17.5124	24.3897	2.64378	19.0305	38.366	32.4629	63.286	69.9736	17.6442	23.8245	7.20309	37.7893	28.756	20.6353	28.7311	107.22	62.12	49.21	13.3851	60.541	82.77	40.0323	8.40109	59.6	97.62	140.26	79.36	108.99	38.196	29.7611	9.69717	118.07	23.7323	45.22
p00720;p01184;p01329;p01979;p02407;p03168;p03422;p03423;p03526;p03667;p03668;p04002;p04017;p04065;p04295;p04298;p05026;p05401;p05718;p06551;p06647;p06753;p06788;p06789;p07052;p07080;p07275;p07325;p07427;p07606;p07891;p07943;p08258;p10360;p10361;p10747;p10901;p11145;p11146;p11281;p12193;p12194;p13196;p13197;p13877;p15051;p15234;p15560;p15849;p16581;p16634;p16699;p18008;p18020;p18021;p18227;p18305;…	SPTB1_HUMAN	Spectrin beta chain, erythrocytic OS=Homo sapiens GN=SPTB PE=1 SV=5	P11277;			Spectrin beta chain, erythrocytic OS	SPTB	2101.48	85	421	460.096	2167.32	533.135	357.403	674.455	723.025	563.095	423.433	710.814	412.444	581.605	1560.11	800.753	657.133	608.955	525.397	1256.29	539.476	612.252	573.913	306.652	392.668	233.468	894.03	286.849	278.285	340.159	304.382	336.052	371.925	263.776	226.12	415.466	288.942	813.889	385.237	114.132	304.342	314.668
p00722;p02093;p03219;p03233;p03234;p03235;p03236;p03237;p03238;p03239;p03240;p03241;p03242;p03243;p04814;p04815;p04816;p04834;p04835;p04865;p04866;p04867;p04868;p04869;p04870;p04871;p04872;p04873;p04874;p04875;p04878;p04879;p04880;p04884;p04885;p04889;p04890;p04891;p04892;p04893;p04894;p04895;p04896;p04897;p04898;p05294;p05568;p05569;p08929;p08947;p08948;p08949;p09006;p09007;p09008;p09009;p09823;…	PLIN4_HUMAN	Perilipin-4 OS=Homo sapiens GN=PLIN4 PE=1 SV=2	Q96Q06;			Perilipin-4 OS	PLIN4	2811.43	84	1489	505.612	3659.77	940.418	3585.57	3567.2	2992.03	3108.55	3900.52	3255.76	3084.11	229.252	14873.8	2350.21	2638.17	922.729	1253.99	5026.32	2092.04	969.315	3243.76	378.543	1260.77	122.26	234.364	748.54	268.338	21969.3	557.493	438.698	134.586	188.979	331.785	389.88	3181.6	1180.7	479.968	386.82	322.722	239.533
p00723;p03252;p03253;p07058;p12916;p13137;p13689;p14561;p15231;p22389;p23405;p23463;p23464;p23663;p24251;p25308;p25309;	PODN_HUMAN	Podocan OS=Homo sapiens GN=PODN PE=1 SV=2	Q7Z5L7;	Proteoglycans	Core matrisome	Podocan OS	PODN	282.06	17	176	325.371	164.764	262.052	64.6257	57.5456	131.142	60.1392	29.3949	152.914	133.958	37.4626	234.938	187.2	200.254	172.817	218.192	90.866	21.994	28.2641	148.091	65.6229	72.396	98.346	100.674	176.062	70.4646	44.463	64.1534	23.3053	18.2974	40.7941	58.7044	122.618	139.908	182.146	210.292	43.5303	231.246	238.515
p00726;p00727;p02649;p02676;p02709;p04857;p07797;p08479;p08999;p09505;p09635;p09636;p11608;p12715;p13001;p13002;p16671;p18176;p24355;p25901;p26269;	PCCB_HUMAN	Propionyl-CoA carboxylase beta chain, mitochondrial OS=Homo sapiens GN=PCCB PE=1 SV=3	P05166;			Propionyl-CoA carboxylase beta chain, mitochondrial OS	PCCB	790.33	21	233	288.261	283.511	262.609	89.5824	168.05	392.831	324.233	26.822	222.04	36.1515	66.7346	107.554	321.628	142.689	153.587	520.372	156.782	77.5554	57.8798	101.567	58.5886	82.6582	31.1467	30.1282	59.6708	100.756	48.0006	19.841	43.6845	141.785	41.0746	70.5465	70.1849	51.7975	291.518	139.394	27.4173	27.5425	29.9758
p00728;p00729;p05463;p05464;p08413;p12522;p13168;p13169;p13170;p13171;p13245;p16038;p16039;p17061;p17062;p19639;p19640;p19974;p19975;p19976;p22194;p22195;p23428;p23429;p23461;p23462;p24327;p24328;	LUM_HUMAN	Lumican OS=Homo sapiens GN=LUM PE=1 SV=2	P51884;	Proteoglycans	Core matrisome	Lumican OS	LUM	889.62	28	2925	49739.9	37955.6	27268.2	16319.2	10796.7	17329.6	15545.3	27766.8	29284.6	19098.4	14039.9	47798.6	25778.9	24238	12044	55052.9	12344.5	9512.24	11738.5	18759.8	5969.39	8662.23	18271	4673.62	11821	5567.24	10471.1	14744.3	4784.88	802.198	5208.1	8262.82	3724.72	22378.6	22016.2	24453	4909.01	33941.4	10600.8
p00730;p01758;p01759;p07578;p12065;p12556;p18683;p19010;p23836;p24152;p26690;p27132;p27338;p28205;p28434;	AL9A1_HUMAN	4-trimethylaminobutyraldehyde dehydrogenase OS=Homo sapiens GN=ALDH9A1 PE=1 SV=3	P49189;			4-trimethylaminobutyraldehyde dehydrogenase OS	ALDH9A1	357.43	15	211	384.961	161.93	429.492	226.074	149.787	1048.89	267.571	40.7367	117.585	107.955	35.9328	181.151	345.436	203.051	231.814	313.854	255.981	117.737	147.611	81.5412	110.357	81.4875	148.315	64.4822	35.1917	88.1033	221.099	124.315	114.171	155.781	238.291	266.087	71.7755	147.457	230.657	108.23	211.069	83.4908	28.8333
p00732;p01470;p03395;p03457;p03459;p04440;p07008;p08566;p08567;p09937;p09938;p11669;p14773;p17555;p17556;p18845;p19735;p20017;p22010;p22011;p23319;p23541;p24586;p27538;p27539;p27921;p27922;p28277;p28383;p28671;p29374;p29792;	GANAB_HUMAN	Neutral alpha-glucosidase AB OS=Homo sapiens GN=GANAB PE=1 SV=3	Q14697;			Neutral alpha-glucosidase AB OS	GANAB	728.18	32	444	754.782	500.604	651.388	413.411	187.001	312.987	436.081	397.362	309.098	439.7	172.23	1399.57	655.408	618.642	238.187	199.823	714.848	168.885	439.375	329.008	725.194	516.785	936.561	101.71	1346.39	1137.47	671.199	431.935	362.911	575.421	780.756	1195.39	1223.02	712.817	756.301	602.381	475.601	510.31	555.267
p00733;p05541;p09134;p19080;p23775;p29957;	MET_HUMAN	Hepatocyte growth factor receptor OS=Homo sapiens GN=MET PE=1 SV=4	P08581;			Hepatocyte growth factor receptor OS	MET	327.264	6	6	0.48185	10.994	0.2638	3.4361	0.60645	2.0488	1.3968	1.11565	1.19755	1.25625	0.00582	0.03894	6.33605	0.9385	0.28645	0.00654	7.16335	0.0096	2.1588	4.49136	3.61725	1.76692	6.1454	3.71548	0.586848	0.1323	7.3257	0.00654	15.0444	62.8	0.15357	1.64927	5.90836	4.14585	3.0155	0.30595	0.28372	4.27565	0.55257
p00736;p00863;p11582;p13581;p23846;p24366;p28008;p28839;	PXDN_HUMAN	Peroxidasin homolog OS=Homo sapiens GN=PXDN PE=1 SV=2	Q92626;	ECM Glycoproteins	Core matrisome	Peroxidasin homolog OS	PXDN	127.48	8	14	7.53968	8.727	7.22124	54	11.3624	13.8674	9.1668	7.47339	16.943	5.3	12.5669	21.3189	48.3148	25.1963	3.50994	9.29727	24.793	13.1954	26.9223	128.487	13.6719	6.90602	29.605	8.90411	4.02885	3.92764	4.98356	4.82836	26.5874	14.8417	12.5781	64.9511	11.0405	61.46	13.3922	23.8304	10.8901	64.1411	6.36874
p00738;	ZN169_HUMAN	Zinc finger protein 169 OS=Homo sapiens GN=ZNF169 PE=1 SV=3	Q14929;			Zinc finger protein 169 OS	ZNF169	20.47	1	1	47	3.4	10.4	0.606	0.624	2.14	7.38	6.77	5.99	0.00125	0.00097	10.2	1.45	3.43	0.00149	7.36	1.67	0.0016	0.00176	1.52	9.96	0.512	7	0.00137	2.97	8.34	1.68	4.52	0.00109	0.000569	0.000714	0.54	0.472	6.49	3.06	1.08	0.00103	1.01	0.000914
p00739;p07685;p13066;p15125;p16632;	OTUB1_HUMAN	Ubiquitin thioesterase OTUB1 OS=Homo sapiens GN=OTUB1 PE=1 SV=2	Q96FW1;			Ubiquitin thioesterase OTUB1 OS	OTUB1	153.08	5	20	2.81468	5.837	7.17412	16.5432	0.00545	8.3754	3.76544	0.97852	3.66453	19.0512	4.20388	13.526	26.8524	9.6542	2.96287	4.96609	25.53	0.7134	3.34528	7.73512	44.68	15.9708	51.9	14.2714	48.8	46.29	14.582	4.03118	15.2091	93.64	25.66	15.5441	47.76	16.9012	5.5122	4.07917	19.5361	10.9323	5.79051
p00742;p20040;	SRSF3_HUMAN	Serine/arginine-rich splicing factor 3 OS=Homo sapiens GN=SRSF3 PE=1 SV=1	Q16629; P84103;			Serine/arginine-rich splicing factor 3 OS	SRSF3	67.42	2	10	2.54117	3.781	3.73156	5.06122	0.79809	3.6312	6.07136	0.18013	1.79151	9.37	1.01097	2.40649	2.58121	1.2621	2.04149	0.00218	4.99067	0.0032	3.89176	12.73	43.8	38.4	22.6	2.02137	12.84	39.9	2.09114	0.95709	12.58	15.94	61.6	7.5	14.36	5.56	1.5711	4.68	11.41	4.04	2.85
p00743;p03270;p07082;p07517;p07518;p07826;p08950;p11069;p11447;p11609;p15743;p16279;p18828;p20507;p20508;p23505;p23506;p24058;p25660;p27337;p29019;p29375;p29513;p29735;	TCPA_HUMAN	T-complex protein 1 subunit alpha OS=Homo sapiens GN=TCP1 PE=1 SV=1	P17987;			T-complex protein 1 subunit alpha OS	TCP1	379.3	24	242	96.1584	220.197	103.378	169	32.6342	184.702	100.595	33.1158	130.326	109.415	66.5107	531.223	232.193	166.273	72.3949	98.9014	258.252	51.7406	96.3493	239.872	180.508	155.517	354.826	118.232	303.166	195.142	307.013	88.9216	166.823	458.061	228.066	512.34	306.925	316.002	282.002	253.794	280.386	350.141	98.5548
p00744;p02499;p02640;p02641;p02682;p05468;p05469;p10543;p10730;p11169;p13447;p14415;p15955;p15956;p25336;p25899;p25900;p28895;p29020;	KAD3_HUMAN	GTP:AMP phosphotransferase AK3, mitochondrial OS=Homo sapiens GN=AK3 PE=1 SV=4	Q9UIJ7;			GTP:AMP phosphotransferase AK3, mitochondrial OS	AK3	587.464	19	240	378.475	576.795	761.2	226.097	134.218	287.089	191.533	90.5699	360.567	305.663	55.2367	179.908	287.518	225.519	190.472	281.133	459.505	58.4228	70.3256	370.691	261.657	377.652	390.116	32.9031	436.728	553.741	389.752	249.52	134.168	1173.64	292.964	150.934	405.725	234.839	662.229	251.004	65.8622	166.687	600.375
p00746;p08362;p15584;	OTOF_HUMAN	Otoferlin OS=Homo sapiens GN=OTOF PE=1 SV=3	Q9HC10;			Otoferlin OS	OTOF	22.48	3	4	63	65.89	71.68	5.96222	46.6911	55.15	75.63	39.7	50.8015	32.39	5.58697	15.513	54.26	32.33	54.1	28.92	64.66	9.6	14.1118	84.3	52.2	56.26	77	100.42	43.73	86.4	39.25	41.8	46.57	235.7	36.12	70.6	72.5	37.045	103.4	39.59	8.78803	54.9	48.74
p00747;p25688;	NECP2_HUMAN	Adaptin ear-binding coat-associated protein 2 OS=Homo sapiens GN=NECAP2 PE=1 SV=1	Q9NVZ3;			Adaptin ear-binding coat-associated protein 2 OS	NECAP2	92.32	2	15	2.096	3.051	6	6.751	0.50209	3.0212	2.92136	0.00226	1.759	0.666	2.11097	4.78649	18.45	4.139	3.47149	2.19109	11.53	0.4396	1.15176	4.07	9.14	8.16	2.02135	0.00274	22.85	12.54	2.61114	0.19909	5.82	5.77	3.56	11.07	8.78	3.381	9.871	2.12139	5.352	1.91113	0.001828
p00748;p01355;p13079;p13497;p15226;p16453;p16598;p21694;p28711;	PPCS_HUMAN	Phosphopantothenate--cysteine ligase OS=Homo sapiens GN=PPCS PE=1 SV=2	Q9HAB8;			Phosphopantothenate--cysteine ligase OS	PPCS	234.87	9	28	19.688	99.939	40.2266	73.9229	23.0087	83.9188	44.9041	17.709	54.2165	36.5582	9.12582	0.05841	123.549	81.9447	27.564	49.3644	57.0807	14.5836	1.27456	45.7442	49.3015	8.93502	71.1614	4.61922	143.099	76.261	24.3896	20.9087	19.6175	121.7	32.4919	45.0612	140.96	59.3759	81.2533	51.4497	25.8751	31.4358	4.02066
p00749;p07373;p07690;p09219;p09220;p10672;p25853;p28575;p28576;p28577;p28578;	AMBP_HUMAN	Protein AMBP OS=Homo sapiens GN=AMBP PE=1 SV=1	P02760;	ECM Regulators	Matrisome-associated	Protein AMBP OS	AMBP	220.45	11	176	386.755	141.536	149.85	585.57	375.853	134.984	129.751	45.1225	110.184	163.715	268.967	703.026	454.278	448.773	136.629	287.319	128.303	487.528	149.641	42.2912	161.834	94.8725	58.6687	51.721	96.691	66.1513	238.101	63.1954	62.9695	71.4963	72.025	50.0754	59.0425	150.889	97.6573	127.044	29.2262	49.1115	75.5587
p00751;p00829;p00830;p02826;p04352;p05531;p09644;p09645;p10173;p25675;p27323;	RLA0_HUMAN	60S acidic ribosomal protein P0 OS=Homo sapiens GN=RPLP0 PE=1 SV=1	P05388;			60S acidic ribosomal protein P0 OS	RPLP0	264.39	11	165	290.431	171.161	323.912	92.9864	144.047	302.13	250.85	56.9445	140.342	124.326	28.6668	210.945	216.236	127.822	135.344	258.98	288.73	125.166	79.177	271.921	127.916	115.182	360.361	78.7341	175.843	185.951	170.572	64.422	112.203	239.702	214.68	316.091	196.831	267.781	343.69	160.828	240.501	142.851	111.978
p00752;p01543;p02118;p04581;p04582;p04583;p05813;p08507;p08508;p18786;p18787;p25266;p29519;p29520;	GSTP1_HUMAN	Glutathione S-transferase P OS=Homo sapiens GN=GSTP1 PE=1 SV=2	P09211;			Glutathione S-transferase P OS	GSTP1	692.62	14	225	132.734	68.955	131.827	258.484	64.0765	125.262	128.676	52.9509	86.4375	440.25	57.7478	226.665	85.4573	75.9712	137.743	98.5152	335.511	60.5192	219.984	71.8034	1153.75	282.838	1332.48	141.959	998.64	764.28	193.461	20.2564	224.715	579.911	934.3	138.396	1263.87	281.713	97.2623	64.101	33.6492	116.745	96.0258
p00753;p02016;p02017;p02280;p05760;p06028;p06575;p06613;p10581;p10808;p10809;p16129;p16792;p18226;p23787;p24623;	TRAP1_HUMAN	Heat shock protein 75 kDa, mitochondrial OS=Homo sapiens GN=TRAP1 PE=1 SV=3	Q12931;			Heat shock protein 75 kDa, mitochondrial OS	TRAP1	249.97	16	188	253.94	119.905	282.819	91.2639	88.0184	151.701	231.584	44.8128	114.139	124.385	48.6398	77.9984	166.465	136.309	140.779	280.862	239.326	136.898	106.545	162.925	294.558	235.351	459.273	109.148	561.71	286.583	200.893	196.311	211.813	314.253	332.286	396.765	709.631	214.341	290.528	168.242	127	160.511	102.537
p00754;p01185;p05535;p08069;p25562;	PGES2_HUMAN	Prostaglandin E synthase 2 OS=Homo sapiens GN=PTGES2 PE=1 SV=1	Q9H7Z7;			Prostaglandin E synthase 2 OS	PTGES2	129.81	5	19	21.6023	44.851	31.1426	30.5812	55.9202	45.3602	81.2327	22.3934	8.42453	54.9162	38.2029	43.0395	23.6072	28.2842	8.23447	24.3551	118.27	6.2732	143.274	40.7692	21.695	8.80226	104.99	943.865	50.977	54.6007	705.272	98.2281	158.121	176.7	14.4914	120.275	74.38	12.0902	12.5982	16.7628	93.493	12.6621	17.4829
p00756;p01256;p01257;p02730;p03419;p03442;p03443;p04098;p04150;p04263;p04268;p05036;p05037;p05124;p05125;p07504;p07633;p07635;p08447;p08448;p09102;p09103;p09171;p09355;p09356;p09585;p09586;p09587;p10094;p10095;p10217;p10218;p10313;p10484;p10650;p10651;p11380;p11381;p11882;p11883;p12184;p12396;p12397;p12398;p13293;p13358;p13451;p13452;p13464;p13467;p13470;p13471;p13491;p13520;p13676;p15501;p15502;…	COCA1_HUMAN	Collagen alpha-1(XII) chain OS=Homo sapiens GN=COL12A1 PE=1 SV=2	Q99715;	Collagens	Core matrisome	Collagen alpha-1(XII) chain OS	COL12A1	5567	136	1697	2953.36	1613.15	2180.96	1449.14	756.071	1952.51	674.813	771.427	2135.79	883.669	1666.71	2011.99	800.982	2850.97	562.216	1696.31	1359.05	1016.03	1177.55	2123.51	1545.37	1781.82	5568.37	515.727	1761.83	2815.97	786.66	1573.63	459.12	1675.85	1360.02	9632.36	5927.28	1678.56	2236.31	3447.19	3853.14	33617.8	1989.99
p00757;p12565;	RRAGC_HUMAN	Ras-related GTP-binding protein C OS=Homo sapiens GN=RRAGC PE=1 SV=1	Q9NQL2; Q9HB90;			Ras-related GTP-binding protein C OS	RRAGC	21.24	2	2	3.959	3.911	3.16	6.61	3.08109	6.6	6.99	1.4787	5.293	0.0025	3.76097	3.92649	15.23	3.04	19.2015	2.78109	3.45067	12.2016	5.383	1.924	8.77	3.92	9.82	2.73137	2.188	6.5	1.643	3.06109	3.172	4.83	4.33	23.23	17.78	4.01	1.811	3.74	14.15	6.19	1.904
p00758;	NELL1_HUMAN	Protein kinase C-binding protein NELL1 OS=Homo sapiens GN=NELL1 PE=1 SV=4	Q92832;	ECM Glycoproteins	Core matrisome	Protein kinase C-binding protein NELL1 OS	NELL1	26.14	1	1	2.93	7.89	3.02	4.21	0.00109	0.0012	2.54	2.05	0.00151	3.65	0.00097	16.5	3.72	1.17	0.00149	0.877	10.4	0.0016	0.00176	0.00112	0.00145	0.000754	0.00135	5.67	0.000962	0.00066	0.00114	0.00109	0.00109	0.728	0.000714	0.00109	0.000839	0.00117	0.481	0.795	0.00103	0.00113	0.396
p00763;	RL34_HUMAN	60S ribosomal protein L34 OS=Homo sapiens GN=RPL34 PE=1 SV=3	P49207;			60S ribosomal protein L34 OS	RPL34	21.27	1	1	219	144	225	212	432	191	296	678	225	45.3	18.1	0.00649	102	220	138	13.8	67.4	37.9	74.2	84.1	168	26.9	124	7.13	59.5	50.1	91.1	48.1	5.03	52.5	71.1	160	128	99.1	20.5	82.1	100	255	513
p00764;p01491;p15424;p23935;	PLD3_HUMAN	Phospholipase D3 OS=Homo sapiens GN=PLD3 PE=1 SV=1	Q8IV08;			Phospholipase D3 OS	PLD3	122.03	4	24	39.2112	709.887	43.6216	61.8012	20.4033	40.4712	50.464	46.2811	45.1509	22.0712	4.38694	167.711	33.8224	65.653	21.8415	44.7211	42.08	13.4132	9.47976	22.965	37.04	34.3118	51.12	35.69	37.688	104.8	11.8023	9.27518	6.168	44.04	36.772	78.3311	35.62	25.565	32.8011	29.718	44.944	53.1911	28.0209
p00765;	APOM_HUMAN	Apolipoprotein M OS=Homo sapiens GN=APOM PE=1 SV=2	O95445;			Apolipoprotein M OS	APOM	28.61	1	1	0.00117	0.001	0.00156	0.00122	0.00109	0.0012	0.00136	0.00113	0.00151	1.7	0.00097	0.00649	0.00121	0.0021	0.00149	0.00109	0.000669	0.0016	0.00176	0.00112	0.00145	2.05	0.00135	0.00137	0.000962	0.00066	1.45	0.00109	0.00109	7.05	0.000714	0.00109	0.000839	0.00117	0.0011	0.00139	0.00103	0.00113	0.000914
p00766;p02789;p02914;p05461;p08518;p09061;p15790;p22713;p26219;p27571;p27572;p28790;p29135;p29713;p29944;	EPB42_HUMAN	Erythrocyte membrane protein band 4.2 OS=Homo sapiens GN=EPB42 PE=1 SV=3	P16452;			Erythrocyte membrane protein band 4.2 OS	EPB42	220.15	15	69	55.9985	179.737	72.2287	91.0329	70.8164	34.2316	94.1582	65.6244	38.589	103.996	51.5698	60.3844	52.3385	143.731	77.6184	107.487	202.239	116.746	140.557	77.7405	144.464	220.569	185.822	258.491	214.097	29.2306	102.438	72.1614	74.8522	62.1801	12.0002	56.2364	54.1882	180.129	87.6641	94.4764	34.2083	131.143	53.7077
p00767;p07866;p18150;p20049;p24352;p25384;p27112;p27113;	DHB11_HUMAN	Estradiol 17-beta-dehydrogenase 11 OS=Homo sapiens GN=HSD17B11 PE=1 SV=3	Q8NBQ5;			Estradiol 17-beta-dehydrogenase 11 OS	HSD17B11	149.3	8	36	34.3423	22.629	29.4331	35.5012	13.5844	30.6624	77.9414	26.0231	25.411	5.909	1.40679	51.4389	74.1724	27.5642	23.074	22.7522	45.5757	8.396	12.917	7.30224	50.86	21.996	24.034	6.49811	21.249	49	4.2257	23.2133	41.5889	10.5827	10.2019	78.396	38.4708	22.409	24.2022	35.12	32.1961	65.7483	8.05457
p00772;p01768;p19561;p19562;p22992;p26014;	RAB10_HUMAN	Ras-related protein Rab-10 OS=Homo sapiens GN=RAB10 PE=1 SV=1	P61026;			Ras-related protein Rab-10 OS	RAB10	388.37	6	113	50.5	68.57	43.642	104.58	46.2622	93.06	109.981	112.285	65.3125	44.015	40.6619	306.406	248.6	94.8	88.203	55.742	165.09	57.2048	68.0418	50.43	84.5414	61.9	64.0014	29.5814	42.221	126.02	78.3611	54.7722	87.09	121	54.751	132.1	83.78	84.7812	69.481	54.8214	72.601	70.718	38.3809
p00773;p00774;p00775;p02660;p02993;p03248;p05197;p06187;p09449;p09450;p11877;p11878;p18795;p18796;p18844;p21447;p22693;p23219;p23220;p25201;p25202;p25203;p25204;p27410;p27411;p28890;	OLFL1_HUMAN	Olfactomedin-like protein 1 OS=Homo sapiens GN=OLFML1 PE=1 SV=2	Q6UWY5;			Olfactomedin-like protein 1 OS	OLFML1	404.33	26	577	2233.86	1656.74	1536.76	212.445	280.722	1542.66	451.22	605.325	1826.44	537.914	299	2223.95	843.315	1547.33	580.94	1848.54	807.109	381.829	332.101	874.559	173.181	284.717	277.867	301.425	398.246	162.901	176.287	987.629	181.858	29.1854	254.297	361.436	100.477	901.84	820.957	854.918	207.931	531.217	1442.08
p00776;p00935;p01037;p03369;p07165;p08179;p11068;p15184;p19935;p23298;p23566;p25892;	RL3_HUMAN	60S ribosomal protein L3 OS=Homo sapiens GN=RPL3 PE=1 SV=2	P39023;			60S ribosomal protein L3 OS	RPL3	173.68	12	57	13.7582	24.422	18.8478	31.8161	0.01308	18.3456	2.40224	0.6113	2.59859	31.9745	4.0367	7.0749	27.2609	3.631	1.23639	0.73099	157.636	0.0192	24.7701	116.448	109.231	73.7563	88.9194	12.771	112.322	119.581	10.7551	17.8298	52.1625	126.451	209.383	90.1592	200.9	76.14	34.0054	21.8876	177.244	39.4404	4.42631
p00777;p08353;p10081;p10475;p10835;p15984;p18339;p24664;	IVD_HUMAN	Isovaleryl-CoA dehydrogenase, mitochondrial OS=Homo sapiens GN=IVD PE=1 SV=1	P26440;			Isovaleryl-CoA dehydrogenase, mitochondrial OS	IVD	156.03	8	87	92.6112	53.924	165.68	66.2712	82.3833	75.3612	144.86	35.4114	41.2045	12.8278	12.5949	14.4189	91.4624	46.9852	98.1585	137.17	69.2907	48.4964	51.6895	33.6241	18.9143	19.5123	41.1154	66.4075	19.1738	23.0013	43.8823	28.3133	125.413	85.659	23.0196	77.124	21.0434	27.1623	71.3241	65.7298	24.2141	30.1294	34.1297
p00778;	VAMP7_HUMAN	Vesicle-associated membrane protein 7 OS=Homo sapiens GN=VAMP7 PE=1 SV=3	P51809;			Vesicle-associated membrane protein 7 OS	VAMP7	42.08	1	2	7.77	0.0902	4.67	0.00122	3.07	2.08	6.36	4.07	1.76	0.00125	2.02	22.5	18	6.2	0.00149	4.26	5.45	6.38	8.07	0.00112	3.6	4.31	0.00135	2.81	3.21	4.13	0.44	2.72	3.89	4.43	1.6	14.2	4.29	3.34	2.56	2.14	8.34	3.06	0.621
p00779;p06161;p06162;p08369;p12684;p12821;p18451;p19734;p20818;p20819;p21902;p25801;	STEA4_HUMAN	Metalloreductase STEAP4 OS=Homo sapiens GN=STEAP4 PE=1 SV=1	Q687X5;			Metalloreductase STEAP4 OS	STEAP4	512.24	12	56	43.1483	25.284	40.9776	21.8661	31.5905	41.9036	48.2268	60.5157	41.0776	6.69325	33.8028	55.8589	307.687	42.2726	138.923	40.9154	203.801	30.8082	29.752	44.8119	13.9953	9.35637	3.9635	2.16233	22.9367	15.518	14.6147	27.3532	54.2532	17.0583	13.8564	34.0472	16.4376	18.9795	51.2822	10.5311	28.6082	27.2102	6.62901
p00780;p00781;p02378;p06740;p08465;p17975;p17976;p27361;p27617;	CD14_HUMAN	Monocyte differentiation antigen CD14 OS=Homo sapiens GN=CD14 PE=1 SV=2	P08571;			Monocyte differentiation antigen CD14 OS	CD14	128.8	9	60	115.661	28.948	83.3916	53.6669	7.31763	84.4312	55.2414	40.0253	23.083	24.3712	23.0078	49.1225	33.8336	2.9845	25.42	14.3894	74.42	7.1596	31.9743	22.2071	146.92	130.29	49.9914	138.543	67.87	114.39	29.2394	117.96	281.845	130.92	44.08	128.8	59.28	46.127	30.626	57.87	29.0391	53.5371	20.6109
p00784;p00899;p01964;p04435;p04963;p05110;p07791;p11678;p14878;p15614;p16837;p17730;p21121;p23889;p25152;p27457;p27645;p28461;p28908;p29148;p29909;	PSA_HUMAN	Puromycin-sensitive aminopeptidase OS=Homo sapiens GN=NPEPPS PE=1 SV=2	P55786; A6NEC2;			Puromycin-sensitive aminopeptidase OS	NPEPPS	657.25	21	103	129.004	100.823	121.74	89.6329	114.637	140.178	156.735	37.0714	108.231	141.966	60.5486	162.898	66.5691	226.253	88.2784	97.4976	156.066	77.9003	363.65	95.0074	154.103	128.266	220.823	98.3251	87.0778	146.365	182.403	66.1675	34.3438	451.06	68.5014	70.6525	170.128	92.5987	64.2836	51.1133	41.7837	31.64	75.8594
p00785;	LYVE1_HUMAN	Lymphatic vessel endothelial hyaluronic acid receptor 1 OS=Homo sapiens GN=LYVE1 PE=1 SV=2	Q9Y5Y7;			Lymphatic vessel endothelial hyaluronic acid receptor 1 OS	LYVE1	23.35	1	2	6.85	0.001	13.4	8.81	0.00109	0.0012	0.00136	0.00113	0.00151	0.00125	0.00097	0.00649	0.00121	0.0021	5.71	0.00109	25.7	0.0016	0.00176	0.00112	0.00145	0.000754	1.89	0.00137	10.3	1.89	0.00114	0.00109	0.00109	0.774	7.55	0.00109	0.000839	0.00117	0.0011	14.6	0.00103	0.00113	5.79
p00786;p13012;p29086;	GNS_HUMAN	N-acetylglucosamine-6-sulfatase OS=Homo sapiens GN=GNS PE=1 SV=3	P15586;			N-acetylglucosamine-6-sulfatase OS	GNS	119.52	3	4	2.24234	2.701	3.754	2.06244	1.38209	3.6312	0.86372	2.79113	2.99151	1.75525	0.00291	9.55649	0.00363	0.0063	0.00447	0.00327	3.85134	0.0048	0.00528	1.43224	2.157	2.13175	6.68	0.10037	1.662	6.97	2.71114	1.45218	0.29539	13.52	22.91	2.64209	0.002517	0.00351	1.2622	2.19939	0.80406	1.33413	5.01491
p00787;p02014;p11818;	SPB9_HUMAN	Serpin B9 OS=Homo sapiens GN=SERPINB9 PE=1 SV=1	P50453;	ECM Regulators	Matrisome-associated	Serpin B9 OS	SERPINB9	45	3	4	35.5012	7.697	9.98556	7.69122	0.00327	1.4624	0.62772	0.73226	0.96751	3.54825	37.321	0.01947	2.75242	1.5042	1.08298	10.2071	15.5807	4.1732	9.20176	9.56112	9.22145	6.81075	10.81	1.64737	5.57096	10.86	2.20228	1.30218	8.01109	16.56	56.0007	19.7011	17.1408	9.31117	7.5811	5.07539	17.263	3.53226	2.03183
p00789;p00793;	ZN607_HUMAN	Zinc finger protein 607 OS=Homo sapiens GN=ZNF607 PE=1 SV=3	Q96SK3;			Zinc finger protein 607 OS	ZNF607	21.33	2	3	0.76317	2.066	1.75156	9.53	3.038	4.63	1.38136	3.64	1.821	11.7	2.01097	0.01298	0.00242	1.0721	1.2317	0.83909	14.97	15.24	2.48176	19.58	25.9	17.61	29.7	2.05137	30.1	32.3	10.08	0.13709	2.452	6.11	17.93	25.33	62.8	13	17.78	11.89	12.44	51.89	7.4
p00790;p04226;p04227;p04228;p06320;p06321;p06322;p06323;p06324;p09992;p12968;p12969;p14387;p15598;p19545;p19546;p19921;p19922;p19923;p19924;p19925;p27045;p27046;p27047;p27048;p27049;p28005;p28739;	PGS1_HUMAN	Biglycan OS=Homo sapiens GN=BGN PE=1 SV=2	P21810;	Proteoglycans	Core matrisome	Biglycan OS	BGN	774.59	28	1850	13405.7	9973.67	7179.03	6692.94	9477.36	12079.2	5957.7	10694.3	9419.85	2112.26	13294.7	16625.9	24689.4	14289.5	8281.94	16126.2	7789.06	10024.2	6054.86	2449.8	1422.22	2762.62	3886.64	962.362	1217.94	1259.42	1813.74	3018.03	1213.04	421.262	2427.25	3561.46	570.976	12375.1	5982.98	3648.75	2242.86	3655.77	3997.34
p00791;p01401;p12281;p26004;	S61A1_HUMAN	Protein transport protein Sec61 subunit alpha isoform 1 OS=Homo sapiens GN=SEC61A1 PE=1 SV=2	Q9H9S3; P61619;			Protein transport protein Sec61 subunit alpha isoform 1 OS	SEC61A1	23.57	4	7	191.01	38.4	5.21256	198.34	553.11	337.73	691.176	424.3	386.14	337.623	586.92	0.02596	39.6024	134.052	582.441	101.591	51.82	873.903	957.54	359.758	567.095	557.301	434.031	798.421	282.56	464.92	692.301	1334.97	377.044	178.46	180.451	114.33	211.692	556.641	502.33	697.375	16.922	204.99	1011.04
p00792;p00951;p04074;p04093;p05085;p05873;p07075;p09384;p10855;p14680;p15419;p16725;p19683;p22620;p28384;	HNRPQ_HUMAN	Heterogeneous nuclear ribonucleoprotein Q OS=Homo sapiens GN=SYNCRIP PE=1 SV=2	O60506;			Heterogeneous nuclear ribonucleoprotein Q OS	SYNCRIP	385.98	15	194	69.0562	68.803	84.7351	48.6877	25.3845	66.4424	21.7825	24.946	22.6113	140.581	18.0228	122.422	45.1973	37.8068	16.7824	29.2183	187.501	21.8526	71.1203	156.98	271.51	143.987	307.45	49.4725	342.66	234.35	90.1704	49.4113	205.056	149.081	224.621	138.794	416.14	169.328	105.327	49.1602	202.981	51.1841	36.3974
p00794;p01558;p25886;p28848;	LAMP1_HUMAN	Lysosome-associated membrane glycoprotein 1 OS=Homo sapiens GN=LAMP1 PE=1 SV=3	P11279;			Lysosome-associated membrane glycoprotein 1 OS	LAMP1	169.15	4	88	57.92	29.86	67.53	63.84	32.6911	41.22	37.68	115.8	51.62	39.65	31.96	0.02596	105.101	19.9821	21.3615	28.6311	55.72	11.0032	36.47	100.74	91.67	39.35	52.9614	8.89	149.55	146.5	9.35228	58.72	115.5	41.78	109.88	239.7	114.68	92.6	78.89	193.4	140.51	151.6	194.65
p00795;p01505;p01654;p01655;p02336;p03926;p04700;p04749;p05790;p06045;p06732;p08546;p09309;p10156;p11738;p11741;p12899;p16850;p17241;p19419;p21762;p24622;p25296;p25297;p25742;p26859;p27474;p28235;p28367;p28901;p29059;	CO5_HUMAN	Complement C5 OS=Homo sapiens GN=C5 PE=1 SV=4	P01031;			Complement C5 OS	C5	225.49	31	109	82.7627	73.1208	55.1455	133.025	192.253	73.0792	63.4521	156.847	88.3041	59.148	118.806	635.447	289.364	248.25	60.4248	153.23	146.823	84.4535	148.381	127.32	435.308	282.529	189.705	158.451	236.047	338.165	195.93	679.517	122.407	781.819	79.112	371.866	138.706	175.587	179.279	199.316	47.4734	234.383	71.8386
p00800;p28298;	RTCA_HUMAN	RNA 3'-terminal phosphate cyclase OS=Homo sapiens GN=RTCA PE=1 SV=1	O00442;			RNA 3'-terminal phosphate cyclase OS	RTCA	161.94	2	6	3.209	1.463	4.14	0.00244	0.00218	1.1112	0.00272	0.00226	1.59151	0.86525	0.00194	9.88	0.85521	0.0042	0.00298	2.04109	3.52	0.0032	0.11776	1.18	10.71	2.589	11.68	3.49137	3.674	5.21	0.67514	0.00218	3.506	10.48	8.7	1.58109	8.517	2.5996	0.9951	0.00278	0.00206	0.64313	0.230914
p00801;p00802;p02301;p02852;p07209;p07210;p07454;p09047;p10567;p12118;p16471;p16472;p16473;p17594;p23433;p23890;p26062;	RS2_HUMAN	40S ribosomal protein S2 OS=Homo sapiens GN=RPS2 PE=1 SV=2	P15880;			40S ribosomal protein S2 OS	RPS2	481.83	17	196	256.166	211.352	378.646	80.5599	84.5139	200.484	217.977	88.0057	154.61	80.472	11.8507	136.624	141.297	126.922	229.744	133.312	224.277	138.256	111.782	253.242	229.499	189.96	253.985	55.9965	197.454	212.133	83.3978	155.643	124.412	302.979	376.771	533.217	323.167	337.505	524.752	176.47	632.625	258.02	167.111
p00803;p01658;p07612;p18988;p18989;p26610;p26611;	C1QBP_HUMAN	Complement component 1 Q subcomponent-binding protein, mitochondrial OS=Homo sapiens GN=C1QBP PE=1 SV=1	Q07021;			Complement component 1 Q subcomponent-binding protein, mitochondrial OS	C1QBP	269.44	7	183	257.2	255.32	366.08	66.4242	112.932	266.807	139.141	32.1061	340.632	129.661	6.07485	307.613	113.721	68.3942	53.933	152.98	119.194	18.2264	50.7635	257.98	129.661	182.86	149.121	6.23648	170.27	223.641	106.62	146.8	109.87	89.0506	211.64	327.88	173.95	74.77	222.33	124.67	33.581	75.736	236.62
p00804;p03725;p13973;p16918;p17780;p28116;	ACADL_HUMAN	Long-chain specific acyl-CoA dehydrogenase, mitochondrial OS=Homo sapiens GN=ACADL PE=1 SV=2	P28330;			Long-chain specific acyl-CoA dehydrogenase, mitochondrial OS	ACADL	42.01	6	24	51.8112	55.91	134.23	137.971	56.46	130.08	151.33	28.5375	120.343	128.83	42.5919	0.03894	135.361	126.99	197.284	156.83	103.302	20.8484	139.412	48.3371	42.1643	82.0355	32.0664	30.7069	28.126	19.1513	86.7884	26.8311	40.0203	0.262845	9.11814	48.6944	11.9675	95.2547	69.4344	33.0274	4.87809	7.24339	1.23457
p00805;	AKIB1_HUMAN	Ankyrin repeat and IBR domain-containing protein 1 OS=Homo sapiens GN=ANKIB1 PE=1 SV=3	Q9P2G1;			Ankyrin repeat and IBR domain-containing protein 1 OS	ANKIB1	22.91	1	1	0.561	0.456	0.0716	6.69	24.7	7.27	22.6	14.5	8.96	0.194	8.42	15.1	9.12	11.6	0.00149	0.00109	0.747	3.51	3.37	3.28	0.00145	0.000754	0.00135	2.12	1.99	0.00066	0.00114	1.1	0.00109	0.000569	1.21	0.00109	0.148	0.00117	1.76	5.55	0.00103	0.00113	0.000914
p00806;p00807;p00812;p01034;p01035;p01036;p01610;p02608;p02926;p03274;p03748;p05343;p05803;p05866;p05867;p06003;p06004;p07024;p07035;p07036;p07686;p09368;p10001;p11167;p11628;p11790;p12053;p12418;p12443;p12667;p12890;p13395;p14622;p16139;p16966;p16967;p17511;p17670;p17843;p18027;p21053;p21793;p22098;p22416;p22576;p23104;p24558;p25460;p25486;p25761;p26033;p26034;p26311;p27285;p28273;p28527;p29107;…	VWF_HUMAN	von Willebrand factor OS=Homo sapiens GN=VWF PE=1 SV=4	P04275;	ECM Glycoproteins	Core matrisome	von Willebrand factor OS	VWF	1300.68	63	640	1964.3	1132.19	1671.74	545.569	779.941	473.611	619.466	1009.47	1276.4	356.376	295.265	1529.89	1025.32	1090.37	316.069	1588.43	606.609	466.838	376.539	884.958	453.724	644.871	363.884	231.322	497.25	428.193	308.286	873.348	598.412	116.221	876.547	796.13	280.553	836.055	2382.12	904.091	754.437	692.158	438.823
p00809;p09895;p16658;	ARAP1_HUMAN	Arf-GAP with Rho-GAP domain, ANK repeat and PH domain-containing protein 1 OS=Homo sapiens GN=ARAP1 PE=1 SV=3	Q96P48;			Arf-GAP with Rho-GAP domain, ANK repeat and PH domain-containing protein 1 OS	ARAP1	24.59	3	5	1015.73	675.126	880.775	146.6	90.7611	182.87	193.22	235.841	335.872	258.224	14.907	708.106	180.6	390.95	14.4515	371.721	290.12	9.6916	21.486	813.601	366.67	520.9	490.11	29.64	500.475	460.21	88.2011	514.801	40.01	174.201	152.88	450.31	292.567	472.131	528.041	805.651	299.201	1543.74	317.241
p00811;p02338;p03171;p03814;p06842;p15296;p16599;p19213;	ATD3A_HUMAN	ATPase family AAA domain-containing protein 3A OS=Homo sapiens GN=ATAD3A PE=1 SV=2	Q9NVI7;			ATPase family AAA domain-containing protein 3A OS	ATAD3A	380.87	8	34	181.01	159.42	2017.4	4776.87	4622.8	1858.96	4680.92	4265.97	2603.89	1093.44	3016.08	7347.15	8727.5	91.5321	1554.95	644.24	481.844	594.932	317.112	266.75	558.191	398.708	181.5	307.814	398.07	249.476	280.239	324.09	288.011	165.03	166.08	388.96	249.7	268.338	244.992	210.506	322.5	297.78	152.441
p00813;p01787;p02969;p03036;p05445;p05446;p06646;p09410;p09525;p12011;p12559;p13441;p15519;p15551;p16028;p19486;p20295;p22628;p23096;p23101;p24587;p24606;p24607;p25119;p26172;p26970;p26974;p27528;p28352;	STAB1_HUMAN	Stabilin-1 OS=Homo sapiens GN=STAB1 PE=1 SV=3	Q9NY15;			Stabilin-1 OS	STAB1	863.694	29	122	146.457	17.896	116.802	96.2008	30.7677	29.0279	68.102	63.1614	22.3183	19.5564	9.37334	50.3283	562.561	93.016	89.5179	60.3808	163.692	20.5886	24.4022	19.8724	51.455	65.8349	25.6593	37.675	39.814	27.5226	38.3372	47.1533	197.058	68.7207	23.1233	76.4376	50.9613	44.3187	144.095	38.0257	31.0993	85.6266	37.11
p00814;p00815;p01741;p01863;p03394;p07360;p11783;p26551;p27623;	PSME2_HUMAN	Proteasome activator complex subunit 2 OS=Homo sapiens GN=PSME2 PE=1 SV=4	Q9UL46;			Proteasome activator complex subunit 2 OS	PSME2	349.95	9	45	57.2245	40.271	60.8572	81.3409	8.05763	38.7338	26.4054	1.78904	27.3161	107.923	49.2858	28.4624	53.1924	18.7543	33.438	25.0745	64.5377	30.4012	44.0611	64.4441	123.436	87.3523	70.2464	30.5774	180.636	261.873	51.4832	19.8635	75.6044	197.66	118.001	115.208	229.561	86.4322	17.2122	29.0456	124.331	39.6695	31.0179
p00816;p03450;p15329;p25700;	CRTAP_HUMAN	Cartilage-associated protein OS=Homo sapiens GN=CRTAP PE=1 SV=1	O75718;			Cartilage-associated protein OS	CRTAP	113.03	4	9	2.81234	0.301	4.48556	1.92366	2.33327	6.3155	3.40408	2.36026	0.96602	0.797	0.68991	9.54298	19.7632	21.12	2.82198	3.16609	11.8	3.7348	4.376	3.166	4.19745	7.741	30.23	3.65237	21.2	13.003	0.00456	1.99327	8.16109	11.58	5.04071	24.46	32.03	10.802	14.232	10.925	7.5629	20.669	12.8
p00817;p00818;p00819;p03150;p12336;p12337;p13385;p19185;p19186;p23294;p25827;p26648;p26649;p29528;p29529;	HS71L_HUMAN	Heat shock 70 kDa protein 1-like OS=Homo sapiens GN=HSPA1L PE=1 SV=2	P34931; P08107;			Heat shock 70 kDa protein 1-like OS	HSPA1L	658.18	15	1124	605.371	693.42	810.462	605.77	350.234	648.98	758.615	167.455	449.19	1126.25	44.0397	1724.07	1096.67	562.802	332.959	379.04	920.5	125.288	303.222	1172.91	1898.04	770.051	1620.72	155.44	3673.78	2219.94	1293.21	322.617	601.233	791.411	2454.02	1092.99	3950.08	721.341	1060.53	570.726	929.635	599.435	722.602
p00821;p05451;	IBP7_HUMAN	Insulin-like growth factor-binding protein 7 OS=Homo sapiens GN=IGFBP7 PE=1 SV=1	Q16270;	ECM Glycoproteins	Core matrisome	Insulin-like growth factor-binding protein 7 OS	IGFBP7	132.05	2	2	0.00234	0.002	0.00312	0.29722	0.00218	0.0024	0.00272	0.00226	0.37751	0.0025	0.00194	0.01298	0.00242	0.0042	0.00298	0.00218	1.46	0.0032	0.00352	0.00224	0.0029	0.001508	0.0027	0.29537	0.001924	0.00132	0.00228	0.00218	0.00218	12.46	0.001428	0.14809	0.303839	0.00234	0.0022	0.00278	0.00206	0.09443	0.001828
p00822;p03206;p03664;p03665;p05154;p05371;p05372;p05948;p05957;p08966;p09098;p10591;p10592;p14499;p14500;p14501;p14502;p15257;p15258;p16900;p16901;p17738;p17739;p17747;p17748;p18130;p18131;p21021;p21022;p23856;p24292;p26317;p26589;p26590;	BCAM_HUMAN	Basal cell adhesion molecule OS=Homo sapiens GN=BCAM PE=1 SV=2	P50895;			Basal cell adhesion molecule OS	BCAM	1425.17	34	234	140.11	214.033	125.483	360.895	149.196	353.05	182.321	162.608	222.545	108.761	718.826	519.529	231.548	173.788	131.484	138.121	159.245	518.046	389.267	126.321	341.771	150.541	143.634	396.93	105.775	154.842	132.553	288.133	427.095	2185.79	4865.14	108.321	173.542	119.852	140.58	346.422	514.898	133.807	595.567
p00823;p01507;p01508;p03061;p05849;p06232;p06818;p06819;p06820;p06949;p10917;p12824;p13797;p13798;p14925;p14926;p17500;p17501;p20162;p24020;p24653;p24654;p25418;p26687;p26688;p28022;	CAP1_HUMAN	Adenylyl cyclase-associated protein 1 OS=Homo sapiens GN=CAP1 PE=1 SV=5	Q01518; P40123;			Adenylyl cyclase-associated protein 1 OS	CAP1	668.397	26	245	282.116	361.256	309.01	318.296	337.17	276.058	290.855	648.103	390.015	379.856	99.4255	408.266	458.767	317.083	449.565	234.005	417.352	452.299	230.814	883.38	1336.35	400.735	816.314	120.221	1857.63	1356.3	354.341	204.661	174.303	624.077	535.124	400.582	2129.45	354.442	271.046	155.162	196.189	190.373	205.643
p00824;p06260;	HTAI2_HUMAN	Oxidoreductase HTATIP2 OS=Homo sapiens GN=HTATIP2 PE=1 SV=2	Q9BUP3;			Oxidoreductase HTATIP2 OS	HTATIP2	45.78	2	9	22.0601	20.33	18.6016	20.5012	0.00218	30.6012	30.8014	0.00226	33.9015	0.09725	49.401	0.01298	0.00242	50.9021	8.74149	23.82	27.42	46.6016	20.8018	18.14	10.33	5.12	10.1014	14.8	13.37	14.41	76.33	10.11	48.7011	12.26	10.77	27.56	12.49	72.7012	37.73	17.92	30.77	1.03113	3.49091
p00826;p07600;p10064;p12316;p13450;p16735;p19090;	FKB10_HUMAN	Peptidyl-prolyl cis-trans isomerase FKBP10 OS=Homo sapiens GN=FKBP10 PE=1 SV=1	Q96AY3;			Peptidyl-prolyl cis-trans isomerase FKBP10 OS	FKBP10	280.07	7	17	20.0512	3.41	12.7447	6.7561	6.11654	5.4438	1.5698	1.62052	0.01057	3.808	0.00679	2.12894	16.3661	24.6684	5.66745	1.79145	14.3833	0.0112	37.9453	4.51748	25.0704	38.0008	16.7727	30.8105	35.78	35.17	4.84428	0.37854	3.98627	2.68284	15.379	15.3121	83.28	19.6042	8.3482	36.1406	4.87106	8.21726	3.49204
p00827;p01560;p03494;p03495;p08896;p09546;p10765;p13507;p17507;p22414;p25991;	DDAH2_HUMAN	N(G),N(G)-dimethylarginine dimethylaminohydrolase 2 OS=Homo sapiens GN=DDAH2 PE=1 SV=1	O95865;			N(G),N(G)-dimethylarginine dimethylaminohydrolase 2 OS	DDAH2	355.83	11	46	64.2223	19.335	39.9351	52.4149	22.6576	28.046	26.2882	8.14978	29.6925	154.026	5.0597	10.0484	6.4021	13.0847	3.92443	7.21263	65.3077	8.3759	19.4623	60.6622	84.5729	55.8223	89.2127	18.0239	43.6079	47.6926	86.4734	10.1535	26.1414	5.18641	150.75	17.2959	84.94	136.63	18.7954	18.266	2.24351	13.1126	20.2964
p00828;p01804;p08773;p09023;p10892;p11980;p12994;p17893;p17894;p18736;p20189;p23910;p26297;p26298;p26411;p27892;	MDHM_HUMAN	Malate dehydrogenase, mitochondrial OS=Homo sapiens GN=MDH2 PE=1 SV=3	P40926;			Malate dehydrogenase, mitochondrial OS	MDH2	648.82	16	210	54.7387	77.477	115.524	125.315	122.926	297.149	156.938	368.691	83.1145	277.161	40.5417	229.315	219.446	203.401	127.335	41.7425	154.391	177.283	210.665	101.147	493.3	183.85	177.489	71.5966	192.297	393.27	76.3118	154.486	180.301	618.661	117.141	158.079	899	134.696	68.9145	149.708	175.462	66.8211	425.616
p00831;	MON1B_HUMAN		Q7L1V2;					24.27	1	5	52.7	31.6	48.8	20.6	0.00109	20.1	14.1	18.4	42	17.7	0.00097	0.00649	0.00121	14	0.00149	15.6	28.3	0.0016	0.00176	50.1	14.9	9.82	7.61	1.92	21	0.00066	1.98	27.1	9.09	0.000569	7.23	9.83	0.000839	29.7	20.4	46	19.8	4.07	22.5
p00833;p06628;p08249;p08822;p15402;	PLXD1_HUMAN	Plexin-D1 OS=Homo sapiens GN=PLXND1 PE=1 SV=3	Q9Y4D7;	ECM-affiliated Proteins	Matrisome-associated	Plexin-D1 OS	PLXND1	185.31	5	11	7.75317	3.558	13.0016	4.95366	16.7122	10.0342	4.77472	0.58452	8.88651	9.89845	18.2039	19.623	17.5612	7.3721	0.00745	8.28409	15.4807	0.5108	5.94752	1.80612	6.69945	4.95325	3.08835	2.23274	2.67266	3.872	1.36928	3.62909	1.64439	10.4071	2.21943	1.50118	5.31168	2.30317	2.9702	0.14156	1.23906	1.40339	0.259342
p00834;p00835;p01044;p01045;p01094;p01174;p02042;p02194;p02195;p02385;p02554;p02555;p02716;p02747;p02760;p02768;p02775;p02818;p02888;p02922;p02923;p02924;p02943;p02944;p02978;p02997;p03287;p03640;p03808;p04008;p04100;p04101;p04500;p04519;p04520;p04555;p04817;p04845;p04846;p05422;p05599;p06554;p06991;p06992;p08032;p08133;p08484;p08838;p08839;p08932;p09033;p09034;p09152;p09947;p10257;p10258;p10310;…	LAMA5_HUMAN	Laminin subunit alpha-5 OS=Homo sapiens GN=LAMA5 PE=1 SV=8	O15230;	ECM Glycoproteins	Core matrisome	Laminin subunit alpha-5 OS	LAMA5	5301.3	128	1318	925.305	1348.79	629.1	2012.5	906.645	1333.43	1012.16	1155.88	1141.65	423.39	4994.97	2286.27	3434.83	1151.64	1662.64	1263.13	2123.2	3008.69	1892.25	674.756	305.185	308.095	467.655	619.266	372.594	231.609	280.658	740.269	848.736	10227	2146.41	797.913	214.39	1000.77	1152.35	1150.74	336.392	1133.07	579.935
p00836;p02036;p02037;p02456;p04460;p06965;p07594;p07595;p11401;p11402;p15273;p21801;p21802;p21803;p22527;p22589;p22590;p22855;p22856;p24541;p24936;p25539;p25540;p25553;p25554;p27118;p27939;p27940;p28261;p28262;p29492;	GELS_HUMAN	Gelsolin OS=Homo sapiens GN=GSN PE=1 SV=1	P06396;			Gelsolin OS	GSN	619	31	575	852.251	618.384	748.383	958.612	238.253	700.872	338.154	247.345	406.5	1318.55	307.545	422.854	359.994	281.011	212.31	213.797	580.791	237.397	427.822	1274.58	2517.99	1070.78	1319.12	117.236	3122.35	2564.27	519.332	541.426	280.425	264.806	2704.47	841.776	3662.93	942.214	861.5	1190.98	647.678	837.056	1075.99
p00838;p02383;p02453;p04506;p08280;p08281;p08899;p24102;p24984;p27960;p28864;	PLTP_HUMAN	Phospholipid transfer protein OS=Homo sapiens GN=PLTP PE=1 SV=1	P55058;			Phospholipid transfer protein OS	PLTP	536.19	11	36	27.9527	18.7273	87.6862	32.1736	50.3054	71.5396	68.2055	3.97191	58.0226	220.212	87.4858	6.39341	71.2024	39.4305	22.6429	143.079	18.4623	32.7898	81.2623	21.1287	94.5174	69.5521	80.8678	21.598	104.508	118.027	129.726	9.03981	65.5065	359.21	214.575	23.4105	167.284	44.107	44.9777	18.7612	7.35927	13.9879	6.84923
p00840;p01398;p04041;p12494;p16269;p16270;p16640;p20589;p23617;p24006;p25515;p28354;	ITA5_HUMAN	Integrin alpha-5 OS=Homo sapiens GN=ITGA5 PE=1 SV=2	P08648;			Integrin alpha-5 OS	ITGA5	237.61	12	71	108.72	67.784	108.53	61.5254	55.2485	64.5706	97.2641	143.99	79.0445	16.284	4.76273	48.3819	117.195	91.1915	31.2875	53.5511	63.276	17.1756	23.1198	40.3772	22.4418	35.595	47.0667	7.35096	34.173	28.1833	21.5418	64.389	39.7871	45.3121	4.70086	66.9311	28.5808	28.0005	58.3591	66.7934	12.5591	52.0073	25.3657
p00841;p05809;p14860;p22623;p27566;	DHRS1_HUMAN	Dehydrogenase/reductase SDR family member 1 OS=Homo sapiens GN=DHRS1 PE=1 SV=1	Q96LJ7;			Dehydrogenase/reductase SDR family member 1 OS	DHRS1	185.42	5	9	7.38017	6.908	8.94756	12.0437	1.41436	15.1312	6.26408	0.60552	25.16	4.043	4.69388	0.03245	33.8872	6.6742	6.07298	3.99919	20.424	9.0832	5.18976	13.816	10.5764	12.1993	7.0602	9.52548	2.93996	19.902	2.23728	6.93018	0.89627	6.70171	37.21	27.8311	38.084	43.231	7.0161	10.7044	17.231	1.36239	9.91991
p00842;p12663;p20080;	SRPRA_HUMAN	Signal recognition particle receptor subunit alpha OS=Homo sapiens GN=SRPRA PE=1 SV=2	P08240;			Signal recognition particle receptor subunit alpha OS	SRPRA	164.46	3	7	11.052	12.701	6.559	17.1612	70.8022	11.2912	4.29136	4.91226	15.1515	6.50225	10.001	3.04298	9.89242	2.0142	13.403	27.216	7.78	3.0886	2.62352	7.03112	20.5114	13.687	21.68	1.09274	18.54	12.85	9.06114	8.59109	11.51	10.37	14.19	36.8	24.67	13.53	11.22	8.51	29.84	13.81	7.35
p00843;p00864;p09123;	SC11C_HUMAN	Signal peptidase complex catalytic subunit SEC11C OS=Homo sapiens GN=SEC11C PE=1 SV=3	Q9BY50;			Signal peptidase complex catalytic subunit SEC11C OS	SEC11C	152.11	3	10	1.06617	0.003	5.91	0.23244	1.59218	0.7224	17.299	2.15113	4.01151	1.1425	0.00291	4.20298	5.54121	1.0542	11.103	1.65209	20.29	0.0048	0.84652	16.91	2.4029	11.42	8.3	0.00411	14.5	19.11	4.6008	16.86	5.517	0.001707	0.222428	68.6	0.706839	1.80117	17.31	15.01	52.1	8.53	0.229828
p00844;p04148;p07286;p08697;p08831;p12946;p13322;p28394;p28395;	KCC2D_HUMAN	Calcium/calmodulin-dependent protein kinase type II subunit delta OS=Homo sapiens GN=CAMK2D PE=1 SV=3	Q13557;			Calcium/calmodulin-dependent protein kinase type II subunit delta OS	CAMK2D	242.58	9	67	85.58	73.3	68.809	52.4712	17.5033	95.71	48.0541	28.2441	48.1135	112.105	42.5939	76.2724	81.3712	30.8972	37.7145	32.8903	78.2107	13.918	55.2453	77.693	167.61	107.011	78.2114	11.1585	71.255	84.44	38.1093	78.9291	117.961	18.6201	62.482	141.8	75.9328	138.84	114.264	42.5854	67.491	56.173	44.701
p00845;p05490;p11529;p11726;p11986;p21044;p22944;p23684;p27043;	TXNL1_HUMAN	Thioredoxin-like protein 1 OS=Homo sapiens GN=TXNL1 PE=1 SV=3	O43396;			Thioredoxin-like protein 1 OS	TXNL1	106.69	9	52	22.0823	11.92	21.2482	32.4552	26.4454	14.1448	16.3054	19.5256	22.946	36.71	22.6468	23.3519	19.2673	17.6326	18.5889	17.8464	57.34	37.6454	10.664	21.413	66.27	45.27	55.51	5.59085	96.22	52.0307	108.312	12.5765	37.6	42.0211	36	39.674	84.92	43.04	23.2354	26.0926	16.5221	17.4174	15.2035
p00846;p00847;p02736;p04439;p06121;p06122;p08707;p20590;p22537;p24335;p24336;p26490;p28881;p28882;	SBSPO_HUMAN	Somatomedin-B and thrombospondin type-1 domain-containing protein OS=Homo sapiens GN=SBSPON PE=1 SV=2	Q8IVN8;	ECM Glycoproteins	Core matrisome	Somatomedin-B and thrombospondin type-1 domain-containing protein OS	SBSPON	447.78	14	245	236.407	568.36	150.33	492.137	315.374	769.621	244.165	135.686	352.16	198.042	285.516	187.371	558.917	257.63	363.436	205.903	221.648	531.499	170.641	387.941	71.2487	19.2638	188.314	99.4989	217.734	65.911	352.316	227.644	43.2396	594.101	843.556	38.1976	18.5344	120.407	430.421	463.379	16.1512	180.116	99.3588
p00848;p09050;p10407;p14532;p14834;p27804;	FCGBP_HUMAN	IgGFc-binding protein OS=Homo sapiens GN=FCGBP PE=1 SV=3	Q9Y6R7;			IgGFc-binding protein OS	FCGBP	256.904	6	6	0.00702	0.006	0.0363	0.0712	0.00654	0.0072	0.00816	0.11765	0.07645	0.17925	0.00582	12.8325	0.26605	0.0126	0.00894	0.00654	0.004014	0.0096	0.01056	0.0497	8.30725	0.36377	0.0081	0.00822	0.005772	6.0033	0.9447	0.00654	1.08545	3.34271	2.15243	3.48436	4.79952	135.3	2.7155	2.08695	0.00618	3.95339	0.05337
p00849;p01852;p04703;p05729;p06066;p07613;p08515;p08928;p09526;p10871;p13077;p13088;p13905;p14794;p14832;p16025;p17212;p17376;p25917;p29587;	EMIL2_HUMAN	EMILIN-2 OS=Homo sapiens GN=EMILIN2 PE=1 SV=3	Q9BXX0;	ECM Glycoproteins	Core matrisome	EMILIN-2 OS	EMILIN2	524.04	20	145	312.67	326.945	419.716	5086.96	112.178	262.013	200.32	322.572	196.118	313.852	2231.7	352.738	91.6251	384.938	155.526	185.057	134.817	136.626	2733.75	3282.78	165.557	196.662	130.189	35.9334	2722.05	347.412	940.147	323.122	2725.52	1205.75	141.762	302.187	3930.42	3766.06	328.467	214.093	140.715	268.563	85.7406
p00850;p04843;p05500;p07754;p07779;p07780;p08226;p08227;p09676;p11399;p24862;p24952;p25379;p25380;	HCDH_HUMAN	Hydroxyacyl-coenzyme A dehydrogenase, mitochondrial OS=Homo sapiens GN=HADH PE=1 SV=3	Q16836;			Hydroxyacyl-coenzyme A dehydrogenase, mitochondrial OS	HADH	440.4	14	246	769.104	392.115	1379.92	271.886	220.635	679.354	414.175	41.7859	982.185	902.15	52.4298	870.509	441.136	288.15	216.911	641.004	441.082	128.341	425.848	240.492	543.008	341.793	199.848	674.399	974.901	541.732	518.057	370.824	1508.3	336.845	594.401	370.608	487.623	278.084	512.103	545.578	136.592	21.6378	119.015
p00851;p01032;	ZN512_HUMAN	Zinc finger protein 512 OS=Homo sapiens GN=ZNF512 PE=1 SV=2	Q96ME7;			Zinc finger protein 512 OS	ZNF512	88.7	2	3	0.00234	0.566	0.33256	0.00244	28.61	2.2612	0.00272	32.47	19.61	0.57225	29.801	38.1065	0.00242	0.0042	63.6	31.124	50.45	41.296	29.38	28.75	23.17	19.4	10.94	0.72937	28.54	6.811	18.27	25.39	26.4	0.338569	28.63	11.41	5.322	3.578	29.028	57.96	16.43	1.02113	1.866
p00857;p04096;p05183;p05450;p09481;p09482;p11670;p18110;p22737;p29779;	HDGF_HUMAN	Hepatoma-derived growth factor OS=Homo sapiens GN=HDGF PE=1 SV=1	P51858;			Hepatoma-derived growth factor OS	HDGF	274.18	10	28	24.922	23.897	17.5618	19.0573	13.6267	20.4414	41.7195	10.1279	10.6421	27.4172	308.009	34.1844	0.0121	3.7668	11.5304	42.1576	9.39968	85.6028	68.3916	16.8991	206.05	85.43	42.8884	21.5559	158.54	99.91	18.6314	16.6874	28.1213	31.7501	506.65	18.5674	220.73	22.1927	24.4723	22.1856	28.6511	7.27791	33.7467
p00858;p03140;p03141;p03894;p03937;p04858;p05414;p07121;p08649;p09015;p09132;p09133;p09177;p09325;p09501;p11303;p12196;p12277;p12278;p12999;p13206;p13635;p14668;p14837;p14965;p14966;p15459;p15841;p16071;p16474;p17140;p18062;p18559;p18560;p18801;p19072;p19786;p19967;p19968;p20353;p22583;p22722;p22844;p23108;p23777;p24060;p24301;p25919;p25957;p25958;p26565;p27150;p28891;	LPPRC_HUMAN	Leucine-rich PPR motif-containing protein, mitochondrial OS=Homo sapiens GN=LRPPRC PE=1 SV=3	P42704;			Leucine-rich PPR motif-containing protein, mitochondrial OS	LRPPRC	1454.4	53	429	425.303	316.844	522.445	389.397	301.491	498.698	617.796	209.643	269.952	98.7475	250.177	753.135	894.047	514.046	516.26	807.809	578.421	677.695	299.044	303.341	176.881	224.881	355.7	431.763	177.609	287.691	293.568	304.243	281.657	362.749	272.337	536.036	383.54	227.143	390.08	190.342	178.677	226.865	108.581
p00861;p04159;	NCF4_HUMAN	Neutrophil cytosol factor 4 OS=Homo sapiens GN=NCF4 PE=1 SV=2	Q15080;			Neutrophil cytosol factor 4 OS	NCF4	36.76	2	5	5.35117	5.571	5.855	2.38122	0.20709	1.3412	2.21136	63.4011	38.8015	0.742	17.601	0.01298	1.34121	0.4921	0.25849	1.60109	9.708	0.6786	1.54176	1.902	9.16	20.514	3.009	7.77137	13.53	18.2	1.527	1.87109	3.19109	5.52	0.815	3.32	5.45	2.419	0.2661	0.00278	0.36403	1.851	0.001828
p00862;	ALAT2_HUMAN	Alanine aminotransferase 2 OS=Homo sapiens GN=GPT2 PE=1 SV=1	Q8TD30;			Alanine aminotransferase 2 OS	GPT2	37.01	1	4	35.6	23.7	0.00156	0.00122	24.6	1.25	0.00136	0.00113	0.00151	11.7	0.00097	0.00649	32.2	60.4	12.1	18.4	0.000669	0.0016	0.00176	0.00112	19.4	19.7	0.00135	0.00137	13	0.00066	30.2	10.4	0.00109	0.000569	8.46	0.00109	21.1	0.00117	28.7	0.00139	0.052	0.00113	4.45
p00866;	COPZ2_HUMAN		Q9P299;					21.95	1	1	85.7	61.8	38.9	161	59.5	172	28.5	28.6	56.8	24.7	50.9	0.65	1.98	5.83	34.1	26.3	53.5	55	38.5	80	71.6	47.9	44	8.68	62	43	18.5	28.9	21	23.2	23.4	27	76.7	51.4	52.9	40.7	11.9	30.8	24.7
p00867;p03518;p04090;p12250;p15133;p15856;p17166;p17858;p18200;p20975;p21137;p24215;p28180;	MYLK_HUMAN	Myosin light chain kinase, smooth muscle OS=Homo sapiens GN=MYLK PE=1 SV=4	Q15746;			Myosin light chain kinase, smooth muscle OS	MYLK	303.53	13	115	211.993	138.553	60.3726	344.06	360.369	341.344	664.417	275.904	343.115	180.407	533.583	268.352	135.797	156.758	372.187	259.83	134.62	475.476	344.734	214.226	192.44	571.122	382.661	95.4067	198.56	148.824	376.231	809.501	88.665	220.457	112.896	70.9831	133.67	429.92	304.602	239.552	84.047	102.911	90.8652
p00868;p01454;p03798;p04272;p07279;p07579;p10573;p12525;p13574;p13575;p14064;p22784;p26122;p26123;p26124;p26792;p26875;p27067;	QOR_HUMAN	Quinone oxidoreductase OS=Homo sapiens GN=CRYZ PE=1 SV=1	Q08257;			Quinone oxidoreductase OS	CRYZ	422.4	18	195	466.7	239.038	372.995	82.2343	105.219	261.819	149.701	33.3187	148.366	1396.1	48.1406	349.535	121.566	222.693	48.2044	249.378	270.651	86.076	240.149	199.57	192.913	2922.17	194.143	101.981	331.83	524.721	134.578	164.605	79.0426	876.171	263.157	87.3394	469.046	143.854	258.612	95.2082	46.7292	70.9418	192.585
p00871;p00872;p02465;p02466;p02962;p04313;p04314;p04315;p04766;p06328;p10905;p11256;p11258;p14632;p20835;p20836;p20837;p20838;p22223;p26250;p26251;p29722;p29723;p29724;p29725;	ACTA_HUMAN	Actin, aortic smooth muscle OS=Homo sapiens GN=ACTA2 PE=1 SV=1	P68133; P68032; P63267; P62736;			Actin, aortic smooth muscle OS	ACTA2	517.09	25	1996	8946.48	7196.04	6284.22	21946.8	5050.95	11207	4874.15	3302.78	4734.3	8795.12	14922.8	7574.71	6504.98	3543.79	6055.7	3282.38	6188.82	9854.85	6222.78	13498.6	14758.7	5011.94	14892.4	5559.74	17332.5	14466.4	8068.68	5143.27	8474.85	3805.44	5526.82	10409.3	18855.8	11086.2	13438.5	20450.6	7869.39	15745.1	7329.5
p00873;p04567;p05081;p13134;p16580;p27715;	ACTY_HUMAN	Beta-centractin OS=Homo sapiens GN=ACTR1B PE=1 SV=1	P42025;			Beta-centractin OS	ACTR1B	212.94	6	67	39.1623	34.621	38.3816	30.9412	2.65545	44.004	31.8227	2.76252	24.7695	60.94	30.9249	62.9995	26.7324	41.5942	10.146	19.3911	109.56	13.5448	24.2858	95.31	71.0815	47.0988	101.54	16.9167	85.01	112.26	62.62	19.4922	48.9272	134.79	120.78	133.67	137.6	98.6312	54.6022	64.916	155.975	92.005	41.6958
p00876;	UBP7_HUMAN	Ubiquitin carboxyl-terminal hydrolase 7 OS=Homo sapiens GN=USP7 PE=1 SV=2	Q93009;			Ubiquitin carboxyl-terminal hydrolase 7 OS	USP7	32.51	1	1	0.00117	0.001	0.00156	0.00122	0.00109	0.0012	0.00136	0.00113	0.00151	0.00125	0.00097	0.00649	0.00121	0.0021	0.00149	0.00109	0.000669	0.0016	0.00176	0.00112	0.00145	0.000754	0.00135	0.00137	0.000962	0.367	0.00114	0.00109	0.00109	0.941	0.843	0.00109	0.326	0.00117	0.0011	0.00139	0.00103	0.00113	0.000914
p00879;p00955;p02410;p02558;p02584;p02806;p02807;p02898;p03044;p03045;p03046;p03048;p03049;p03199;p03200;p03263;p03705;p03706;p03714;p03716;p03717;p03718;p03721;p03767;p03768;p04247;p04601;p04602;p04603;p04604;p04605;p04606;p05762;p06635;p07031;p07215;p07216;p07621;p07622;p07632;p07636;p07637;p07638;p07919;p08319;p08320;p08329;p08330;p08331;p08332;p08720;p09062;p09240;p09241;p09242;p09243;p09394;…	TENX_HUMAN	Tenascin-X OS=Homo sapiens GN=TNXB PE=1 SV=4	P22105;	ECM Glycoproteins	Core matrisome	Tenascin-X OS	TNXB	2220.91	121	1266	3587.48	2962.68	2229.72	767.052	916.897	1619.2	898.772	1065.04	1942.35	1546.68	515.026	662.498	362.778	1547.66	767.797	1291.19	566.552	457.747	1446.23	1167.22	2154.45	375.392	279.862	176.156	705.018	1414.91	330.363	510.902	159.997	248.614	566.866	219.949	716.221	1617.56	655.097	1169.05	117.007	309.518	932.085
p00880;p00881;p02560;p10149;p11937;p13989;p15285;p26189;p29388;	RCC2_HUMAN	Protein RCC2 OS=Homo sapiens GN=RCC2 PE=1 SV=2	Q9P258;			Protein RCC2 OS	RCC2	103.99	9	20	17.9425	16.698	16.2247	9.0731	17.6745	20.8251	27.3468	0.01017	0.01359	4.53	0.00873	2.42192	8.47847	0.7667	9.40194	3.73045	13.223	22.9944	4.54456	20.5334	81.93	30.9793	30.7704	4.73222	28.8638	40.6573	3.47684	3.14654	20.8163	41.6817	139.96	128.273	84.977	18.2985	4.7485	7.36056	151.7	33.38	20.6689
p00883;p00944;p02461;p08851;p09554;p10014;p10015;p10069;p19101;p19102;p21031;p24133;p29390;	SCOT1_HUMAN	Succinyl-CoA:3-ketoacid coenzyme A transferase 1, mitochondrial OS=Homo sapiens GN=OXCT1 PE=1 SV=1	Q9BYC2; P55809;			Succinyl-CoA:3-ketoacid coenzyme A transferase 1, mitochondrial OS	OXCT1	124.31	13	60	103.03	84.26	141.069	54.1299	116.936	112.502	98.4768	52.5978	56.1976	78.14	55.6537	34.5349	29.0885	98.0394	15.7404	103.858	47.2907	59.945	257.865	18.6501	50.7759	25.0968	27.1294	3.62107	141.658	148.333	64.6536	27.2751	74.6504	35.3556	39.2784	46.4702	79.101	61.1273	59.8863	30.9023	118.457	70.7138	17.4004
p00884;p06901;p11507;p23912;p27481;	HS105_HUMAN	Heat shock protein 105 kDa OS=Homo sapiens GN=HSPH1 PE=1 SV=1	Q92598;			Heat shock protein 105 kDa OS	HSPH1	31.06	5	5	22.5723	5.793	10.4671	17.6794	0.00545	7.1436	3.27008	8.26339	5.80453	20.4745	6.28388	8.90947	17.6924	4.1963	24.943	2.24327	11.2653	5.0364	5.24028	14.2434	31.1	4.39926	63.0703	9.07411	13.879	34.6	9.97842	12.6392	6.70327	16.0006	8.16071	12.3101	42.02	14.5012	6.3333	8.45017	7.50406	15.9943	4.26366
p00888;p01674;p02991;p03082;p03083;p03084;p04547;p04548;p04569;p04570;p05713;p05714;p05730;p05731;p07157;p07192;p07694;p11899;p11900;p12070;p13010;p13806;p13807;p14401;p14402;p14472;p14569;p17195;p17256;p17692;p18070;p20107;p21177;p21178;p21179;p23434;p23455;p23456;p23717;p23718;p25796;	LMNB1_HUMAN	Lamin-B1 OS=Homo sapiens GN=LMNB1 PE=1 SV=2	P20700;			Lamin-B1 OS	LMNB1	1872.88	41	340	122.953	170.256	122.474	243.174	97.1347	108.999	76.3774	98.5156	92.5414	462.374	57.506	966.335	230.407	140.751	65.0407	91.0594	460.045	105.271	161.607	1036.94	1185.71	800.584	305.138	62.9404	1621.6	964.041	246.678	440.681	984.2	153.613	3727.31	669.068	1548.6	319.686	213.464	222.627	1243.22	200.712	487.172
p00889;p10174;p11557;p12035;p12036;p17523;p24662;	DUT_HUMAN	Deoxyuridine 5'-triphosphate nucleotidohydrolase, mitochondrial OS=Homo sapiens GN=DUT PE=1 SV=4	P33316;			Deoxyuridine 5'-triphosphate nucleotidohydrolase, mitochondrial OS	DUT	78.89	7	46	27.4212	17.263	41.8816	3.84744	10.9121	19.57	24.1804	1.23965	16.4315	17.7112	1.79582	96.443	44.3232	11.9383	7.00596	10.6121	33.075	3.3554	4.48304	31.68	21.7735	16.2615	41.351	7.00048	33.911	25.6707	21.4241	27.4551	21.5952	28.281	40.88	39.67	42.539	18.6184	23.6682	19.6068	21.5461	44.2837	22.2438
p00891;p22355;	CAR14_HUMAN	Caspase recruitment domain-containing protein 14 OS=Homo sapiens GN=CARD14 PE=1 SV=2	Q9BXL6;			Caspase recruitment domain-containing protein 14 OS	CARD14	28.38	2	7	3.66	0.775	0.442	0.54422	3.73	1.7012	1.23136	0.12413	4.72	12.62	0.37197	20.2	6.005	2.32	0.30449	0.97509	4.284	0.6646	1.11176	3.4022	4.04145	2.81075	4.42135	1.06137	3.88096	2.08066	9.39	0.00218	0.227	2.14057	2.84071	1.12109	0.959839	3.54	1.3711	0.00278	1.21103	0.00226	0.001828
p00894;p07268;p08253;p11814;	CLIC5_HUMAN	Chloride intracellular channel protein 5 OS=Homo sapiens GN=CLIC5 PE=1 SV=3	Q9NZA1;			Chloride intracellular channel protein 5 OS	CLIC5	157.7	4	5	3.46834	5.352	6.52412	3.77644	0.00436	12.7224	6.81436	20.3034	2.42453	4.2525	0.00388	22.1195	28.6012	6.8563	0.00596	3.76418	9.67134	17.9312	0.00704	0.51524	9.2	0.151262	37.9014	0.00548	11.53	5.41366	1.15928	3.05618	1.04818	29.0856	37.335	5.33718	31.2608	1.41917	2.2492	2.19278	0.29996	3.21726	0.263828
p00895;p03107;p03108;p03109;p03110;p04561;p04860;p04861;p04960;p04961;p06941;p06942;p06951;p06952;p09074;p09077;p09137;p09138;p09205;p09670;p09868;p09869;p10206;p10207;p10657;p10658;p10659;p10698;p11519;p13870;p16057;p16416;p16417;p17585;p17586;p19899;p19989;p19990;p21948;p21949;p22193;p24478;p24479;p26314;p26872;p26873;p28016;p29588;p29589;p29590;p29591;	CO6A1_HUMAN	Collagen alpha-1(VI) chain OS=Homo sapiens GN=COL6A1 PE=1 SV=3	P12109;	Collagens	Core matrisome	Collagen alpha-1(VI) chain OS	COL6A1	1827.42	51	1880	4063.19	6020.09	2898.43	9813.31	5273.73	5684.86	5493.43	6094.46	6335.73	1811.31	29814.6	18294.1	16889.4	12028.1	6877.56	10964.9	7392.06	17361.9	13988.6	2009.5	3252.78	6572.25	4637.09	8444.83	2059.24	2856.87	4294.15	8574.14	4593.2	650.125	757.82	3752.23	1661.27	4094.43	5107.99	4888.42	1455.91	8227.54	2323.4
p00896;p02635;	COX6C_HUMAN	Cytochrome c oxidase subunit 6C OS=Homo sapiens GN=COX6C PE=1 SV=2	P09669;			Cytochrome c oxidase subunit 6C OS	COX6C	94	2	48	72.2	75.1	157.7	24.91	37.51	124.6	72.15	16.2011	50.5	17.23	1.78097	0.01298	3.82121	21.356	45.5	88.8	57.8	17.4	18.48	37.5	71.3	65.5	61.8	12.53	36.8	66.9	74.98	121.4	35.6011	181.8	27.1	96.7	58.7	17.8012	27.1011	57.9	120.7	15.8011	25.0009
p00897;p01473;p01474;p02095;p02674;p02804;p04070;p04761;p05536;p05537;p06022;p06023;p07419;p08682;p09260;p09656;p10784;p12725;p13631;p13759;p14133;p14174;p19932;p19998;p20853;p20854;p22816;p24187;p24850;p26776;p26777;p26866;p27801;p29338;p29349;p29939;	EF2_HUMAN	Elongation factor 2 OS=Homo sapiens GN=EEF2 PE=1 SV=4	P13639;			Elongation factor 2 OS	EEF2	679.36	36	315	202.721	182.893	275.208	203.948	367.159	284.968	296.799	91.1768	285.627	307.036	184.303	208.55	718.866	300.217	333.978	169.447	463.436	240.661	206.573	577.487	806.513	361.013	804.549	219.522	604.6	704.174	203.52	145.121	227.734	990.93	581.52	1014.72	994.88	673.179	265.639	184.127	788.602	396.433	122.814
p00901;p13149;p16272;p16273;p24592;	DTX3L_HUMAN	E3 ubiquitin-protein ligase DTX3L OS=Homo sapiens GN=DTX3L PE=1 SV=1	Q8TDB6;			E3 ubiquitin-protein ligase DTX3L OS	DTX3L	74.52	5	8	10.6963	4.808	31.84	7.18966	0.00545	4.5554	1.51544	0.00565	2.58553	1.8995	0.00485	33.153	14.4132	1.3123	0.06886	0.55236	19.23	0.008	2.52652	51.312	11.3594	12.435	15.2024	5.52711	36.338	30.877	4.69342	5.07157	12.0102	32.127	27.215	64.05	37.703	10.4025	29.635	10.2628	73.26	17.587	36.4478
p00902;p01902;p04586;p05892;p07147;p07767;p07804;p07938;p08077;p12352;p12458;p14047;p19011;p21873;p21874;p21875;p23288;p23874;p26683;p29212;	GTF2I_HUMAN	General transcription factor II-I OS=Homo sapiens GN=GTF2I PE=1 SV=2	P78347;			General transcription factor II-I OS	GTF2I	811.244	20	46	134.929	125.718	113.254	106.354	247.899	39.1186	68.4518	166.174	44.4602	27.9525	62.1186	227.514	18.8918	62.5016	24.4739	33.1802	75.3847	148.313	113.861	82.4952	93.9479	100.65	132.964	163.287	83.3789	67.4436	164.856	127.555	357.267	110.661	617.16	136.691	104.942	142.631	154.524	90.5109	382.851	77.7198	145.286
p00905;	ZFN2B_HUMAN		Q8WV99;					20.24	1	2	16.4	8.21	20.1	12.7	3.2	8.7	8.38	1.14	7.63	0.00125	0.00097	0.00649	7.91	0.0021	6.04	14.5	32.4	3.72	10.2	50.7	36.2	26	56.3	11	56.4	33.1	27.2	6.58	19.2	50.7	32.1	61.9	75.6	50.3	21.8	13.1	57.3	32.2	10.9
p00906;p00907;p02618;p02619;p03294;p22093;p28387;p28388;p28389;p28425;	SODE_HUMAN	Extracellular superoxide dismutase [Cu-Zn] OS=Homo sapiens GN=SOD3 PE=1 SV=2	P08294;			Extracellular superoxide dismutase [Cu-Zn] OS	SOD3	295.97	10	38	31.4233	32.546	13.9822	63.2014	37.9944	12.218	14.8352	19.9656	85.9745	409.462	20.1698	6.33841	31.3393	25.6426	42.1539	32.6892	27.0737	28.4096	11.6278	40.3254	5.9067	5.57852	0.21415	10.3996	31.8439	4.48962	8.48484	8.09663	6.80463	75.2956	15.9164	5.42872	4.13987	99.5525	15.8576	59.5926	0.41527	16.7767	8.0744
p00909;p00910;p00911;p01075;p02851;p02862;p02863;p02988;p03378;p03379;p03380;p03759;p05556;p05573;p06097;p06785;p06786;p06896;p06897;p07303;p07834;p10374;p10920;p10926;p10927;p10945;p10946;p11233;p11234;p11295;p11296;p11339;p11340;p11887;p11910;p11911;p11912;p12539;p12540;p13432;p13433;p13931;p13932;p14448;p14932;p16103;p19119;p19120;p19277;p19278;p22101;p22557;p22770;p22885;p23194;p25300;p25445;…	NID2_HUMAN	Nidogen-2 OS=Homo sapiens GN=NID2 PE=1 SV=3	Q14112;	ECM Glycoproteins	Core matrisome	Nidogen-2 OS	NID2	1838.37	62	1712	2867.28	11092.2	4419.99	4931.81	3337.45	7869.06	4431.23	5290.85	6822.12	2527.22	3222.96	7155.09	11486.5	8507.74	4203.3	7414.19	6136.62	3154.33	3252.3	6537.32	1019.31	1300.13	1205.98	465.49	2349.53	812.601	3159.76	2196.75	3957.98	35379.7	3044.39	3076.55	405.102	4674.83	8310.13	4112.2	1404.03	2160.44	2072.74
p00912;	CALB1_HUMAN		P05937;					29.29	1	8	6.74	7.32	13.3	15.9	4.91	6.64	7.62	0.113	5.28	11	5.13	0.00649	31.9	18.9	10.5	3.98	9.27	0.568	3.64	8.79	18	8.02	11.3	2.74	13.2	12.8	9.72	2.95	14.6	34.4	23	21.5	18.2	7.35	8.32	4.3	27.8	8.16	16.1
p00913;	FRPD3_HUMAN	FERM and PDZ domain-containing protein 3 OS=Homo sapiens GN=FRMPD3 PE=2 SV=2	Q5JV73;			FERM and PDZ domain-containing protein 3 OS	FRMPD3	20.8	1	1	1.89	0.879	3.25	0.00122	0.00109	0.0012	0.00136	0.00113	0.00151	0.212	0.00097	0.00649	0.00121	0.0021	0.00149	0.00109	0.245	0.0016	0.00176	17.7	6.44	4.54	7.53	0.00137	9.1	2.24	0.00114	22.9	3.14	0.000569	6.38	17.7	6.38	12.7	8.09	24	55.8	3.76	15.5
p00915;p00916;p01372;p02193;p06519;p06520;p06721;p06761;p08010;p08118;p08119;p08120;p09428;p09429;p09720;p09784;p09785;p10342;p10343;p11958;p11978;p12215;p13316;p14510;p15409;p18760;p19283;p19284;p20023;p22826;p22827;p22980;p22981;p25579;p26230;p26231;p26232;p28004;p28371;p29996;	ACADV_HUMAN	Very long-chain specific acyl-CoA dehydrogenase, mitochondrial OS=Homo sapiens GN=ACADVL PE=1 SV=1	P49748;			Very long-chain specific acyl-CoA dehydrogenase, mitochondrial OS	ACADVL	606.14	40	654	745.093	1016.79	1134.47	745.121	711.218	1348.49	850.971	604.646	1104.41	333.682	238.419	822.256	767.116	508.52	550.143	913.452	766.392	433.492	468.244	416.256	203.57	165.459	314.59	105.288	324.238	269.431	576.961	419.876	453.05	255.027	235.314	758.562	303.968	414.661	1078.56	512.571	346.85	150.321	329.08
p00917;p01681;p01747;p01748;p02563;p03754;p04102;p05430;p05782;p06010;p07762;p08871;p08872;p10303;p10818;p11067;p12094;p13028;p14294;p15411;p15412;p17047;p17121;p18720;p19644;p23834;p24696;p25672;p27426;p28247;	AL1L1_HUMAN	Cytosolic 10-formyltetrahydrofolate dehydrogenase OS=Homo sapiens GN=ALDH1L1 PE=1 SV=2	Q3SY69; O75891;			Cytosolic 10-formyltetrahydrofolate dehydrogenase OS	ALDH1L1	802.18	30	167	151.216	153.852	131.656	252.058	436.311	249.782	505.373	158.197	307.155	587.431	262.943	1497.73	502.093	1409.58	1340.38	493.67	378.628	573.75	1818.09	440.98	1226.04	1037.29	887.976	1350.08	633.949	611.273	1876.55	4581.03	680.449	53.2018	310.287	172.606	342.056	1463.99	1077.71	48.4406	87.1536	37.4721	1849.17
p00918;p01330;p05179;p05860;p06544;p16746;p16799;p22977;p22991;p23024;p25389;p29511;	CPT2_HUMAN	Carnitine O-palmitoyltransferase 2, mitochondrial OS=Homo sapiens GN=CPT2 PE=1 SV=2	P23786;			Carnitine O-palmitoyltransferase 2, mitochondrial OS	CPT2	196.49	12	65	55.8103	60.547	106.792	73.8552	43.7122	95.4224	96.9127	34.2234	95.0115	18.467	77.3958	88.6154	134.762	54.3283	61.123	155.19	81.419	34.6348	86.157	29.3794	27.1783	13.5348	54.039	8.48685	23.742	34.916	28.4411	31.7892	48.943	53.0806	19.069	167.36	20.8218	35.4707	58.607	56.847	122.841	43.3783	21.0492
p00919;p05856;p08517;p17817;	TIM9_HUMAN	Mitochondrial import inner membrane translocase subunit Tim9 OS=Homo sapiens GN=TIMM9 PE=1 SV=1	Q9Y5J7;			Mitochondrial import inner membrane translocase subunit Tim9 OS	TIMM9	71.63	4	19	12.4223	64.2	10.1031	16.5424	15.4622	61.1	56.42	8.92913	33.39	35.72	11.9719	0.02596	49.5512	43.6521	77.6115	53.98	28.8	11.9332	14.5628	51.49	8.5429	29.53	52.2	1.99411	26.82	27.94	81	25.98	33.04	49.6006	54.06	53.52	18.03	20.09	76.6	38.77	40.89	55.09	48.69
p00920;p03464;p06849;p07554;p10886;p10935;p19349;p24755;p28785;p29956;	IF2A_HUMAN	Eukaryotic translation initiation factor 2 subunit 1 OS=Homo sapiens GN=EIF2S1 PE=1 SV=3	P05198;			Eukaryotic translation initiation factor 2 subunit 1 OS	EIF2S1	39.84	10	66	48.4623	17.3608	48.6731	17.5649	2.67172	29.6024	122.515	6.87904	19.6095	22.8825	77.3378	27.9254	43.6961	29.5826	98.4145	32.9374	56.7197	2.9444	16.4118	118.21	84.5729	60.989	173.731	19.4555	80.985	101.48	60.8881	92.0895	104.539	79.43	101.406	128.461	106.268	45.167	65.9111	114.533	168.53	31.624	74.4107
p00921;p01527;p11114;p16422;p23876;p27790;p27816;p29630;	PARP4_HUMAN	Poly [ADP-ribose] polymerase 4 OS=Homo sapiens GN=PARP4 PE=1 SV=3	Q9UKK3;			Poly [ADP-ribose] polymerase 4 OS	PARP4	45.95	8	19	150.732	22.653	33.2011	119.491	372.295	17.8934	168.543	73.0865	9.34004	29.5643	138.069	12.1125	26.0236	579.762	713.018	15.0611	30.3507	108.672	8.56804	16.556	9.19935	181.462	18.6344	60.3349	133.95	7.91498	76.0646	73.7723	164.865	16.612	7.16043	36.3611	18.73	9.19917	36.2411	154.074	24.4231	33.56	11.121
p00922;p11165;p16307;p16308;	H2A2B_HUMAN	Histone H2A type 2-B OS=Homo sapiens GN=HIST2H2AB PE=1 SV=3	Q96QV6; Q8IUE6; P16104;			Histone H2A type 2-B OS	HIST2H2AB	191.83	4	421	3396.21	1460.96	5427.01	522.302	488.802	2110.76	993.004	445.003	2500.66	1619.75	210.714	13.0715	240.712	847.881	275.004	635.402	1920.8	450.639	569.904	7255.9	4109.84	4359.25	2342.45	57.3827	3886.51	5096.8	179.902	5669	177.402	379.56	29922.9	4093.07	5669.24	3217	2699.1	3852.13	20778	3360	19924.7
p00923;p19972;p22913;	TOM1_HUMAN	Target of Myb protein 1 OS=Homo sapiens GN=TOM1 PE=1 SV=2	O60784;			Target of Myb protein 1 OS	TOM1	37.34	3	3	2.20234	8.512	8.87156	6.92322	3.87218	6.4212	1.14272	0.51826	1.47302	15.13	9.51297	2.32298	5.11121	1.1442	29.6415	2.95609	18.75	1.0332	29.96	11.812	18.7614	8.29075	46.67	61.31	37.72	37.37	13.1726	0.22618	4.90109	26.69	7.42371	9.20109	31.12	15.2012	9.8611	1.42278	11.371	10.3601	14.6149
p00924;p06864;p07967;p07968;p17431;	CD59_HUMAN	CD59 glycoprotein OS=Homo sapiens GN=CD59 PE=1 SV=1	P13987;			CD59 glycoprotein OS	CD59	118.77	5	71	167.201	96.751	193.342	168.561	88.1311	129.56	109.615	467.6	181.11	49.96	134.7	0.03245	132.434	113.202	102.5	66.2811	213.9	36.1216	137.79	102.871	130.951	66.5508	129.71	79.65	79.451	101.891	35.7623	219.9	263.12	71.4106	164.74	186.143	119.07	193.2	169.821	191.6	114.04	140.91	220
p00926;	PIGT_HUMAN	GPI transamidase component PIG-T OS=Homo sapiens GN=PIGT PE=1 SV=1	Q969N2;			GPI transamidase component PIG-T OS	PIGT	52.81	1	1	0.00117	0.001	0.00156	0.00122	0.00109	0.0012	0.00136	0.00113	0.00151	0.00125	0.00097	0.00649	0.00121	1.16	0.00149	0.155	0.999	0.289	0.00176	0.00112	0.00145	0.000754	0.00135	0.00137	3.18	0.00066	0.00114	0.759	0.00109	0.000569	0.297	0.00109	0.87	0.438	0.0011	0.00139	0.00103	0.00113	0.000914
p00927;p14251;p14252;p19766;p19767;p19768;p22708;p24375;p25096;p28039;p29866;	ATP5H_HUMAN	ATP synthase subunit d, mitochondrial OS=Homo sapiens GN=ATP5H PE=1 SV=3	O75947;			ATP synthase subunit d, mitochondrial OS	ATP5H	215.58	11	220	693.771	517.141	897.332	217.501	317.172	590.761	626.593	73.2257	448.532	369.541	95.2859	881.719	427.89	392.924	259.954	477.542	407.791	112.18	153.287	412.491	180.981	116.24	321.12	40.1745	284.189	365.681	392.767	346.417	168.146	548.388	487.471	439.761	314.242	197.569	598.254	258.589	346.403	96.9324	387.34
p00928;p07557;p09908;p11999;p15462;p18975;p19867;p20585;p20586;p20697;p20698;p23870;	SNTB2_HUMAN	Beta-2-syntrophin OS=Homo sapiens GN=SNTB2 PE=1 SV=1	Q13425;			Beta-2-syntrophin OS	SNTB2	264.45	12	90	50.9105	65.257	55.4847	64.7304	92.7865	70.2048	52.2664	39.9744	69.066	85.2033	42.4639	256.245	77.2348	50.1584	25.4304	48.1722	94.3347	131.551	52.8938	45.1911	87.2845	34.943	67.1564	25.0902	65.441	49.3626	120.833	44.8444	67.6473	30.8055	73.1897	44.4612	44.6308	81.8612	42.6411	32.1554	48.6671	40.8523	29.8527
p00932;p00933;p07679;p08992;p08993;p08994;p19031;p19032;p19033;p19034;p20949;p20950;p20951;p20952;p23254;p29352;	DERM_HUMAN	Dermatopontin OS=Homo sapiens GN=DPT PE=1 SV=2	Q07507;	ECM Glycoproteins	Core matrisome	Dermatopontin OS	DPT	308.35	16	778	7546.77	7898.61	6128.19	4605.43	10042.9	4762.27	5724.29	2164.47	4217.73	3129.79	7360.55	8668.64	4334.07	4633.67	7160.46	6426.53	3257.05	5282.75	5482.57	2266.73	1261.25	1207.53	3967.79	2129.03	1929.6	713.713	16907.6	5209.3	1803.22	97.0195	750.366	1437.61	201.4	4167.77	7312.67	4007.08	1005.47	2509.33	3806.52
p00934;p03543;p03544;p04674;p08376;p10057;p10058;p18578;p19355;	GSTK1_HUMAN	Glutathione S-transferase kappa 1 OS=Homo sapiens GN=GSTK1 PE=1 SV=3	Q9Y2Q3;			Glutathione S-transferase kappa 1 OS	GSTK1	361.04	9	172	188.78	104.041	190.282	91.3712	77.0891	113.622	137.283	14.9584	60.6145	50.17	14.1989	99.4389	148.642	134.024	169.631	169.2	203.81	53.4032	71.6928	84.43	93.54	75.387	133.14	39.3331	163.23	103.94	85.3111	100.04	129.73	85.2906	114.23	173.131	339.84	75.62	105.201	67.9684	102.241	60.8523	56.5939
p00936;p02154;p05340;p07580;p09732;p11518;p21099;p24317;p25792;p29417;	RL7_HUMAN	60S ribosomal protein L7 OS=Homo sapiens GN=RPL7 PE=1 SV=1	P18124;			60S ribosomal protein L7 OS	RPL7	142.21	10	69	178.072	130.559	281.46	129.225	64.0725	100.731	20.3814	17.0314	54.6605	43.2907	7.76309	78.9454	34.6078	16.8115	3.22943	54.1722	153.427	0.1534	9.40966	195.355	310.727	181.711	337.321	108.424	299.606	227.365	228.09	286.573	400.415	208.303	258.83	595.786	608.398	464.385	399.531	371.923	624.616	383.854	378.839
p00937;p13459;	RL22_HUMAN	60S ribosomal protein L22 OS=Homo sapiens GN=RPL22 PE=1 SV=2	P35268;			60S ribosomal protein L22 OS	RPL22	174.25	2	60	31.7	27.75	80.6	14.08	7.122	35.32	13.31	16.25	20.89	28.8	0.36997	0.01298	9.56121	12.9021	0.00298	16.1	66.9	8.4516	18.1018	93.1	96.2	61.9	110.1	11.007	97.5	132.8	38.79	33.57	33.31	77.9	150.5	66.3	98.5	93.9	62.3	52.7	83.6	25.4	79.1
p00943;p07124;p12142;	FBLN4_HUMAN	EGF-containing fibulin-like extracellular matrix protein 2 OS=Homo sapiens GN=EFEMP2 PE=1 SV=3	O95967;	ECM Glycoproteins	Core matrisome	EGF-containing fibulin-like extracellular matrix protein 2 OS	EFEMP2	117.97	3	5	8.1921	8.385	12.4466	3.32822	39.3011	14.6024	20.8027	1.17226	17.8215	87.24	5.51194	1.30298	0.00363	4.8242	2.15298	8.89109	62.07	0.0048	20.5518	9.19	102.18	58.629	13.9614	2.03837	65.24	86.3	50.81	0.00327	1.45218	9.69	27.86	2.63909	53.3	35.3	17.2181	19.198	1.45206	19.498	9.659
p00945;	NPA1P_HUMAN	Nucleolar pre-ribosomal-associated protein 1 OS=Homo sapiens GN=URB1 PE=1 SV=4	O60287;			Nucleolar pre-ribosomal-associated protein 1 OS	URB1	24.02	1	3	4.71	33.5	7.49	0.327	51.9	14	16.4	73.3	51.8	59.5	99.3	6.16	3.21	9.58	30.1	26	6.55	126	83.7	21.4	460	88.7	29.5	20.7	17.9	15.9	82.7	107	26.1	7.58	22.6	1.05	22.4	70.9	38.1	113	0.00103	22.7	140
p00946;	USMG5_HUMAN	Up-regulated during skeletal muscle growth protein 5 OS=Homo sapiens GN=USMG5 PE=1 SV=1	Q96IX5;			Up-regulated during skeletal muscle growth protein 5 OS	USMG5	107.53	1	37	31.2	0.001	42.1	9.95	28.1	42.3	36	9.4	24.6	6.53	11.4	0.00649	82.7	39.8	19.4	47.8	35.6	12.7	15.7	11	18.7	18.1	23.8	1.75	15.1	21.4	11.8	59.2	31.6	24.4	14.1	75.9	24.3	38.1	38.3	39.3	62.2	28.7	39
p00947;p04270;p07254;p09303;p13055;p27287;p27288;p27770;p29910;	PTN6_HUMAN	Tyrosine-protein phosphatase non-receptor type 6 OS=Homo sapiens GN=PTPN6 PE=1 SV=1	P29350;			Tyrosine-protein phosphatase non-receptor type 6 OS	PTPN6	334.47	9	27	20.287	20.986	17.7509	13.0091	20.1976	17.9172	30.4854	16.1268	24.9886	21.1737	43.7808	5.63845	9.33605	17.4526	5.08543	10.5405	14.7094	1.2728	12.387	38.311	40.1274	30.4072	28.1104	24.3372	31.0739	83.3107	9.45684	20.1984	141.181	35.251	27.4811	40.671	51.0221	9.07819	12.2394	4.08973	36.2421	5.78682	14.1664
p00949;	PF4V_HUMAN	Platelet factor 4 variant OS=Homo sapiens GN=PF4V1 PE=1 SV=1	P10720; P02776;	Secreted Factors	Matrisome-associated	Platelet factor 4 variant OS	PF4V1	61.66	1	6	3.34	43	15.7	1.68	55.8	11.6	14	5.25	11.7	12.3	0.00097	0.00649	1.32	19.4	23.5	18	18.2	8.59	15	2.26	0.724	12.4	1.31	2.37	0.636	0.585	9.31	3.89	3.21	64.1	0.399	4.97	0.000839	0.321	12.2	6.54	0.00103	1.85	0.000914
p00950;p11113;p11625;	PLF4_HUMAN	Platelet factor 4 OS=Homo sapiens GN=PF4 PE=1 SV=2	P02776;	Secreted Factors	Matrisome-associated	Platelet factor 4 OS	PF4	148.51	3	9	3.68234	41.951	16.0016	14.7024	176.901	20.0312	37.0014	19.6211	34.5015	16.2912	62.4019	40.513	5.23242	23.006	40.4915	39.4911	54.3007	27.2032	37.0318	5.67112	0.2489	29.1008	4.77535	9.10274	1.97192	1.13132	19.3811	9.04109	27.9111	173.43	2.98871	16.0111	0.002517	1.36234	32.0011	14.6714	1.61206	3.08113	0.239828
p00952;p13041;p29843;	SART3_HUMAN	Squamous cell carcinoma antigen recognized by T-cells 3 OS=Homo sapiens GN=SART3 PE=1 SV=1	Q15020;			Squamous cell carcinoma antigen recognized by T-cells 3 OS	SART3	49.39	3	3	56.7712	20.481	60.506	8.302	2.22809	11.1024	5.88136	8.79226	46.781	24.4065	0.00291	11.913	11.1024	35.2042	1.42298	8.44109	13.87	1.8032	4.04676	56.2691	18.1814	14.575	26.77	5.4817	14.773	15.3007	0.52914	20.3798	2.93218	4.44057	5.545	11.1959	3.07584	52.3012	11.3141	27.7614	4.994	12.5011	31.9018
p00953;p06473;p28216;p29229;	JIP4_HUMAN	C-Jun-amino-terminal kinase-interacting protein 4 OS=Homo sapiens GN=SPAG9 PE=1 SV=4	Q9UPT6; O60271;			C-Jun-amino-terminal kinase-interacting protein 4 OS	SPAG9	65.04	4	13	8.37234	12.402	13.274	5.03722	16.5422	9.1224	12.4327	9.86226	11.543	18.14	0.00388	3.51947	16.9572	0.0084	8.15198	0.28327	13.077	8.3948	0.10728	10.014	15.043	18.142	15.761	0.43111	29.05	17.91	9.64814	2.05327	7.98218	11.01	7.854	14.763	18.216	15.8492	0.0044	5.97417	9.5414	1.73326	0.003656
p00954;p03122;p09718;p18183;p18184;p20015;p20016;p22255;p22691;p23014;p25111;p26392;p28634;p29441;	6PGD_HUMAN	6-phosphogluconate dehydrogenase, decarboxylating OS=Homo sapiens GN=PGD PE=1 SV=3	P52209;			6-phosphogluconate dehydrogenase, decarboxylating OS	PGD	358.35	14	127	50.7037	111.023	52.8762	139.871	51.8754	122.142	86.6194	54.6053	114.563	208.04	96.0078	168.495	194.995	74.8184	55.8945	94.3903	296.141	314.676	393.225	182.742	315.121	124.489	215.208	230.548	298.979	392.003	308.029	132.409	77.0314	421.53	123.33	75.8033	166.782	242.232	84.6663	127.21	10.6842	46.4128	79.2374
p00956;p03739;p09995;p10283;p17324;p19413;p23709;	CNN2_HUMAN	Calponin-2 OS=Homo sapiens GN=CNN2 PE=1 SV=4	Q99439;			Calponin-2 OS	CNN2	270.73	7	25	9.99351	14.6236	9.68468	18.9724	5.10654	10.0298	1.70816	1.39852	7.67304	51.223	39.9539	18.3389	42.6348	13.5005	5.67596	11.5474	36.5567	2.1196	124.735	40.3781	234.501	134.01	207.951	45.7641	275.531	243.481	138.785	5.75936	96.7551	254.863	64.454	106.606	624.2	98.52	7.708	23.8678	57.364	94.52	28.6408
p00957;p00958;p00959;p01178;p17513;	CES1P_HUMAN	Putative inactive carboxylesterase 4 OS=Homo sapiens GN=CES1P1 PE=5 SV=2	Q9UKY3; P23141;			Putative inactive carboxylesterase 4 OS	CES1P1	240.37	5	29	1.92468	35.35	3.16624	41.7532	16.0892	33.86	5.39544	7.97113	14.2545	123.72	0.00485	98.5365	33.2224	27.3032	3.53098	2.85327	30.2507	4.2738	12.2675	11.167	7.9909	4.62426	1.12305	7.01637	13.881	66.06	114.3	1.86917	7.85318	0.133276	1.97286	1.71436	8.2175	67.79	6.2131	3.51217	0.10162	0.05852	0.130656
p00960;p00961;p00962;p01179;p05939;p06118;p06569;p07445;p08363;p08730;p08817;p09183;p10178;p13857;p13858;p17514;p24414;p24528;p24529;p24729;p25520;p25843;p25910;p29571;	EST1_HUMAN	Liver carboxylesterase 1 OS=Homo sapiens GN=CES1 PE=1 SV=2	P23141;			Liver carboxylesterase 1 OS	CES1	279.52	24	201	491.481	467.827	471.126	507.904	616.094	389.435	670.185	599.539	496.543	1148.01	184.01	1366.9	527	639.983	336.305	340.944	426.144	436.589	400.118	308.988	274.705	400.187	240.305	243.227	327.332	531.793	1520.97	821.094	216.743	110.906	66.5915	250.2	180.135	993.969	410.756	436.095	156.609	61.8538	124.661
p00963;p02829;p04701;p14624;p25260;	MRC2_HUMAN	C-type mannose receptor 2 OS=Homo sapiens GN=MRC2 PE=1 SV=2	Q9UBG0;			C-type mannose receptor 2 OS	MRC2	158.55	5	26	10.5223	11.943	16.2631	20.264	24.6133	19.0422	41.69	54.598	56.18	6.3865	32.823	46.223	25.3424	31.69	41.158	13.4731	36.95	30.7632	18.5648	15.5211	22.318	30.12	24.49	12.71	14.151	22.186	13.8271	21.41	10.7421	14.5006	4.66143	37.47	22.4908	26.36	14.9611	27.6214	6.31603	29.9911	21.16
p00964;p06703;p25989;	TBC24_HUMAN	TBC1 domain family member 24 OS=Homo sapiens GN=TBC1D24 PE=1 SV=2	Q9ULP9;			TBC1 domain family member 24 OS	TBC1D24	121.44	3	3	3.68234	2.322	0.42412	2.39244	0.28118	10.0552	1.39272	0.00339	4.69151	2.88925	3.07194	3.38298	17.1612	31.6021	1.02049	4.69218	10.7307	11.4032	4.83352	6.272	0.7619	26.1015	6.09135	0.22774	140.2	4.23132	21.07	2.30218	3.87209	13.51	3.935	19.8911	94.0628	4.4706	63.2011	4.25939	57.388	10.124	14.8018
p00965;p02389;p03040;p05460;p09180;p09181;p12496;p15950;p17845;p22009;p24990;	MUTA_HUMAN	Methylmalonyl-CoA mutase, mitochondrial OS=Homo sapiens GN=MUT PE=1 SV=4	P22033;			Methylmalonyl-CoA mutase, mitochondrial OS	MUT	115.37	11	37	102.002	264.415	91.8551	132.701	33.4025	89.4936	86.6267	538.049	304.538	23.5377	1212.94	332.699	327.322	308.615	41.2589	173.699	92.742	972.749	70.3988	116.74	71.2087	38.3678	159.626	33.8009	123.749	76.7183	98.6854	61.4633	85.0793	75.2923	63.7621	60.7721	121.096	184.075	160.443	114.28	41.8567	53.0989	55.2409
p00968;p03663;p09437;p10089;p17883;p27789;p29240;p29241;	CNN3_HUMAN	Calponin-3 OS=Homo sapiens GN=CNN3 PE=1 SV=1	Q15417;			Calponin-3 OS	CNN3	110.7	8	48	15.7873	14.703	18.4376	32.7082	7.02345	23.1762	12.7954	7.63452	11.0659	71.798	25.4199	95.896	19.0268	9.2803	7.70745	9.04727	95.5607	2.8496	24.9683	19.0701	168.821	58.4055	144.304	22.4841	174.731	121.737	21.0034	16.4904	34.0742	20.0376	33.4337	40.1071	380.47	61.5342	23.6371	14.8202	43.431	56.5741	8.49994
p00969;p01116;p01840;p03997;p08903;p09248;p12690;p17667;p18400;p18537;p19093;p20128;p20911;p22434;p26670;p26671;p29063;p29064;	CN37_HUMAN	2',3'-cyclic-nucleotide 3'-phosphodiesterase OS=Homo sapiens GN=CNP PE=1 SV=2	P09543;			2',3'-cyclic-nucleotide 3'-phosphodiesterase OS	CNP	211.47	18	91	81.0259	102.522	114.763	61.6064	57.1308	120.28	122.407	75.3998	113.063	47.2675	85.9907	197.339	188.007	108.905	128.699	96.2733	216.455	125.005	108.952	104.264	83.8985	72.4935	103.974	62.6791	91.8129	77.671	58.9111	83.0184	117.844	182.836	51.7134	241.937	103.449	114.204	108.253	73.3802	188.846	123.029	58.8282
p00971;p07046;p07098;p09360;p11705;p13466;p13791;p15319;p15860;p15914;p16363;p19690;p19988;p22941;p26202;p26676;p27505;p28221;	TITIN_HUMAN	Titin OS=Homo sapiens GN=TTN PE=1 SV=4				Titin OS	TTN	100.034	18	158	249.738	1330.11	1057.75	443.896	230.096	1579.09	222.3	311.83	206.252	1935.24	2118.89	152.391	294.711	386.787	1551.24	618.524	1015.58	1687.17	1281.1	1757.77	2430.09	527.167	3848.75	637.322	2098.68	2523.59	2538.71	1545.87	1622.12	293.853	1200.79	2142.42	3103.98	1898.82	2233.6	2798.86	2224.51	4016.48	1652.87
p00972;p07220;p15353;p15367;	CLIC2_HUMAN	Chloride intracellular channel protein 2 OS=Homo sapiens GN=CLIC2 PE=1 SV=3	Q9Y696; Q9NZA1; Q96NY7; O15247;			Chloride intracellular channel protein 2 OS	CLIC2	37.78	4	8	0.74634	0.0718	2.30056	2.7781	15.5092	2.5072	2.38252	0.00452	1.81951	15.025	1.70291	3.50947	12.8812	3.4551	3.19898	0.88818	13.03	0.0064	3.42406	1.01336	13.3915	7.18075	2.9937	1.50411	9.57096	21.571	1.81728	0.00436	7.13109	0.577707	0.644142	0.48627	3.09584	2.18834	2.5222	0.00556	0.00412	0.00452	0.594742
p00973;p03414;p05623;p06978;p07499;p08257;p10815;p14694;p20192;	CLIC4_HUMAN	Chloride intracellular channel protein 4 OS=Homo sapiens GN=CLIC4 PE=1 SV=4	Q9Y696;			Chloride intracellular channel protein 4 OS	CLIC4	247.84	9	55	18.4773	12.927	20.8	59.82	8.80554	27.5932	34.4027	1.41591	14.3605	54.83	11.6369	63.8785	107.751	31.38	34.317	7.44345	85.11	14.3212	55.75	12.1702	181.9	62.761	80.38	26.833	101.03	89.068	26.5594	3.15066	17.9851	22.2308	13.1667	10.0081	138.27	33.1663	20.1341	3.64495	5.71755	8.70365	1.66157
p00975;	FMNL1_HUMAN	Formin-like protein 1 OS=Homo sapiens GN=FMNL1 PE=1 SV=3	O95466;			Formin-like protein 1 OS	FMNL1	60.05	1	2	3.72	2.47	3.13	1.2	3.06	3.28	2.39	1.49	4.44	0.38	1.37	8.48	5.88	0.0021	0.00149	0.00109	1.55	0.248	0.00176	2.44	6.6	1.61	2.27	0.00137	1.64	3.83	2.85	0.00109	0.608	1.61	0.631	2.78	1.97	0.626	1.04	0.499	1.46	0.436	0.236
p00976;p02426;p07769;p13367;p13601;p18380;	NIT2_HUMAN	Omega-amidase NIT2 OS=Homo sapiens GN=NIT2 PE=1 SV=1	Q9NQR4;			Omega-amidase NIT2 OS	NIT2	218.66	6	8	21.3397	11.905	43.8751	20.4224	5.79545	21.8414	13.5354	151.423	20.892	28.2172	3.26485	8.31596	0.91905	17.3105	6.69247	7.08736	22.693	17.9548	12.8213	14.2272	61.8314	29.2115	28.7827	0.42985	42.501	51.1507	35.9383	14.9844	6.67327	64.3011	37.82	9.52218	34.931	12.8035	31.8192	66.1056	28.3041	20.9328	86.0737
p00978;p01575;p01646;p01647;p04234;p05722;p05723;p08400;p08401;p09561;p10578;p12620;p18965;p19173;p20463;p20464;p21059;p25264;p25639;p25640;p27504;p28342;	SERA_HUMAN	D-3-phosphoglycerate dehydrogenase OS=Homo sapiens GN=PHGDH PE=1 SV=4	O43175;			D-3-phosphoglycerate dehydrogenase OS	PHGDH	244.92	22	239	272.471	521.992	139.162	195.728	513.158	543.838	511.287	552.399	310.574	448.703	582.703	238.077	374.618	415.941	446.459	225.663	226.494	64.9206	218.932	101.925	204.838	160.873	168.381	105.48	141.465	119.275	254.266	248.536	72.1101	29.0009	632.464	146.423	100.262	296.081	300.755	95.2795	69.344	128.326	125.935
p00979;p01984;p02025;p02834;p03037;p03283;p03284;p03317;p03801;p03802;p04242;p04373;p04784;p06412;p07581;p08510;p08540;p08713;p08714;p08771;p09053;p09054;p09453;p09623;p09624;p10201;p10588;p10610;p11772;p11773;p12703;p12877;p14608;p14609;p18188;p18587;p18588;p18589;p19943;p21061;p21062;p21063;p21976;p21977;p23328;p25181;p28713;	TSP1_HUMAN	Thrombospondin-1 OS=Homo sapiens GN=THBS1 PE=1 SV=2	P07996;	ECM Glycoproteins	Core matrisome	Thrombospondin-1 OS	THBS1	1421.58	47	221	136.667	149.006	182.551	151.241	177.926	86.6252	53.8696	81.52	147.822	379.289	59.5781	283.744	247.661	136.046	57.7526	56.2025	188.929	1587.8	136.216	166.704	328.528	193.515	628.112	113.533	463.163	318.148	140.893	1320.64	129.321	1633.5	166.699	1093.33	596.623	211.844	147.348	126.927	270.631	4894.93	154.572
p00986;p04021;p06910;p07003;p08138;p08139;p08675;p13270;p13489;p13678;p15261;p16807;p17225;p18626;p18627;p23568;p24005;p24147;p28172;p29252;p29693;	ITAV_HUMAN	Integrin alpha-V OS=Homo sapiens GN=ITGAV PE=1 SV=2	P06756;			Integrin alpha-V OS	ITGAV	585.55	21	182	106.342	84.2264	151.757	225.808	166.124	122.6	119.155	193.877	141.602	74.107	127.477	254.592	313.165	142.783	174.37	93.5243	258.379	92.7193	137.148	91.2457	152.626	72.5508	241.869	39.9547	86.8489	121.686	68.5498	71.0185	123.004	203.655	110.605	269.957	154.513	208.602	134.476	157.646	82.1877	169.973	157.378
p00987;p00988;p04691;p04692;p05548;p09372;p09373;p10569;p10570;p10960;p14591;p19007;p19008;p24332;	SUSD2_HUMAN	Sushi domain-containing protein 2 OS=Homo sapiens GN=SUSD2 PE=1 SV=1	Q9UGT4;			Sushi domain-containing protein 2 OS	SUSD2	277.88	14	120	38.4467	78.376	54.2047	111.761	36.0884	75.9714	78.4048	42.5045	89.423	38.3537	115.079	103.871	202.734	34.6385	36.5175	65.0492	49.038	32.8044	50.367	92.5764	84.5014	17.7405	32.4634	13.3452	99.9082	25.883	6.5052	58.9999	38.9484	5.18055	13.0618	62.1972	45.3505	82.2803	80.4052	185.616	151.143	43.0529	85.7898
p00991;p05988;p11328;p11329;p11461;p12133;p12413;p12531;p12771;p13524;p22967;p23486;	NAGK_HUMAN	N-acetyl-D-glucosamine kinase OS=Homo sapiens GN=NAGK PE=1 SV=4	Q9UJ70;			N-acetyl-D-glucosamine kinase OS	NAGK	126.41	12	40	50.4205	4.428	25.3162	27.1579	5.07481	17.3458	20.3338	19.7	14.0696	31.5507	8.6217	24.0219	44.4621	11.7456	16.1019	6.68463	55.7397	2.726	32.8006	65.2542	209.673	32.1608	105.713	29.0125	152.719	280.041	38.1648	19.4455	48.1244	79.8806	49.1451	175.747	321.82	70.8372	25.9095	49.642	82.252	58.9468	26.8608
p00992;p07634;p07649;p12330;p13035;p13204;p14181;p14707;p16496;p23661;p26254;p28747;	EVPL_HUMAN	Envoplakin OS=Homo sapiens GN=EVPL PE=1 SV=3	Q92817;			Envoplakin OS	EVPL	24.17	12	12	52.5648	62.505	25.5922	11.8748	4.43272	21.9672	8.29624	2.12517	21.7506	60.6852	5.48067	0.07788	0.01452	4.1431	2.60541	18.9196	15.5237	14.6084	16.0651	22.239	47.0761	14.0226	90.0114	2.13096	39.6858	109.161	20.8273	12.6656	12.7796	17.3634	35.841	42.3435	83.2125	31.218	57.3485	21.4111	27.3052	71.0866	29.6764
p00994;p07512;p17805;p21335;p21336;	TMED4_HUMAN		Q7Z7H5;					43.81	5	40	20.4512	16.739	24.1916	43.0524	12.191	27.85	31.8714	35.02	28.466	7.0785	216.642	29.5895	103.332	42.5242	34.4315	14.745	17.1807	61.2032	104.844	18.9911	21.6715	26.02	27.8213	7.95411	17.3919	20.4007	2.52242	35.5111	38.7711	47.0006	32.21	111.99	69.93	27.222	35.11	37.5514	116.51	51.9011	22.8209
p00996;p10134;p10447;p14355;p26996;p27134;	DHB8_HUMAN	Estradiol 17-beta-dehydrogenase 8 OS=Homo sapiens GN=HSD17B8 PE=1 SV=2	Q92506;			Estradiol 17-beta-dehydrogenase 8 OS	HSD17B8	182.06	6	42	19.8	14.191	25.14	75.368	5.09327	11.4424	11.1617	1.17752	10.9695	3.1121	0.23685	5.32596	4.16605	6.9842	3.91447	25.81	11.4007	0.241	0.68604	9.12212	0.38325	172.981	11.0514	6.59685	0.20881	17.7626	0.4297	4.95927	1.30918	20.501	11.423	34.05	6.86484	6.24817	6.4592	4.74517	14.135	1.63952	9.72791
p01002;p06041;p10951;p11102;p12762;p12763;p15268;p19166;p19443;	CN166_HUMAN	UPF0568 protein C14orf166 OS=Homo sapiens GN=C14orf166 PE=1 SV=1	Q9Y224;			UPF0568 protein C14orf166 OS	C14orf166	159.33	9	35	622.017	415.34	10.281	19.5712	424.867	356.486	341.882	20.3968	309.72	132.41	314.604	26.4295	3.62605	493.296	7.24745	640.33	437.381	392.891	236.685	47.425	98.116	20.6588	47.506	22.1234	75.787	80.42	7.95142	190.163	60.5654	50.94	73.82	40.6031	82.11	23.6272	617.917	8.49195	167.078	14.4713	6.28066
p01003;p01004;p11412;p19429;p24610;p26247;p27990;p27991;p28721;	RL7A_HUMAN	60S ribosomal protein L7a OS=Homo sapiens GN=RPL7A PE=1 SV=2	P62424;			60S ribosomal protein L7a OS	RPL7A	229.24	9	64	35.9443	52.893	64.4347	22.5954	16.7265	50.5012	12.4552	12.5376	29.4265	38.619	1.66579	22.2554	9.71726	29.7166	7.15192	32.1923	91.1007	41.8482	41.0248	83.2711	126.38	101.978	124.1	4.23959	62.741	154.56	41.6682	67.17	51.4392	64.855	272.77	101.123	233.89	61.3639	141.261	65.7656	118.751	261.438	99.7418
p01006;p01284;p01611;p03730;p03868;p05215;p06212;p06213;p07297;p08674;p11390;p11391;p12434;p12472;p12613;p13597;p14011;p15605;p17690;p18367;p18368;p21266;p21267;p22096;p24801;p28591;p28592;p28593;p29602;p29831;	LONM_HUMAN	Lon protease homolog, mitochondrial OS=Homo sapiens GN=LONP1 PE=1 SV=2	P36776;			Lon protease homolog, mitochondrial OS	LONP1	505.994	30	198	1081	567.311	888.717	595.592	616.311	834.181	923.07	1575.89	678.974	152.353	435.576	600.594	555.862	474.498	927.945	973.446	629.051	468.097	511.331	696.58	598.368	440.604	498.871	192.902	290.564	352.827	553.846	807.812	390.689	407.839	446.277	1356.87	447.614	732.933	907.259	886.671	724.761	1070.12	750.025
p01008;p18653;p18654;p18655;p19659;p19797;p20968;p23077;p24052;p28963;p29968;	SFXN3_HUMAN	Sideroflexin-3 OS=Homo sapiens GN=SFXN3 PE=1 SV=2	Q9BWM7;			Sideroflexin-3 OS	SFXN3	254.97	11	73	73.0192	58.209	74.8116	73.1424	85.3341	64.5442	178.841	34.8723	47.4895	23.5457	66.2319	337.432	216.911	79.2442	101.463	60.5311	52.8387	49.3448	65.8435	35.3614	47.9973	7.95702	35.2454	26.4585	29.0219	39.8623	45.5451	63.9442	69.745	24.084	18.0799	81.5391	55.8034	36.9563	66.0791	70.5308	114.458	48.5657	16.6575
p01009;p03324;p06904;p15835;p26412;	ACL6A_HUMAN	Actin-like protein 6A OS=Homo sapiens GN=ACTL6A PE=1 SV=1	O96019;			Actin-like protein 6A OS	ACTL6A	179	5	9	5.45834	9.94	5.29356	12.1924	0.00545	2.4786	1.87108	0.37939	1.81602	12.0525	2.47388	24.4195	15.3844	50.5342	33.406	3.58218	21.5013	1.4564	5.17528	26.9611	25.12	12.7148	23.7414	12.4781	13.623	26.57	5.69714	5.22318	6.37218	32.252	76.25	58.33	40.74	23.0912	13.1411	7.77139	56.07	19.548	4.17551
p01010;p01011;p01195;p09281;p14861;p24142;p25828;p29014;	LYAG_HUMAN	Lysosomal alpha-glucosidase OS=Homo sapiens GN=GAA PE=1 SV=4	P10253;			Lysosomal alpha-glucosidase OS	GAA	444.66	8	10	184.437	186.354	130.017	449.007	188.707	311.507	139.908	58.5079	131.009	28.7875	294.007	0.05192	0.65747	109.713	167.298	135.835	494.723	137.011	282.264	288.604	141.588	51.1708	184.436	19.8182	187.394	164.021	193.963	85.1065	105.607	77.34	112.053	293.342	189.484	128.031	342.207	446.308	227.036	251.307	177.205
p01012;p03087;p04462;p07661;p08341;p11042;p11955;p16415;p17754;p27372;p27373;	PTGIS_HUMAN	Prostacyclin synthase OS=Homo sapiens GN=PTGIS PE=1 SV=1	Q16647;			Prostacyclin synthase OS	PTGIS	154.21	11	183	168.49	117.703	184.36	145.111	119.382	148.17	190.77	151.48	149.23	35.1611	89.2219	234.009	452.801	154.464	180.521	96.083	443.61	69.3616	135.432	45.3152	188.24	83.4558	87.53	44.9384	74.591	54.832	77.306	119.99	113.777	9.28298	3.90357	173.19	35.9155	91.659	169.908	195.24	72.823	112.8	43.8759
p01015;p01564;p04120;p04459;p05798;p06171;p07273;p14762;p15963;p17736;p18584;p21422;p25586;p25587;p26296;p29552;p29927;	KANK2_HUMAN	KN motif and ankyrin repeat domain-containing protein 2 OS=Homo sapiens GN=KANK2 PE=1 SV=1	Q63ZY3; Q5T7N3;			KN motif and ankyrin repeat domain-containing protein 2 OS	KANK2	109.42	17	92	79.7367	93.7617	69.8515	56.3771	158.749	47.2666	130.058	71.9907	36.1251	46.1527	58.0806	134.882	64.5699	83.3885	70.7579	77.0065	62.1417	123.991	54.2558	61.9092	78.3064	43.3968	51.9201	14.1958	106.28	38.9013	377.202	72.3098	46.3809	32.0618	37.6136	46.5896	73.9677	66.9668	71.705	68.0753	29.8123	40.9763	41.8741
p01016;p03656;p03715;p04073;p04259;p08605;p10593;p14761;p15610;p15814;p16086;p16373;p17413;p18025;p19527;p23138;p24743;p26349;	SN_HUMAN	Sialoadhesin OS=Homo sapiens GN=SIGLEC1 PE=1 SV=2	Q9BZZ2;			Sialoadhesin OS	SIGLEC1	745.95	18	48	43.8847	34.959	35.4644	79.0554	28.4064	46.8076	99.7312	54.2647	21.3142	164.85	10.2426	14.0938	253.146	1687.95	101.984	41.3235	84.2237	19.554	26.4841	325.577	241.638	20.4653	393.818	2.89881	462.861	21.5783	43.9875	69.3099	72.4193	40.5276	222.828	96.7272	351.828	446.844	65.1832	508.419	61.4373	310.958	139.029
p01019;p10782;p11489;p19244;p25779;p26566;	ITAX_HUMAN	Integrin alpha-X OS=Homo sapiens GN=ITGAX PE=1 SV=3	P20702;			Integrin alpha-X OS	ITGAX	316.31	6	7	12.3923	8.454	10.3347	9.92966	0.00654	3.4446	20.4068	0.86165	7.40902	9.551	9.64588	11.9324	9.51863	4.5105	1.73996	17.6422	12.1327	1.2204	0.01056	7.17624	27.47	10.3323	24.97	8.95374	17.142	70.99	3.8457	15.1923	7.71188	7.62657	55.5639	34.8311	12.0637	3.63554	14.6104	14.3524	47.971	10.2934	16.9919
p01020;p02632;p14054;p14597;p15116;p15546;p19746;	BCAT2_HUMAN	Branched-chain-amino-acid aminotransferase, mitochondrial OS=Homo sapiens GN=BCAT2 PE=1 SV=2	O15382;			Branched-chain-amino-acid aminotransferase, mitochondrial OS	BCAT2	154.84	7	31	103.8	17.136	69.7	5.269	2.72945	19.9924	28.6227	2.39959	24.6615	23.0138	3.94888	43.3495	69.7362	22.7242	25.8705	110.85	17.1507	8.7442	10.7785	1.6096	14.7649	3.91226	44.2704	6.41347	9.84092	23.4563	11.4128	34.4441	6.69218	30.1706	47.943	13.7751	15.2977	38.1923	19.88	11.7464	2.55615	13.0334	11.1747
p01021;p24264;p26844;p28753;p29523;	AP1M1_HUMAN	AP-1 complex subunit mu-1 OS=Homo sapiens GN=AP1M1 PE=1 SV=3	Q9BXS5;			AP-1 complex subunit mu-1 OS	AP1M1	35.11	5	6	2.25851	4.881	5.08612	7.807	0.00545	0.7218	2.46108	0.67352	0.73004	8.48625	0.62188	9.80947	15.0724	0.2104	37.5255	1.47227	17.951	1.6788	4.97776	19.814	10.0515	4.60375	25.99	7.964	26.102	28.6	7.87114	20.5611	3.90418	27.8429	6.03543	40.52	24.7308	13.061	13.564	6.60339	13.4921	11.3511	68.3239
p01023;p01024;p01067;p01068;p04531;p04532;p06053;p06054;p06055;p08371;p08372;p08732;p08733;p09480;p10452;p10453;p12127;p12128;p12712;p12713;p12714;p12739;p12740;p12932;p12933;p12934;p12935;p12936;p12952;p13872;p18136;p18137;p20857;p20858;p20859;p20860;p23601;p23602;p23603;p23604;p25088;p25089;p25932;p25933;p25934;p26220;p26221;p26225;p26226;p26227;p27369;p27370;p28586;	ATPB_HUMAN	ATP synthase subunit beta, mitochondrial OS=Homo sapiens GN=ATP5B PE=1 SV=3	P06576;			ATP synthase subunit beta, mitochondrial OS	ATP5B	1246.05	53	2085	7361.63	7136.82	12012.1	2265.72	2750.61	5865.01	5052.15	974.284	4782.24	5771.13	378.532	7792.74	3386.48	3990.76	1798.48	5265.49	3157.64	778.693	1449.03	4011.94	2589.4	2846.05	4543.09	497.136	4093.11	5910.31	5472.3	6610.91	2101.4	12582.8	7223.83	4326.28	4047.67	2815.22	6361.02	4489.14	3366.47	1746.07	9569.94
p01025;p15049;p16638;	HDHD3_HUMAN	Haloacid dehalogenase-like hydrolase domain-containing protein 3 OS=Homo sapiens GN=HDHD3 PE=1 SV=1	Q9BSH5;			Haloacid dehalogenase-like hydrolase domain-containing protein 3 OS	HDHD3	46.59	3	5	7.26117	3.427	14.91	10.591	2.611	6.4812	6.26	0.50426	8.69	3.94125	33.746	11.413	0.00363	3.0742	1.18298	11.7811	4.40067	8.0716	11.426	4.052	0.00435	0.091008	4.06135	0.15174	0.421924	0.00198	10.8511	1.87509	0.71109	7.11	6.31	2.877	1.654	0.998	4.9211	1.61278	0.19206	0.80013	3.20891
p01026;p01027;p08667;p08668;p08669;p08670;p09140;p09289;p09469;p09470;p11325;p11326;p22672;p22673;	CO4A1_HUMAN	Collagen alpha-1(IV) chain OS=Homo sapiens GN=COL4A1 PE=1 SV=3	P29400; P02462;	Collagens	Core matrisome	Collagen alpha-1(IV) chain OS	COL4A1	198.36	14	353	170.7	475.538	243.331	1235	2068.1	1270.79	877.737	623.791	844.457	414.805	1970.11	1800.86	3364.75	1865.6	942.358	433.015	975.737	2052.41	1711.2	484.943	365.034	463.878	146.182	431.804	206.512	200.042	1192.81	457.023	881.551	3180.13	116.954	421.715	41.68	1030.46	728.572	457.474	108.283	258.471	119.707
p01030;p27302;	PZRN3_HUMAN	E3 ubiquitin-protein ligase PDZRN3 OS=Homo sapiens GN=PDZRN3 PE=1 SV=2	Q9UPQ7; Q6ZMN7;			E3 ubiquitin-protein ligase PDZRN3 OS	PDZRN3	22.58	2	3	136.5	659.6	269.5	469.2	365.9	396.3	378.5	306.6	247.63	317.67	15.21	151.006	70.7	41.3	313.5	224.83	621.5	322.3	105.6	190.2	81.59	47.847	57.78	13.57	114.35	40.63	1590.65	202	337.458	20.2006	7.74	117	6.863	585.7	558.771	147.5	19.29	12.91	8.9007
p01031;p02354;p04535;p04741;p05514;p07453;p11029;p11434;p12241;p12242;p13586;p13853;p15327;p16583;p21010;p21011;p23169;p24438;p24647;p25424;p25517;p26623;p27392;p28168;p29829;	TENS1_HUMAN	Tensin-1 OS=Homo sapiens GN=TNS1 PE=1 SV=2	Q9HBL0;			Tensin-1 OS	TNS1	360.3	25	136	70.572	287.097	83.5837	199.279	469.352	472.128	491.772	412.19	384.898	225.278	180.618	818.188	980.302	880.169	607.498	285.523	355.812	525.323	239.857	173.241	231.576	271.995	91.2315	79.208	170.847	104.751	309.543	112.095	216.911	49.5044	79.8791	112.471	140.727	268.559	178.564	227.039	51.9033	111.188	108.781
p01033;p19617;	DCPS_HUMAN	m7GpppX diphosphatase OS=Homo sapiens GN=DCPS PE=1 SV=2	Q96C86;			m7GpppX diphosphatase OS	DCPS	43.21	2	2	1.17117	1.041	1.27156	1.99122	1.39109	0.8272	0.76536	0.39713	1.70151	4.669	0.41597	0.01298	3.17121	1.2921	0.00298	0.62209	2.67067	0.0032	0.76376	0.44812	4.399	0.681	1.75	0.00274	1.509	4	0.58214	0.00218	0.00218	11.54	1.0859	0.333	2.785	0.80517	0.0265	0.00278	0.00206	0.00226	0.001828
p01040;p03195;p03474;p06831;p08416;p09433;p10579;p10580;p10715;p10716;p16372;p20264;p21591;p21592;p22921;p22951;p23673;p25127;p25235;p25575;	ANX11_HUMAN	Annexin A11 OS=Homo sapiens GN=ANXA11 PE=1 SV=1	P50995;	ECM-affiliated Proteins	Matrisome-associated	Annexin A11 OS	ANXA11	344.76	20	269	375.95	303.532	401.825	318.284	231.376	378.594	376.858	377.316	384.87	131.94	308.293	93.8109	579.468	279.926	349.757	95.7873	266.298	170.864	336.809	380.712	275.73	218.603	425.441	54.5502	215.742	147.821	82.6754	176.743	200.761	328.631	339.18	297.213	349.411	174.365	354.898	362.577	106.559	71.5935	366.265
p01041;	CO4A6_HUMAN	Collagen alpha-6(IV) chain OS=Homo sapiens GN=COL4A6 PE=1 SV=3	Q14031;	Collagens	Core matrisome	Collagen alpha-6(IV) chain OS	COL4A6	34.8	1	1	0.00117	0.001	0.00156	0.00122	0.00109	1.48	0.00136	0.00113	0.164	0.00125	3.04	0.00649	0.00121	1.34	0.00149	0.00109	1.4	1.19	0.00176	0.00112	0.00145	0.000754	0.00135	0.00137	0.000962	0.00066	0.977	0.349	0.00109	0.000569	4.52	0.00109	0.000839	0.437	0.0011	0.108	0.00103	0.00113	0.123
p01042;p01043;p02348;p02349;p03022;p07929;p08961;p09075;p09076;p09304;p09305;p09306;p09307;p09308;p09627;p09837;p09977;p09978;p11319;p11320;p11321;p11322;p11323;p11324;p11598;p11599;p18320;p24345;p24441;	CO4A2_HUMAN	Collagen alpha-2(IV) chain OS=Homo sapiens GN=COL4A2 PE=1 SV=4	P08572;	Collagens	Core matrisome	Collagen alpha-2(IV) chain OS	COL4A2	607.72	29	634	3406.98	3335.12	1473.68	3099.62	4826.67	6347.97	11638.9	8600.63	7693.99	2037.57	9183.24	2189.07	2429.47	5037.1	13136.1	4674.67	1962.68	17887.9	9589.26	4014.27	4360.7	7767.08	2551.87	5420.7	1837.83	2036.93	8925.4	12238.6	2874.46	4732.1	1035.42	646.201	880.249	5936.06	1190.86	765.013	134.84	1330.64	8064.33
p01046;p12473;p23216;p25781;	ST1A3_HUMAN	Sulfotransferase 1A3 OS=Homo sapiens GN=SULT1A3 PE=1 SV=1	P50226; P50225; P50224;			Sulfotransferase 1A3 OS	SULT1A3	171.61	4	29	2.64534	20.668	38.917	33.89	0.00436	45.5	30.3514	0.25439	0.99353	47.59	7.40097	5.72947	76.88	23.7281	42.5115	28.5911	33.65	9.2222	5.06952	7.17112	9.98145	27.9158	28.5715	7.21237	110.84	54.8907	74.859	10.68	52.41	15.7206	27.1021	17.7422	36.087	27.2012	50.1	6.23417	9.30206	4.79339	4.07951
p01047;p05405;	TAP2_HUMAN	Antigen peptide transporter 2 OS=Homo sapiens GN=TAP2 PE=1 SV=1	Q03519;			Antigen peptide transporter 2 OS	TAP2	29.87	2	7	0.50917	0.002	0.25556	8.82122	0.06659	0.1112	0.76336	0.28013	1.39151	0.83725	0.13997	25.4065	0.00242	0.0042	9.53149	1.39109	5.26067	0.5056	34.426	4.59112	3.15145	2.72075	2.27135	0.32137	2.16096	3.51066	4.94114	5.5462	11.3011	5.546	2.873	31.002	2.13084	2.23117	3.4111	3.28139	25.201	8.62113	5.94091
p01048;p04328;p04329;p05476;p05477;p12514;	SNP23_HUMAN	Synaptosomal-associated protein 23 OS=Homo sapiens GN=SNAP23 PE=1 SV=1	O00161;			Synaptosomal-associated protein 23 OS	SNAP23	92.87	6	49	19.98	17.188	32.23	14.5124	39.89	39.18	52.396	30.7171	26.62	9.5505	19.357	109.606	91.53	27.37	74.989	19.3111	42.12	49.1516	27.2318	12.579	14.6429	15.1395	8.64935	5.12548	31.197	10.8883	19.0611	25.802	28.4634	25.65	1.86254	33.4211	163.042	9.65134	18.761	6.66078	18.962	7.04526	9.3723
p01050;p01051;p10955;p16830;p20355;	PP1A_HUMAN	Serine/threonine-protein phosphatase PP1-alpha catalytic subunit OS=Homo sapiens GN=PPP1CA PE=1 SV=1	P62136;			Serine/threonine-protein phosphatase PP1-alpha catalytic subunit OS	PPP1CA	312.03	5	17	23.5182	29.903	58.1716	37.1724	25.6022	35.8124	48.9114	16.8111	13.8815	6.8665	7.55894	27.726	65.0024	63.5342	30.5815	38.6922	57.7607	19.0886	19.3768	6.07336	66.074	16.3875	26.5754	18.5914	18.107	54.938	5.70328	47.2881	51.9351	50.93	17.5807	96.14	65.7408	14.2135	7.6633	8.01417	107.684	67.638	21.3539
p01055;p01056;p01348;p01349;p01996;p02432;p02642;p02946;p03183;p05284;p06141;p06142;p07264;p07308;p07309;p07459;p07928;p08412;p08513;p10305;p10306;p10322;p10323;p10963;p10989;p11331;p11445;p12200;p13183;p13558;p13559;p13677;p14317;p14529;p14660;p14931;p15779;p15780;p16439;p16675;p17099;p17100;p17786;p17787;p19763;p19852;p19853;p19961;p19977;p19978;p21497;p21752;p22423;p22425;p24256;p24318;p24319;…	CLH1_HUMAN	Clathrin heavy chain 1 OS=Homo sapiens GN=CLTC PE=1 SV=5	Q00610; P53675;			Clathrin heavy chain 1 OS	CLTC	1191.59	72	918	775.674	353.927	891.543	739.455	321.075	662.631	505.318	379.975	654.932	459.872	247.501	1552.07	1537.57	678.869	477.693	495.236	1727.7	312.484	585.712	723.275	1241.73	633.465	1631.3	463.117	525.52	996.265	871.122	668.802	848.279	1560.09	653.266	1535.15	953.049	1221.63	493.501	856.62	747.588	984.406	211.392
p01061;p01062;p01822;p01823;p04374;p04381;p04382;p05428;p05429;p05605;p09538;p09539;p09540;p10516;p10517;p11070;p11071;p11072;p11265;p11266;p13112;p13721;p14126;p15194;p15195;p15196;p15197;p18686;p18687;p18688;p18689;p18690;p18691;p20202;p20203;p20391;p20392;p20645;p20646;p20945;p20946;p22136;p22137;p23277;p25440;p25441;p25442;p25513;p25514;p28860;p28861;p28862;p28863;p29763;	FIBB_HUMAN	Fibrinogen beta chain OS=Homo sapiens GN=FGB PE=1 SV=2	P02675;	ECM Glycoproteins	Core matrisome	Fibrinogen beta chain OS	FGB	1095.58	54	1141	1193.78	317.977	1865.87	1628.71	483.28	524.479	155.051	17212.4	735.962	2549.43	2623.07	255.769	1217.54	332.62	225.182	689.249	1412.61	229.6	8592.52	752.107	4852	6399.51	1252.04	63514.8	848.789	1587.52	663.128	3258.69	94798.9	1791.63	2375.16	5609.3	816.157	1038.51	878.054	5253.42	670.991	2552	330.521
p01064;p01847;p02419;p03832;p04348;p04349;p04350;p06509;p07335;p07766;p10501;p11030;p12134;p12524;p14543;p15423;p18180;p18327;p20313;p24474;p24581;p25897;p26108;p29686;	TCPQ_HUMAN	T-complex protein 1 subunit theta OS=Homo sapiens GN=CCT8 PE=1 SV=4	P50990;			T-complex protein 1 subunit theta OS	CCT8	557.1	24	266	110.895	184.935	99.8956	167.766	45.6651	168.94	143.347	33.7936	105.61	174.952	34.1137	307.038	269.16	208.372	92.9534	95.2193	237.074	31.0592	67.5631	267.241	241.037	147.566	428.27	86.2482	293.245	281.741	370.785	70.4409	111.041	551.32	260.587	462.016	364.876	354.974	277.243	192.79	271.643	278.489	35.5608
p01065;p01286;p01496;p01608;p09025;p10076;p15592;p29555;	RO60_HUMAN	60 kDa SS-A/Ro ribonucleoprotein OS=Homo sapiens GN=TROVE2 PE=1 SV=2	P10155;			60 kDa SS-A/Ro ribonucleoprotein OS	TROVE2	111.01	8	32	25.8523	11.261	37.081	62.5024	17.8044	53.2836	186.65	3.79325	21.8465	14.5362	19.5048	34.0724	43.3036	7.9895	19.7945	28.1273	34.5287	15.2674	17.8413	133.21	29.4114	19.1623	38.4827	31.4751	11.6779	24.109	13.9257	8.38927	12.2554	39.204	38.88	25.0194	23.8268	25.5822	22.4352	4.06956	8.71718	6.81996	4.82066
p01066;p05225;p05651;p08199;p23741;p28849;p29164;	LIS1_HUMAN	Platelet-activating factor acetylhydrolase IB subunit alpha OS=Homo sapiens GN=PAFAH1B1 PE=1 SV=2	P43034;			Platelet-activating factor acetylhydrolase IB subunit alpha OS	PAFAH1B1	79.1	7	31	19.2455	11.015	31.2992	36.44	25.8144	253.414	105.454	16.5584	14.038	41.5812	24.0429	0.04543	20.2048	103.191	115.751	53.3433	50.54	35.4648	19.6635	17.5001	51.17	26.0568	50.18	27.0941	46.03	63.03	202.151	4.57118	4.06518	64.89	48.8	35.1361	73.25	19.0412	150.512	3.18217	16.649	17.2334	17.9738
p01069;p14976;	CCD12_HUMAN	Coiled-coil domain-containing protein 12 OS=Homo sapiens GN=CCDC12 PE=1 SV=1	Q8WUD4;			Coiled-coil domain-containing protein 12 OS	CCDC12	26.49	2	5	4.03117	8.94	8.92156	3.64122	0.00218	11.52	3.181	0.00226	6.92	5.19	4.09097	10.7065	36.72	14.33	0.00298	1.83109	20.0007	0.0032	4.64176	4.09	3.92	13.46	8.28	1.02137	7.04	12.33	0.00228	4.52109	4.71109	29.68	10.22	3.11109	1.128	1.15117	1.6911	3.63	1.43103	1.07113	2.068
p01070;	ZSC20_HUMAN	Zinc finger and SCAN domain-containing protein 20 OS=Homo sapiens GN=ZSCAN20 PE=2 SV=3	P17040;			Zinc finger and SCAN domain-containing protein 20 OS	ZSCAN20	26.63	1	1	1.61	2.31	1.13	0.628	0.575	0.0979	1.03	0.00113	0.00151	0.00125	5.09	1.07	4.24	1.86	0.0683	0.00109	1.59	2.76	3.82	0.465	0.0631	0.276	0.337	0.408	0.302	0.00066	0.00114	0.0434	2.37	0.000569	0.444	0.0532	0.216	1.4	0.0011	0.575	0.859	0.0597	0.379
p01072;p23542;	PRRC1_HUMAN	Protein PRRC1 OS=Homo sapiens GN=PRRC1 PE=1 SV=1	Q96M27;			Protein PRRC1 OS	PRRC1	60.18	2	22	48.4	47.8	69.9	18.49	12.3011	109.1	63.3	19.54	71.3	32.07	13.001	0.01298	36.1012	90.9	25.57	61.9	75	24.47	32.93	82.8	53.8	67.98	33.1	15.657	106.2	33.59	61.1	94.1	73.5	49.28	104.4	155.6	124.88	93.6	117.7	167.2	108.8	114.52	47.08
p01074;p01131;p02401;p04938;p05400;p05473;p06682;p06839;p07230;p07422;p07423;p07424;p07473;p08123;p09067;p09104;p09582;p09721;p10734;p13603;p13604;p14212;p14356;p14825;p15083;p15482;p16017;p16018;p18528;p19046;p19202;p19203;p20309;p20453;p21795;p22104;p22131;p23996;p24342;p27228;p27229;p28620;p28935;p29311;	TERA_HUMAN	Transitional endoplasmic reticulum ATPase OS=Homo sapiens GN=VCP PE=1 SV=4	P55072;			Transitional endoplasmic reticulum ATPase OS	VCP	1175.63	44	277	290.561	195.324	301.09	214.886	196.644	253.954	268.049	270.321	149.614	517.05	55.0206	386.276	90.6493	100.939	160.967	98.6958	331.349	155.879	198.296	360.783	214.994	258.519	401.512	59.3052	137.797	418.563	236.269	167.077	101.759	306.511	780.608	196.937	244.074	344.296	237.517	94.4452	279.819	79.6932	118
p01076;	LRP8_HUMAN	Low-density lipoprotein receptor-related protein 8 OS=Homo sapiens GN=LRP8 PE=1 SV=4	Q14114;			Low-density lipoprotein receptor-related protein 8 OS	LRP8	61.06	1	56	137	537	250	200	107	460	276	254	299	126	27.1	0.00649	0.00121	3.93	50.8	376	346	55.6	75.3	494	46.2	32.8	61	17.8	139	29.8	228	97.2	261	1200	181	239	24.3	314	695	359	104	196	161
p01079;p04969;p12259;p12867;p15847;p29507;	SYDM_HUMAN	Aspartate--tRNA ligase, mitochondrial OS=Homo sapiens GN=DARS2 PE=1 SV=1	Q6PI48;			Aspartate--tRNA ligase, mitochondrial OS	DARS2	96.69	6	58	75.45	34.3	85.9	22.565	47.3022	74.59	115.54	8.503	34.0215	5.58615	12.5039	85.5495	51.2812	39.4521	61.7015	95.96	41.37	18.6042	27.4108	18.591	13.5129	9.94	15.7213	12.336	28.44	99.5613	23.7291	21.737	19.087	12.27	29.47	60.14	15.31	19.56	42.38	28	42.68	42.19	9.50891
p01080;p01882;p01883;p02402;p03354;p04160;p05133;p10726;p19040;p25429;p26128;p28643;	PRS4_HUMAN	26S protease regulatory subunit 4 OS=Homo sapiens GN=PSMC1 PE=1 SV=1	P62191;			26S protease regulatory subunit 4 OS	PSMC1	150.27	12	42	24.4687	34.046	12.9937	27.2803	60.4898	30.2645	31.9602	19.308	16.1639	69.9352	21.1698	193.162	17.9697	27.2047	35.9409	13.6404	59.6117	48.0452	36.2533	97.954	96.7415	57.7223	117.527	50.0345	160.52	102.643	142.309	54.1654	67.9682	131.372	133.99	59.2011	118.696	61.1233	58.5263	38.8582	51.0562	43.4665	43.5847
p01081;p01312;p01313;p01691;p02849;p05423;p11177;p11362;p15699;p18420;p18600;p20541;p23547;p29465;p29697;	CO8A_HUMAN	Complement component C8 alpha chain OS=Homo sapiens GN=C8A PE=1 SV=2	P07357;			Complement component C8 alpha chain OS	C8A	831.67	15	19	22.7405	13.723	20.4606	36.1891	44.0422	22.2808	23.299	47.01	22.7036	26.4287	16.1667	1.02986	4.73573	22.6592	10.2534	29.5934	33.4437	27.2116	39.402	3.61432	2.98295	16.3393	13.2275	6.7837	15.0096	6.4196	9.39412	2.75526	4.6802	364.61	6.81443	70.5083	8.48755	19.7029	3.315	3.73868	1.52236	31.6858	0.251796
p01082;p02940;p07793;p10423;p24010;p25834;p25835;p25836;	CAMP_HUMAN	Cathelicidin antimicrobial peptide OS=Homo sapiens GN=CAMP PE=1 SV=1	P49913;			Cathelicidin antimicrobial peptide OS	CAMP	189.93	8	42	2.40768	16.033	1.5568	128.655	82.0053	20.9536	46.0984	51.6104	37.5645	5.70225	400.53	1.95543	174.702	30.1004	129.926	5.71654	19.2063	166.908	414.69	6.11784	38.4898	81.9615	15.7028	70.003	4.72673	16.8566	61.6727	53.7094	104.005	64.87	4.86114	20.4522	5.0702	9.75585	11.0455	12.812	4.65006	4.80165	0.167684
p01083;p14381;p21254;p22133;p23263;p25505;	AK1C1_HUMAN	Aldo-keto reductase family 1 member C1 OS=Homo sapiens GN=AKR1C1 PE=1 SV=1	Q04828; P52895; P42330; P17516;			Aldo-keto reductase family 1 member C1 OS	AKR1C1	145.52	6	62	10.0962	47.761	24.8516	113.131	58.6711	52.29	53.7114	5.97452	30.447	77.09	54.2939	37.126	120.762	39.2211	29.3715	17.0422	92.25	24.6372	83.2318	29.082	29.9953	51.87	16.357	3.49911	78.7	23.5507	182.57	8.90327	73.73	8.90657	6.19471	10.9063	19.3398	80.3312	44.9711	5.10556	6.59419	11.1145	3.67574
p01085;p12564;	M3K3_HUMAN		Q99759;					27.68	2	24	18.25	0.002	12.0016	4.58122	11.8011	2.9512	2.07136	0.00226	4.08151	4.94	11.27	0.01298	16.4012	6.8421	22.1015	5.39109	5.89067	35.7016	27.4018	3.06112	22.1	4.58075	10.657	1.92137	11.37	11.3007	4.89114	0.48709	18.4011	30.95	23.53	5.99109	14.85	9.12	5.6411	9.15	15.001	10.3	22.74
p01086;p01087;p01102;p05212;p05213;p07693;p10947;p10948;p11802;p14829;p16179;p20191;p25151;p29287;	SNAA_HUMAN	Alpha-soluble NSF attachment protein OS=Homo sapiens GN=NAPA PE=1 SV=3	P54920;			Alpha-soluble NSF attachment protein OS	NAPA	144.324	14	59	103.108	121.842	111.854	142.703	352.344	176.474	209.431	98.6078	108.386	42.247	136.566	177.358	444.248	352.401	123.159	100.072	105.22	240.913	128.723	101.45	100.091	97.41	134.27	134.113	121.752	89.8063	77.9577	42.6428	328.934	94.915	45.0099	174.867	134.413	91.6719	75.6074	86.8872	124.916	73.9814	59.2767
p01088;p01101;p07683;p14870;p16310;p20678;p20679;p26078;p27741;	F10A1_HUMAN	Hsc70-interacting protein OS=Homo sapiens GN=ST13 PE=1 SV=2	Q8NFI4; P50502;			Hsc70-interacting protein OS	ST13	229.8	9	67	44.0155	28.7	50.6166	45.6161	41.0465	26.856	51.0428	15.2988	24.1516	162.812	35.0358	16.6754	9.28847	11.7184	5.72043	28.7176	109.031	22.1312	26.602	24.8245	206.47	120.02	82.3944	21.4958	183.35	157.12	34.0856	31.0115	21.3654	215.311	54.218	15.3028	175.38	29.1605	16.7545	11.6976	33.7891	28.7356	25.4865
p01089;p05409;p13679;p24761;	VPS4A_HUMAN	Vacuolar protein sorting-associated protein 4A OS=Homo sapiens GN=VPS4A PE=1 SV=1	Q9UN37;			Vacuolar protein sorting-associated protein 4A OS	VPS4A	24.47	4	13	7.23417	2.399	6.05656	4.32244	1.28618	5.853	1.39872	5.65339	8.12302	12.5493	0.15091	13.7195	3.41642	8.7042	1.10447	2.15718	8.43867	1.6542	5.44528	4.27112	14.4515	16.2715	18.997	0.42211	21.883	15.9407	10.8161	6.19218	4.40327	7.48057	7.86071	19.8822	17.6708	4.662	6.3533	6.00778	10.771	17.0623	30.7409
p01090;	SNX8_HUMAN	Sorting nexin-8 OS=Homo sapiens GN=SNX8 PE=1 SV=1	Q9Y5X2;			Sorting nexin-8 OS	SNX8	43.12	1	1	2.66	4.19	9.18	5.65	9.47	17.8	7.59	1.21	14.7	3.8	0.00097	33.8	21.4	11.9	6.55	10.3	13.6	5.83	3.79	1.02	8.9	4.25	7.34	0.852	5.37	5.3	1.84	3.16	1.55	0.9	3.96	17.7	5.87	4.58	2.26	1.9	9.08	3.6	1.95
p01091;	EFR3A_HUMAN	Protein EFR3 homolog A OS=Homo sapiens GN=EFR3A PE=1 SV=2	Q14156;			Protein EFR3 homolog A OS	EFR3A	32.86	1	1	0.393	0.001	0.462	4.92	0.00109	0.266	0.00136	0.00113	0.00151	2.24	10.6	0.00649	15.9	0.0021	0.00149	3.41	7.98	1.96	4.77	0.00112	0.717	0.506	0.00135	0.00137	0.000962	4.8	5.83	0.618	0.068	0.000569	0.181	0.00109	0.000839	0.225	0.0011	0.00139	0.00103	0.0412	0.000914
p01092;p03598;p03602;p05937;p07390;p07547;p08478;p10340;p11074;p11581;p14620;p15728;p15729;p24409;p25273;p25274;p25914;p26564;p27377;p27615;p29692;p29917;	PCKGM_HUMAN	Phosphoenolpyruvate carboxykinase [GTP], mitochondrial OS=Homo sapiens GN=PCK2 PE=1 SV=3	Q16822;			Phosphoenolpyruvate carboxykinase [GTP], mitochondrial OS	PCK2	326.78	22	162	487.371	169.355	334.795	48.1566	168.528	337.062	589.027	124.832	333.093	88.5435	68.2805	561.054	241.108	266.638	435.309	589.581	203.463	220.169	218.359	109.499	186.11	170.864	97.1896	144.163	86.8747	106.488	265.871	349.819	153.129	32.7803	59.3773	86.6061	100.464	122.605	234.912	123.444	32.1075	54.5402	189.616
p01093;	RBM18_HUMAN		Q96H35;					21.0237	1	5	20.6	29.5	11.3	771	213	34.2	37	366	60.8	9.17	1860	0.00649	0.00121	0.0021	278	103	175	326	1340	16.4	18.3	75.7	15.9	110	18	11.6	18.1	83.8	527	11.4	13.4	91.4	13.1	86.6	100	69.2	37.8	114	18.5
p01096;p12554;	SMCA2_HUMAN	Probable global transcription activator SNF2L2 OS=Homo sapiens GN=SMARCA2 PE=1 SV=2	P51531;			Probable global transcription activator SNF2L2 OS	SMARCA2	129.98	2	2	0.00234	0.002	0.00312	0.00244	0.00218	0.0024	0.00272	0.00226	0.00302	0.0025	0.00194	0.01298	0.00242	0.0042	0.00298	0.00218	0.622669	0.0032	0.00352	1.74112	3.8	0.001508	0.0027	0.00274	0.932962	0.00132	0.00228	0.00218	0.00218	7.38057	5.75	2.99109	2.22	0.00234	0.0022	0.00278	5.30103	0.00226	1.10091
p01099;p01100;p15003;p23477;p25069;p26977;p27222;	MATN2_HUMAN	Matrilin-2 OS=Homo sapiens GN=MATN2 PE=1 SV=4	O00339;	ECM Glycoproteins	Core matrisome	Matrilin-2 OS	MATN2	72.48	7	28	65.1702	30.07	39.2926	6.45722	52.0633	215.862	16.5347	18.6823	24.301	80.9912	47.1479	4.07894	10.7128	35.6584	6.05096	19.4751	8.404	14.9964	46.2973	44.085	15.9115	84.9263	34.9597	21.4315	97.2019	70.9343	24.0223	13.9422	6.41818	4.85284	24.7307	33.9111	10.1775	42.273	64.324	14.7748	38.7831	73.9111	9.30191
p01103;p05224;p20511;	IFIT3_HUMAN	Interferon-induced protein with tetratricopeptide repeats 3 OS=Homo sapiens GN=IFIT3 PE=1 SV=1	O14879;			Interferon-induced protein with tetratricopeptide repeats 3 OS	IFIT3	39.71	3	3	9.42617	120.871	132.003	464.406	403.371	618.351	872.901	703.351	375.462	324.731	696.001	3850.01	3184.5	4897.61	22.0015	8.35709	17.1707	32.3016	194.702	203.738	642.06	859.511	259.081	598.921	527.07	201.59	516.29	460.631	21.5211	97.41	222.431	471.013	63.75	212.751	150.041	137.581	239.671	6.33113	2.029
p01104;p27390;	LIN7A_HUMAN		Q9HAP6; O14910;					29.32	2	8	8.84117	3.181	5.36156	1.97122	7.08109	9.3412	7.16136	6.54113	4.25151	5.64125	2.89097	0.01298	41.3012	14.4021	2.23149	5.97109	17.2007	9.7416	4.12176	14.5011	13.4015	8.13075	8.981	0.00274	14.401	8.92066	3.69114	14.9011	3.25109	2.46057	18.1007	8.58109	14.0008	14.0012	13.9011	4.41139	9.24103	3.60113	5.48091
p01106;p11294;	STAM1_HUMAN	Signal transducing adapter molecule 1 OS=Homo sapiens GN=STAM PE=1 SV=3	Q92783; O75886;			Signal transducing adapter molecule 1 OS	STAM	25.74	2	4	5.084	2.11	4.55	11.19	16.0011	1.915	0.87736	33.258	4.77151	10.72	30.701	0.01298	88.8012	10.3021	7.43	1.93109	10.64	21.943	19.1018	8.53	12.29	11.96	14.05	4.75137	16.59	9.43	12	3.372	25.65	82.7	6.58	32.4	17.77	18.97	9.56	8.52139	10.21	22.09	1.82091
p01111;p07377;p22667;	S10AE_HUMAN	Protein S100-A14 OS=Homo sapiens GN=S100A14 PE=1 SV=1	Q9HCY8;	Secreted Factors	Matrisome-associated	Protein S100-A14 OS	S100A14	187.32	3	3	0.00351	0.003	0.27712	5.55244	0.00327	0.0036	0.00408	0.00339	0.00453	2.7525	0.00291	0.01947	0.00363	0.0063	0.00447	0.00327	0.002007	0.0048	0.00528	1.03224	0.00435	0.002262	0.00405	0.00411	0.793924	0.00198	0.00342	0.00327	0.00327	0.461138	6.95143	46.1	16.33	0.35634	0.5452	0.00417	2.21206	0.00339	15.9018
p01112;p06980;p11327;p20305;p25397;p28299;	PGAM5_HUMAN		Q96HS1;					32.7	6	13	23.215	8.474	23.37	4.07368	0.15645	10.6648	10.0354	7.52639	7.46604	10.9602	16.1048	27.7324	51.0036	26.3484	32.806	12.2833	27.2763	13.9764	4.44718	46.8406	31.3743	28.1993	25.1964	6.84685	36.5419	34.1253	79.7171	18.1953	49.8322	30.5516	48.0614	116.835	91.8808	42	44.2	32.2618	244.6	41.73	38.8008
p01113;p03475;p11846;p27739;p27740;	RL35A_HUMAN	60S ribosomal protein L35a OS=Homo sapiens GN=RPL35A PE=1 SV=2	P18077;			60S ribosomal protein L35a OS	RPL35A	112.86	5	69	132.501	36.471	207.992	55.2524	12.6133	97.7512	62.8227	13.2721	37.2045	16.0337	30.8119	0.03245	42.2436	34.8842	31.2615	56.0211	129.762	18.7696	62.1318	53.8201	63.2029	63.5408	181.46	35.5627	67.671	146.121	47.4523	64.7311	65.0899	107.701	166.901	128.141	162.44	153.64	104.331	57.2454	179.26	92.0611	78.0509
p01114;	ANKR1_HUMAN	Ankyrin repeat domain-containing protein 1 OS=Homo sapiens GN=ANKRD1 PE=1 SV=2	Q15327;			Ankyrin repeat domain-containing protein 1 OS	ANKRD1	20.28	1	1	75	105	64.3	151	116	244	84.8	157	240	94.1	91.1	0.00649	72.2	100	94.2	51	118	186	124	45.7	25.1	31	35.8	11.8	22.9	22	178	53.8	104	16	114	45.3	23.3	304	144	68.8	72.6	23.7	157
p01115;	GBRL2_HUMAN	Gamma-aminobutyric acid receptor-associated protein-like 2 OS=Homo sapiens GN=GABARAPL2 PE=1 SV=1	P60520;			Gamma-aminobutyric acid receptor-associated protein-like 2 OS	GABARAPL2	30.23	1	1	0.00117	0.13	0.297	0.00122	0.00109	0.0012	0.00136	0.00113	0.168	1.08	0.00097	2.78	0.629	0.0021	0.00149	0.00109	0.000669	0.0016	0.00176	1.47	5.15	1.59	2.54	0.105	2.92	4.32	1.41	0.201	0.00109	0.000569	1.78	1.21	4.45	0.45	0.433	0.00139	0.473	0.118	0.000914
p01118;p01119;p01120;p01121;p02704;p04448;p04449;p05943;p05944;p05945;p07884;p07885;p07886;p13301;p13302;p13303;p13304;p16126;p17653;p18041;p18042;p21530;p21531;p21899;p21900;p26940;p28304;p28305;p29999;p30000;p30001;	CATD_HUMAN	Cathepsin D OS=Homo sapiens GN=CTSD PE=1 SV=1	P07339;	ECM Regulators	Matrisome-associated	Cathepsin D OS	CTSD	991.27	31	369	3809.74	2981.28	3941.15	4914.44	5358.45	270.718	5077.78	4195.07	208.811	916.522	3058.79	7144.02	9707.62	13474.2	21302.5	309.421	3598.92	7305.02	2844.13	267.024	2169	450.165	860.395	229.336	1050.45	8903.99	409.161	3417.77	236.21	1116.63	832.818	374.086	456.035	213.388	194.769	383.233	112.946	122.959	168.302
p01122;p22809;	CASQ2_HUMAN	Calsequestrin-2 OS=Homo sapiens GN=CASQ2 PE=1 SV=2	O14958;			Calsequestrin-2 OS	CASQ2	55.59	2	4	7.16	6.6	5.29	14.06	6.27	10.6	2.81	0.68	7.63	18.85	3.21	12.35	7.04	1.879	0.18049	2.03109	9.31	0.7766	2.15176	2.67	14.8571	5.16075	11.6014	9.21137	8.72096	10.071	5.12	9.662	2.93109	7.94057	12.6007	4.20109	13.3167	4.31117	4.29	0.896	1.59103	0.37713	0.272914
p01125;p02068;p02170;p02171;p03321;p04393;p04930;p04977;p05370;p06195;p08814;p10033;p10728;p12163;p12853;p13366;p13699;p15541;p16406;p16704;p16971;p19624;p25889;p27093;p27257;p27576;p28997;p29661;	ACACB_HUMAN	Acetyl-CoA carboxylase 2 OS=Homo sapiens GN=ACACB PE=1 SV=3	O00763;			Acetyl-CoA carboxylase 2 OS	ACACB	500.23	28	147	28.1587	106.732	108.278	107.383	46.0864	145.631	131.735	29.2304	139.36	173.079	32.6605	306.35	247.825	142.355	80.5774	50.951	87.8107	37.722	65.8451	86.2534	42.8539	32.6223	54.5543	26.1677	52.2166	37.5644	310.854	38.0003	68.4006	92.5171	30.2999	75.1202	27.9711	90.75	71.0126	53.949	48.4085	63.7486	18.704
p01126;p11594;	NUBPL_HUMAN	Iron-sulfur protein NUBPL OS=Homo sapiens GN=NUBPL PE=1 SV=3	Q8TB37;			Iron-sulfur protein NUBPL OS	NUBPL	48.11	2	15	4.80117	7.511	4.59156	2.10122	2.89109	48.22	4.78136	0.00226	3.41151	1.22125	0.00194	19.3065	7.24121	5.5821	0.00298	7.14109	14.42	1.3816	0.95376	10.03	5.24	0.897754	10.83	0.00274	12.55	9.64	23.378	10.17	2.194	10.4	21.72	15.141	17.83	10.413	19.58	16.137	21.04	0.00226	15.24
p01128;p05711;p10263;p10763;p13440;p15388;p24059;	PSA5_HUMAN	Proteasome subunit alpha type-5 OS=Homo sapiens GN=PSMA5 PE=1 SV=3	P28066;			Proteasome subunit alpha type-5 OS	PSMA5	223.07	7	32	7.14934	3.057	12.2236	17.9724	0.00763	0.3242	0.00952	0.09808	0.25506	76.46	0.30882	12.1024	6.24605	0.3906	9.12894	0.61045	36.5307	0.0112	25.3628	62.52	22.8414	29.5408	77.73	17.2717	36.291	71.0207	22.1823	0.13254	10.8933	63.63	60.1007	34.0811	49.0908	34.9023	3.5904	8.85278	24.21	19.9811	9.68191
p01129;p16600;p18135;p25099;p26320;	IPO5_HUMAN	Importin-5 OS=Homo sapiens GN=IPO5 PE=1 SV=4	O00410;			Importin-5 OS	IPO5	132.07	5	7	2.77417	2.282	3.04556	3.27166	0.00545	5.8284	2.25544	1.39452	3.16393	6.2025	46.0989	16.3425	18.01	6.982	0.00745	3.54008	10.167	0.6554	13.7353	2.108	5.3466	3.156	9.938	4.14537	2.87246	6.14666	1.92968	0.15936	1.63027	30.36	5.02833	5.97909	8.334	5.1172	1.5812	2.07117	5.07309	2.86339	6.75274
p01130;p10696;	PLPP1_HUMAN	Phospholipid phosphatase 1 OS=Homo sapiens GN=PLPP1 PE=1 SV=1	O14494;			Phospholipid phosphatase 1 OS	PLPP1	48.38	2	6	2.77117	3.642	1.52156	9.84122	0.00218	3.2612	0.00272	5.85113	3.259	0.0025	6.191	0.01298	31.1	6.96	0.00298	1.24109	8.358	0.0032	5.956	0.00224	2.96145	2.44075	0.0027	3.1657	0.001924	2.17066	0.00228	2.44109	5.15109	0.279569	2.26071	3.38109	0.483839	3.99117	0.0022	2.45139	0.76603	0.00226	4.15091
p01132;p02394;p10339;p13172;p16817;p17006;p18666;p22974;p24914;p26771;p28533;	PFKAL_HUMAN	ATP-dependent 6-phosphofructokinase, liver type OS=Homo sapiens GN=PFKL PE=1 SV=6	P17858; P08237;			ATP-dependent 6-phosphofructokinase, liver type OS	PFKL	167.1	11	66	20.2275	30.5166	25.0622	45.3777	13.0565	43.1612	41.6268	17.9296	15.079	14.9685	37.3029	39.9954	115.456	28.4447	32.6655	20.2494	43.4433	19.1716	32.1988	38.8341	76.6159	36.1078	71.9714	41.0585	45.999	65.2357	30.3924	41.8665	19.4113	213.62	74.2937	78.5611	94.0998	57.2512	25.5592	22.4306	64.489	119.941	84.3492
p01134;p01814;p04844;p05320;p08715;p09221;p09524;p12598;p13645;p18254;p20025;p24546;p24597;p25564;p25565;p25645;p27989;p28349;p28715;p29632;p29862;	AEBP1_HUMAN	Adipocyte enhancer-binding protein 1 OS=Homo sapiens GN=AEBP1 PE=1 SV=1	Q8IUX7;	ECM Glycoproteins	Core matrisome	Adipocyte enhancer-binding protein 1 OS	AEBP1	822.677	21	141	160.201	692.259	141.337	783.478	928.044	1017.01	952.279	887.701	883.758	444.311	532.886	95.2073	41.2564	89.6299	734.407	352.685	586.456	504.754	539.968	274.154	233.391	230.464	307.923	252.616	257.907	171.892	1192.59	230.102	344.96	60.2544	87.9521	800.406	161.645	620.401	337.818	444.643	287.802	1215.64	132.003
p01135;p27192;	RNF32_HUMAN	RING finger protein 32 OS=Homo sapiens GN=RNF32 PE=1 SV=1	Q9H0A6;			RING finger protein 32 OS	RNF32	20.98	2	3	2.17117	4.823	9.37156	38.28	14.58	6.158	0.58936	9.54	23.29	3.94125	99	1.03649	9.33	10.4021	52.5015	2.03109	11.9	58.7016	48.5018	7.25112	2.78145	6.05075	7.61135	5.38	10.401	22.2007	11.9	0.00218	31.77	19.9006	0.221714	12.07	30.5008	20.38	17.47	6.28139	9.02103	7.91113	1.17091
p01136;p03684;	SCRN1_HUMAN	Secernin-1 OS=Homo sapiens GN=SCRN1 PE=1 SV=2	Q12765;			Secernin-1 OS	SCRN1	101.38	2	6	0.44017	1.211	1.38156	0.00244	0.00218	3.3712	0.92536	0.00226	0.00302	2.234	0.00194	0.01298	0.00242	0.0042	0.00298	0.00218	0.505669	0.0032	0.48076	4.73112	9.02145	0.684754	4.83135	0.00274	5.13096	1.62066	0.00228	0.00218	1.49109	3.005	56.19	13.7011	10.1	8.22117	20.9011	7.79139	10.901	16.7011	17.0009
p01137;p06209;p06637;p11400;p12607;p13554;p25382;p26731;	RS7_HUMAN	40S ribosomal protein S7 OS=Homo sapiens GN=RPS7 PE=1 SV=1	P62081;			40S ribosomal protein S7 OS	RPS7	243.22	8	113	29.9758	60.144	84.0847	58.8824	8.01654	52.3955	16.5668	4.12778	36.3976	228.695	5.47488	169.527	20.9781	46.8053	7.35845	43.0055	262.801	3.919	37.8038	393.29	224.493	231.868	341.781	20.1693	288.24	574.32	102.033	121.8	101.704	330.921	1278.4	241.7	329.86	136.792	59.727	46.4817	493.76	55.978	185.851
p01138;p17437;p26196;	WNK1_HUMAN	Serine/threonine-protein kinase WNK1 OS=Homo sapiens GN=WNK1 PE=1 SV=2	Q9H4A3;			Serine/threonine-protein kinase WNK1 OS	WNK1	26.77	3	8	12.076	11.921	32.04	9.2	34.5611	99.84	59.116	9.00993	144.69	652.68	46.574	16.913	70.41	65.87	184.461	91.84	67.04	179.182	158.454	47.19	15.76	11	30.94	4.091	17.797	11.18	174.41	12.39	50.973	19.46	20.77	55.18	16.751	57.56	26.92	51.31	76.77	25.395	18.663
p01141;	XPP3_HUMAN	Probable Xaa-Pro aminopeptidase 3 OS=Homo sapiens GN=XPNPEP3 PE=1 SV=1	Q9NQH7;			Probable Xaa-Pro aminopeptidase 3 OS	XPNPEP3	47.19	1	47	18.5	16.7	20.9	28.3	5.44	19.9	22.9	6.41	10.9	41.4	7.69	61.6	35.7	2.89	14.3	18.8	48.4	18	37.6	30.1	87.4	31.4	135	46.1	163	77.5	45.3	26.7	65.4	124	89.8	72.3	205	60.5	32.3	34.9	30.4	32.2	21.9
p01142;p09231;p29981;	COPZ1_HUMAN	Coatomer subunit zeta-1 OS=Homo sapiens GN=COPZ1 PE=1 SV=1	P61923;			Coatomer subunit zeta-1 OS	COPZ1	32.82	3	4	6.70234	5.047	5.19456	3.79622	5.31218	7.4624	6.84272	2.87226	2.67302	7.39	10.8019	2.97298	0.00363	8.2942	0.00447	2.84218	4.21367	0.0048	0.00528	10.73	16.24	7.68	34.45	2.12437	25.33	30.43	28.12	3.48509	3.12809	15.18	31.632	26.304	41.15	11.9512	3.9911	2.89239	15.65	8.96113	2.48391
p01143;p01867;p03548;p03634;p03635;p04003;p04275;p05470;p10482;p18000;p18272;p18273;p18943;p20422;p23329;p24004;p25386;p25387;p28674;p28973;	LKHA4_HUMAN	Leukotriene A-4 hydrolase OS=Homo sapiens GN=LTA4H PE=1 SV=2	P09960;			Leukotriene A-4 hydrolase OS	LTA4H	314.47	20	96	53.0508	330.937	46.0518	212.589	162.536	409.398	74.3809	62.1783	78.8982	57.098	76.7056	515.63	82.6433	241.315	295.792	59.3928	93.6633	284.136	386.164	73.0655	325.231	82.3985	195.634	75.2395	254.002	683.26	68.6013	32.5529	158.611	133.985	144.238	34.2318	218.372	51.8614	229.732	84.9385	9.26456	70.4172	35.2182
p01144;p08889;p13362;p20772;p20773;p21633;p21656;	AIMP1_HUMAN	Aminoacyl tRNA synthase complex-interacting multifunctional protein 1 OS=Homo sapiens GN=AIMP1 PE=1 SV=2	Q12904;			Aminoacyl tRNA synthase complex-interacting multifunctional protein 1 OS	AIMP1	78.19	7	26	67.2562	53.499	67.1421	82.2724	10.8244	50.2012	29.1241	24.9534	30.4885	108.691	15.7839	71.9325	18.8961	10.4005	7.93396	5.34345	62.1707	15.498	18.087	49.9622	82.7914	38.8808	89.5584	18.3567	60.53	86.066	96.3111	23.3043	35.7262	74.35	35.706	84.0011	50.81	20.9412	20.1822	26.8498	94.5	40.9061	3.34457
p01147;p01148;p01149;p01633;p01634;p01635;p06342;p06343;p09660;p09661;p09662;p09663;p12737;p12738;p14544;p19009;	TBB3_HUMAN	Tubulin beta-3 chain OS=Homo sapiens GN=TUBB3 PE=1 SV=2	Q13509;			Tubulin beta-3 chain OS	TUBB3	426.45	16	811	282.086	442.338	238.324	366.12	159.395	515.079	387.517	49.9219	180.81	326.406	135.349	1437.29	568.169	252.727	251.433	178.848	523.571	98.923	265.532	593.018	916.67	542.144	843.72	76.7829	619.453	890.24	307.212	470.006	308.285	1240.18	988.93	745.318	1316.68	591.098	412.114	264.42	652.265	1107.68	216.105
p01150;p12537;p22925;	ARL1_HUMAN	ADP-ribosylation factor-like protein 1 OS=Homo sapiens GN=ARL1 PE=1 SV=1	P40616;			ADP-ribosylation factor-like protein 1 OS	ARL1	115.54	3	9	7.57117	23.351	6.22312	19.7312	10.2022	29.69	32.17	4.96	10.003	13.3923	3.21194	175.013	47.5024	20.9781	6.97298	10.2022	24.7013	6.2732	18.5718	27.8211	38.89	42.34	37.72	9.38337	74.87	32.14	81.1545	11.7611	19.9711	57.74	28.1	89.58	62.62	39.08	31.43	24.4028	28.241	33.34	11.1509
p01152;p05888;p05926;p08074;p09044;p09432;p09831;p10471;p12695;p14277;p15400;p17065;p17789;p23586;p24745;p28130;	ITAM_HUMAN	Integrin alpha-M OS=Homo sapiens GN=ITGAM PE=1 SV=2	P20702; P11215;			Integrin alpha-M OS	ITGAM	665.76	16	45	14.791	7.113	47.3247	53.1317	18.4336	23.6682	26.3748	36.741	14.2716	8.5445	49.0888	35.3794	85.9961	18.5498	33.1029	20.7887	46.2413	7.3556	49.0698	5.6402	30.7587	24.4433	44.9458	3.5917	15.9675	55.874	5.7764	25.0137	59.5765	128.882	8.87831	87.6574	45.5255	14.8335	24.5108	35.6983	41.9841	34.9828	7.19231
p01155;p01449;p01466;p02917;p03132;p03163;p04055;p04056;p04127;p04206;p05289;p05458;p05459;p05619;p05620;p05659;p08407;p08408;p09287;p09917;p09918;p10446;p10643;p10644;p12543;p12544;p16716;p16717;p18076;p18837;p18838;p19049;p19050;p19051;p19052;p19673;p20822;p20823;p21673;p22549;p22892;p22902;p22905;p22906;p23424;p23425;p23508;p23509;p24200;p25455;p25456;p25788;p25789;p26858;	ANXA6_HUMAN	Annexin A6 OS=Homo sapiens GN=ANXA6 PE=1 SV=3	P08133;	ECM-affiliated Proteins	Matrisome-associated	Annexin A6 OS	ANXA6	793.12	54	1417	2412.8	2135	2391.28	2167.73	2926.72	2163.2	2624.09	690.357	2253.58	2007.72	702.127	3384.07	4316.15	3284.65	1886.85	1772.25	3228.8	1363.59	1549.12	2743.36	2063.12	1535.58	1659.41	652.039	3716.88	1683.26	2193.43	1713.52	1456.61	652.275	912.968	3076.66	1717.11	1701.16	2342.68	2036.59	415.314	786.267	813.605
p01156;p02092;p02313;p05184;p08584;p11285;p12631;p27208;	SYQ_HUMAN	Glutamine--tRNA ligase OS=Homo sapiens GN=QARS PE=1 SV=1	P47897;			Glutamine--tRNA ligase OS	QARS	305.34	8	36	22.3407	40.778	21.2737	26.0662	13.4704	60.5546	34.1968	4.76839	26.4488	18.8275	23.3779	20.0289	89.0524	136.299	109.009	31.0003	42.3913	11.1096	14.7088	14.9882	33.2229	18.2778	44.382	12.2277	34.535	35.5613	25.1273	12.8124	25.3411	47.55	11.8344	58.7	31.598	20.5735	11.9974	8.27756	67.811	33.7451	2.19058
p01157;p12417;p14284;p14285;p15843;p21045;p21046;p24524;p27664;p27830;	ABHDB_HUMAN	Protein ABHD11 OS=Homo sapiens GN=ABHD11 PE=1 SV=1	Q8NFV4;			Protein ABHD11 OS	ABHD11	422.46	10	29	28.787	62.4555	49.0192	18.9835	25.7837	22.8372	24.5292	41.9699	40.6091	26.8001	58.9087	27.9154	36.0461	11.4626	91.4364	60.2733	39.446	226.103	91.7741	27.4824	117.284	138.152	284.502	6.10822	55.5459	138.447	40.4496	83.6211	11.7365	263.02	63.5247	66.1444	306.975	28.686	47.9223	29.1731	14.7341	43.8634	88.8739
p01158;p08316;p11263;p14514;p15179;p19048;p20018;p27912;p27913;p28952;p29691;	RHG01_HUMAN	Rho GTPase-activating protein 1 OS=Homo sapiens GN=ARHGAP1 PE=1 SV=1	Q07960;			Rho GTPase-activating protein 1 OS	ARHGAP1	177.5	11	92	68.2847	130.476	103.407	186.769	161.755	167.335	160.535	156.553	138.545	122.07	203.107	109.333	299.044	184.912	189.974	91.3433	193.401	128.054	106.367	128.441	145.933	74.3443	223.903	15.9911	301.711	187.807	121.563	36.6074	64.6433	253.81	88.3659	145.425	196.26	182.526	166.389	240.241	86.5051	121.516	352.988
p01159;p12653;p13353;p16160;p29457;	PSA6_HUMAN	Proteasome subunit alpha type-6 OS=Homo sapiens GN=PSMA6 PE=1 SV=1	P60900;			Proteasome subunit alpha type-6 OS	PSMA6	144.92	5	20	3.67634	4.425	6.23312	8.97944	0.00545	6.4944	2.64508	0.26852	0.92153	33.624	0.00485	29.5995	1.38484	0.0105	0.00745	11.1044	27.6507	0.008	9.28176	19.631	7.02845	11.9708	28.4514	5.45437	6.20496	12.5907	4.90228	1.29727	3.28418	29.104	22.231	17.4011	9.08084	22.7312	0.9944	3.95417	10.9411	5.68713	3.17383
p01161;p12334;	FUBP2_HUMAN	Far upstream element-binding protein 2 OS=Homo sapiens GN=KHSRP PE=1 SV=4	Q92945;			Far upstream element-binding protein 2 OS	KHSRP	50.04	2	3	0.00234	0.002	0.00312	3.93122	0.00218	1.3012	0.29736	2.793	1.45151	2.75125	0.00194	0.01298	0.00242	1.2921	0.00298	0.00218	4.31067	0.0032	3.25176	1.95112	14.56	8.011	6.166	1.63137	3.844	7.45	0.00228	2.77109	2.88109	6.65	12.68	7.55109	5.33	6.21117	0.0022	1.62139	2.60103	2.66113	0.001828
p01162;p03185;p04949;p12636;p23468;p27676;	ELAV1_HUMAN	ELAV-like protein 1 OS=Homo sapiens GN=ELAVL1 PE=1 SV=2	Q15717;			ELAV-like protein 1 OS	ELAVL1	92.55	6	38	47.7712	38.391	83.5316	53.7637	46.6944	76.5502	61.2527	100.771	77.4735	36.51	31.6048	6.12245	5.13605	5.1284	46.5074	87.3262	157.501	46.708	74.587	82.47	135.8	48.54	143.95	28.6417	132.8	85.58	59.34	69.3341	137.65	47.13	144.91	151.791	154.3	147.7	115.802	161.107	86.707	110.772	89.6369
p01163;p06911;p12858;p15911;p24267;p27841;	PDC10_HUMAN	Programmed cell death protein 10 OS=Homo sapiens GN=PDCD10 PE=1 SV=1	Q9BUL8;			Programmed cell death protein 10 OS	PDCD10	133.6	6	11	9.66407	26.846	17.1506	33.0482	39.9233	15.3294	16.1814	5.17752	16.4635	12.5893	13.4439	4.98245	72.2124	34.627	12.273	14.5433	29.671	31.3364	5.57876	32.29	24.37	15.812	47.91	5.59074	28.75	39.96	13.7523	25.4772	9.78709	41.9	17.403	42.63	28.11	30.942	20.588	6.74339	25.13	17.0051	11.7965
p01165;p01270;p01275;p02045;p02046;p02396;p02769;p03404;p04495;p05128;p05249;p05802;p06265;p06611;p06612;p06743;p07418;p09726;p09727;p09728;p10112;p10326;p10714;p11464;p11644;p12947;p14452;p14453;p16091;p16092;p17778;p18194;p18195;p18782;p18783;p18976;p19035;p19737;p20027;p20082;p21295;p21575;p21576;p21848;p21849;p22060;p23012;p23479;p23524;p23525;p24229;p24618;p25161;p25466;p25472;p26495;p26496;…	VINC_HUMAN	Vinculin OS=Homo sapiens GN=VCL PE=1 SV=4	P18206;			Vinculin OS	VCL	1840.42	59	617	518.855	685	932.315	1494.89	2472.23	877.63	666.859	386.271	677.44	1428.09	3956.11	414.4	747.49	537.225	525.142	267.913	1069.97	2535.06	1481.16	512.135	736.312	1509.11	922.334	1188.02	459.166	1046.45	513.961	231.465	346.383	490.422	591.576	284.06	566.724	877.124	888.737	493.993	156.14	603.075	2072.57
p01168;p02159;p02160;p02429;p08780;p11172;p11251;p11692;p21205;p27330;p29302;p29993;	RL6_HUMAN	60S ribosomal protein L6 OS=Homo sapiens GN=RPL6 PE=1 SV=3	Q02878;			60S ribosomal protein L6 OS	RPL6	163.29	12	93	92.1547	83.204	211.163	49.2461	35.6965	104.769	43.4882	12.2649	63.316	87.4543	8.62073	35.3919	34.9226	36.7956	10.0134	33.4908	134.357	9.9844	28.2523	134.821	173.031	128.272	220.131	10.632	127.479	198.151	94.518	138.059	76.3055	131.003	165.431	102.984	225.521	84.2327	127.624	43.3922	178.375	52.74	112.21
p01169;p29708;	OSTP_HUMAN	Osteopontin OS=Homo sapiens GN=SPP1 PE=1 SV=1	P10451;	ECM Glycoproteins	Core matrisome	Osteopontin OS	SPP1	152.12	2	3	0.00234	0.002	0.00312	0.00244	0.00218	0.0024	0.00272	0.00226	0.00302	0.0025	0.00194	0.01298	0.00242	0.0042	0.00298	0.00218	0.001338	0.0032	0.00352	12.48	0.0029	0.001508	9.78	0.00274	0.001924	0.00132	0.00228	0.00218	0.00218	0.001138	28.01	0.00218	0.105839	0.00234	0.0022	0.00278	0.00206	0.00226	0.001828
p01170;p01849;p01850;	ABCB6_HUMAN	ATP-binding cassette sub-family B member 6, mitochondrial OS=Homo sapiens GN=ABCB6 PE=1 SV=1	Q9NP58;			ATP-binding cassette sub-family B member 6, mitochondrial OS	ABCB6	118.96	3	28	122.35	72.893	146.42	32.3846	26.6022	106.002	48.6027	23.6023	83.1615	57.9025	0.00291	6.61298	84.53	76.04	10.303	65.0111	108.18	4.8831	4.66176	107.416	34.7029	43.3015	125.85	16.1994	54.0019	43.1527	56.4023	11.2022	10.3022	149.221	124.248	107.002	89.6017	129.002	124.002	24.2028	182.002	108.002	168.002
p01172;p01173;p02860;p04370;p04882;p04883;p05985;p05986;p05987;p08047;p08048;p08049;p08145;p08146;p14730;p17853;p17854;p17855;p18772;p18773;p18774;p22296;p22297;p25731;p25732;p26257;p26258;p26659;p29269;p29270;p29619;p29620;	FIBG_HUMAN	Fibrinogen gamma chain OS=Homo sapiens GN=FGG PE=1 SV=3	P02679;	ECM Glycoproteins	Core matrisome	Fibrinogen gamma chain OS	FGG	1171.41	32	868	2333.27	1370.42	2948.15	3113.56	1608.8	974.72	910.059	14559.3	1869	2809.87	2795.7	393.646	1383.63	1021.29	927.661	1201.28	1477.27	1126.48	8256.98	1652.05	4367.34	6068.8	1400.6	49503.2	916.936	2122.49	660.098	3220.19	87369.9	1610.88	2268.2	5226.63	791.59	1008.09	834.009	4945.04	1331.56	2443.27	311.69
p01175;p01176;p02794;p05855;p10800;p12217;p17634;p17635;p19255;p21761;p22953;p23918;p23919;p24247;p26633;p26634;	H2AW_HUMAN	Core histone macro-H2A.2 OS=Homo sapiens GN=H2AFY2 PE=1 SV=3	Q9P0M6;			Core histone macro-H2A.2 OS	H2AFY2	765.95	16	41	27.3019	37.9978	33.6964	29.4492	3.11526	23.272	8.05132	11.5123	7.57514	51.6135	3.92455	14.0009	0.29515	0.6425	7.65688	12.1442	34.7263	0.9354	33.3986	110.193	60.4064	132.654	1863.18	40.068	129.77	88.7163	17.1731	82.9655	38.0727	5.63012	1501.5	168.881	648.859	79.5795	40.0948	62.398	269.446	167.147	100.479
p01181;p13528;p23997;p24201;	LTBP2_HUMAN	Latent-transforming growth factor beta-binding protein 2 OS=Homo sapiens GN=LTBP2 PE=1 SV=3	Q14767;	ECM Glycoproteins	Core matrisome	Latent-transforming growth factor beta-binding protein 2 OS	LTBP2	106.82	4	9	3.97117	0.542	2.05112	1.57244	0.00436	0.0048	0.79172	8.14339	1.17453	15.225	3.43697	4.29947	0.00484	0.5892	0.00596	21.8033	3.34201	10.2048	4.91352	10.7511	45.66	44.6308	19.1513	3.56411	29.231	43.8907	6.80342	2.58418	0.74518	1.06814	20.894	2.82327	39.4608	15.7512	2.0733	12.1084	9.55103	17.3111	10.9029
p01182;	RBM26_HUMAN	RNA-binding protein 26 OS=Homo sapiens GN=RBM26 PE=1 SV=3	Q9P2N5; Q5T8P6;			RNA-binding protein 26 OS	RBM26	27.74	1	2	1.22	1.5	2.77	16.7	15.9	6.65	11.8	14	12.2	0.423	15.8	0.00649	2.44	8.63	0.00149	3.93	3.85	24	10.7	5.04	5.83	0.000754	0.00135	2.93	4.51	2.77	0.00114	4.58	0.00109	0.000569	1.11	11.2	4.99	0.00117	5.63	6.63	6.86	0.00113	0.000914
p01183;p08445;p14842;p17131;p17769;p19291;p19292;p19772;p22792;p24252;p25400;p25762;	COL12_HUMAN	Collectin-12 OS=Homo sapiens GN=COLEC12 PE=1 SV=3	Q5KU26;	ECM-affiliated Proteins	Matrisome-associated	Collectin-12 OS	COLEC12	383.93	12	85	71.15	23.227	68.15	53.18	27.1755	47.6912	106.403	118.151	50.1165	38.1366	102.473	217.358	198.187	43.3072	99.272	46.9031	212.58	30.6196	51.4535	12.5822	29.3215	46.1908	75.2214	31.516	22.775	25.1337	68.5211	43.6421	88.0602	139.616	30.0219	78.3411	43.7208	108.744	81.03	23.0772	43.9311	60.3811	18.2327
[truncated: 4,785 more rows]

## Sheet: ppIndex
ids	G104	G104R	G105	G105R	G111	G111R	G116	G116R	G122	G122R	G140	G140R	G145	G145R	G149	G149R	G159	G159R	G181	G181R	G183	G183R	G185	G185R	G186	G186R	G191	G191R	G198	G198R	G216	G216R	G284	G284R	G285	G285R	G306	G306R	G338	G338R	G107	G150	G151	G164	G165	G170	G175	G177	G178
[truncated: 26,819 more rows]
[truncated: 13 more columns]

## Sheet: data_files_for_pescal
					Row file analysed	RT file found	Done in seconds
					QE2_Oliver_19_Exp2_Sample1		4801
					QE2_Oliver_19_Exp2_Sample1R		5232.8
[truncated: 60 more rows]

## Sheet: expt summary
	Num Queries	Number of Hits	Number of Sequences	Number of Sequences after Taxonomy	Mascot Version	FASTA version	Total Number of Protein hits	Proteins hits score >40 & >=2 peptides	Total number of peptides hits	Title
[truncated: 60 more rows]
