# Supplementary material for: Extracellular matrix educates an immunoregulatory tumor macrophage phenotype found in ovarian cancer metastasis
Source: Nat Commun. 2023 May 15;14:2514. doi: 10.1038/s41467-023-38093-5 (PMC10185550; doi:10.1038/s41467-023-38093-5)
Supplement: Supplementary file 13 — Supplementary data 9 [file 41467_2023_38093_MOESM13_ESM.xlsx]

## Sheet: log2tpm_count_annot
Supplementary Dataset 9: Gene expression in log2(TPM+1) related to Figure 4B and 4H
					Low Disease	Low Disease	Low Disease	High Disease	High Disease	High Disease	High Disease	High Disease	High Disease	High Disease	High Disease	High Disease	High Disease	High Disease	High Disease	High Disease	High Disease	High Disease	High Disease	Low Disease	Low Disease	Low Disease	Low Disease	Low Disease	Low Disease	Low Disease	Low Disease	Low Disease	Low Disease	Low Disease	Low Disease
Gene.stable.ID	Gene.name	Gene.description	Gene.type	Chromosome.scaffold.name	G306_D2	G306_D3	G306_D4	G276_D1	G276_D2	G276_D3	G276_D4	G302_D1	G302_D2	G302_D3	G302_D4	G164_D1	G164_D2	G164_D3	G164_D4	G150_D1	G150_D2	G150_D3	G150_D4	G198_D1	G198_D2	G198_D4	G145_D1	G145_D2	G145_D3	G145_D4	G122_D1	G122_D2	G122_D3	G122_D4	G306_D1
ENSG00000000003	TSPAN6	tetraspanin 6 [Source:HGNC Symbol;Acc:HGNC:11858]	protein_coding	X	0.748461	0.495695	0.555816	1.44361	0.941106	0.941106	1.10434	0.367371	0.782409	0.978196	0.895303	1.65076	1.10434	1	0.887525	1.20163	0.83996	1.04963	1.45943	0.0143553	0.782409	0.454176	0.678072	0.933573	1.41684	0.632268	0.321928	0.411426	0.863938	1.02857	0.422233
ENSG00000000419	DPM1	dolichyl-phosphate mannosyltransferase subunit 1, catalytic [Source:HGNC Symbol;Acc:HGNC:3005]	protein_coding	20	5.60822	5.67016	5.45022	5.39025	5.55582	4.89724	5.56041	5.56041	5.65277	5.24451	5.25663	5.17632	5.60733	5.60733	5.58195	5.59186	5.5744	5.56773	5.61058	5.18349	5.44493	5.34908	5.14241	5.64357	5.52419	5.6279	5.24146	5.43796	5.08406	5.64559	5.44824
ENSG00000000457	SCYL3	SCY1 like pseudokinase 3 [Source:HGNC Symbol;Acc:HGNC:19285]	protein_coding	1	1.87971	2.28983	2.1375	1.32193	2.07039	1.5509	2.19535	2.01078	2.13093	1.60407	2.20477	1.53605	1.72683	1.848	1.79909	1.94486	1.99639	2.22651	1.83996	1.62293	1.55582	1.85997	1.87578	1.77821	2.16993	1.62293	1.67807	1.76977	1.97085	1.60881	2.21101
ENSG00000000460	C1orf112	chromosome 1 open reading frame 112 [Source:HGNC Symbol;Acc:HGNC:25565]	protein_coding	1	1.10434	1.83592	2.34199	1.65076	1.74846	1.72247	0.847997	1.53107	1.36177	2.52857	2.14078	1.60881	1.56071	1.88362	1.10434	2.1635	1.96717	1.40054	2.38405	1.29866	2.12433	1.46989	0.545968	2.53356	1.56071	2.09424	1.04264	1.09085	1.83996	1.09761	2.38957
ENSG00000000938	FGR	FGR proto-oncogene, Src family tyrosine kinase [Source:HGNC Symbol;Acc:HGNC:3697]	protein_coding	1	8.15906	9.04617	8.49277	8.3062	8.53986	8.25668	7.92849	8.80416	8.86722	8.46964	8.7502	8.39553	8.23625	8.36317	8.20633	8.84699	8.36151	8.74106	8.53629	8.70373	8.47468	8.54469	8.90439	8.7486	8.21951	8.48394	8.42543	8.20682	8.91019	8.31039	8.84005
ENSG00000001036	FUCA2	alpha-L-fucosidase 2 [Source:HGNC Symbol;Acc:HGNC:4008]	protein_coding	6	6.52857	6.67751	6.55873	6.52215	6.44956	5.81686	6.95233	6.58646	6.4793	6.60866	6.48253	6.75515	6.6327	6.66477	6.76354	6.92101	6.38612	6.82629	6.99876	6.58691	6.43012	6.48993	6.40139	6.56407	6.48123	6.60392	6.35014	6.10056	6.3665	6.43763	6.46907
ENSG00000001084	GCLC	glutamate-cysteine ligase catalytic subunit [Source:HGNC Symbol;Acc:HGNC:4311]	protein_coding	6	6.13443	6.1645	5.92362	6.21626	6.00023	5.51001	5.18785	6.78856	6.36877	5.72028	5.8824	5.58195	6.12784	5.78346	5.83137	6.95443	5.24489	6.34926	6.20026	6.56529	5.64155	5.59425	6.20301	6.41633	5.77373	6.01011	5.25475	5.32769	5.99277	5.01078	6.73186
ENSG00000001167	NFYA	nuclear transcription factor Y subunit alpha [Source:HGNC Symbol;Acc:HGNC:7804]	protein_coding	6	4.00899	4.80993	3.9855	3.07382	3.73877	3.50589	3.23266	3.41414	3.6837	3.68032	3.63923	2.90304	3.63575	3.81967	3.92125	4.12102	3.22342	4.2032	3.75809	3.96162	4.21179	3.75168	4.14975	3.93452	3.93168	4.18349	2.93923	2.89142	4.17313	3.78031	4.2032
ENSG00000001460	STPG1	sperm tail PG-rich repeat containing 1 [Source:HGNC Symbol;Acc:HGNC:28070]	protein_coding	1	1.94111	1.32769	1.82782	2.90497	2.52105	1.93734	1.81558	2.60644	1.65992	1.95977	1.54597	1.96347	1.79494	2.44626	2.28096	2.53605	1.86394	2.04264	2.73118	1.35614	1.5509	1.49057	2.41143	1.94111	2.25399	2.08746	1.9782	1.73118	2.11437	1.71809	1.53107
ENSG00000001461	NIPAL3	NIPA like domain containing 3 [Source:HGNC Symbol;Acc:HGNC:25233]	protein_coding	1	3.44361	3.21257	3.58496	3.12928	3.38819	3.2854	3.07211	2.90689	3.78031	3.01436	3.16993	3.08576	3.49057	3.71809	3.43563	3.36457	2.83794	3.36036	3.27501	2.90881	3.34908	3.35191	2.87381	3.18903	2.97636	3.34767	2.85798	2.66903	3.07211	2.77821	2.5509
ENSG00000001497	LAS1L	LAS1 like ribosome biogenesis factor [Source:HGNC Symbol;Acc:HGNC:25726]	protein_coding	X	4.16108	3.94579	4.22574	4.01703	3.99458	3.41414	3.94673	4.0027	3.74739	4.08406	3.74416	3.78136	3.61117	4.02945	3.83086	4.29499	4.07382	4.14405	4.21568	4.06005	3.97911	3.97636	3.96162	4.15056	4.20006	4.02326	4.29352	3.94953	3.95233	4.04963	4.48091
ENSG00000001561	ENPP4	ectonucleotide pyrophosphatase/phosphodiesterase 4 [Source:HGNC Symbol;Acc:HGNC:3359]	protein_coding	6	2.85997	2.42223	2.98914	2.27501	2.29866	2.29866	2.39232	2.92029	3.27053	2.67582	3.23266	2.20163	3.06005	2.94673	3.48414	3.34483	2.80529	3.26604	3.13914	2.79077	2.65764	2.55827	2.19219	2.774	2.80323	3.30451	2.26303	2.0072	2.13422	2.54597	2.87774
ENSG00000001629	ANKIB1	ankyrin repeat and IBR domain containing 1 [Source:HGNC Symbol;Acc:HGNC:22215]	protein_coding	7	4.23419	3.25248	3.95977	2.31615	3.38819	2.62293	2.32481	3.37712	3.47897	3.19061	3.42492	2.14731	3.11103	3.72247	3.7366	3.38819	2.44626	3.51854	3.29131	3.69933	3.65535	3.35332	4.02326	3.54597	3.07553	3.91456	2.5509	3.12267	4.14731	3.18903	3.42492
ENSG00000001630	CYP51A1	cytochrome P450 family 51 subfamily A member 1 [Source:HGNC Symbol;Acc:HGNC:2649]	protein_coding	7	5.35297	5.71918	5.70487	4.98413	5.37469	4.79077	4.75435	5.52701	5.29278	5.31832	5.0054	4.46793	4.92837	5.17672	4.70653	6.01145	4.57531	5.88289	5.22419	5.62556	5.50589	5.63749	5.88166	5.57773	5.44824	5.78607	4.99095	4.65076	5.64616	5.11145	5.43263
ENSG00000001631	KRIT1	KRIT1 ankyrin repeat containing [Source:HGNC Symbol;Acc:HGNC:1573]	protein_coding	7	3.81967	5.02989	3.66221	2.91648	4.23266	3.85599	2.88166	4.03562	3.55582	3.47379	3.29425	3.32337	4.07211	3.68482	3.5373	4.06437	3.31904	3.97453	3.9514	3.65535	3.97453	3.83895	3.71699	4.28983	4.17153	4.08066	3.52231	2.82985	4.0321	3.47897	4.25248
ENSG00000002016	RAD52	RAD52 homolog, DNA repair protein [Source:HGNC Symbol;Acc:HGNC:9824]	protein_coding	12	2.38128	1.13093	3.40735	1.60407	2.54844	3.02503	2.29866	2.36177	2.10769	1.9486	2.85599	0.941106	2.87774	2.57773	1.774	2.40327	2.13093	2.33914	1.9486	3.20006	2.80323	2.66676	1.65076	2.20789	2.76765	2.3505	1.28688	1.63691	1.82375	2.22651	3.41414
ENSG00000002330	BAD	BCL2 associated agonist of cell death [Source:HGNC Symbol;Acc:HGNC:936]	protein_coding	11	6.04898	5.94111	6.28003	6.40242	5.67073	6.13668	6.20887	6.01056	5.89433	6.41566	6.12474	6.38249	6.22014	6.02414	5.62498	5.81378	6.01814	6.02945	6.22651	5.93899	5.78895	6.13566	5.94696	6.36142	6.20398	6.02591	6.13402	5.8296	5.87676	6.33575	5.77136
ENSG00000002549	LAP3	leucine aminopeptidase 3 [Source:HGNC Symbol;Acc:HGNC:18449]	protein_coding	4	7.17333	7.65914	7.38655	6.87529	6.71754	6.15198	6.90388	7.21237	6.77808	7.07692	6.68986	6.96185	6.71356	6.95629	6.56803	7.50534	6.96382	7.20643	7.29057	7.19269	6.88618	7.39429	7.48752	7.3984	7.16812	7.38042	7.04002	6.49217	7.22949	7.16832	7.22815
ENSG00000002586	CD99	CD99 molecule (Xg blood group) [Source:HGNC Symbol;Acc:HGNC:7082]	protein_coding	X	9.41437	8.56323	9.22685	9.33049	9.43858	9.12872	9.58461	9.14766	9.398	8.88301	9.48148	9.24724	9.60149	9.03155	9.5131	8.7412	9.58547	8.55075	9.24396	8.78401	9.32724	9.12177	8.85499	8.68636	9.22562	9.06786	8.93737	9.43279	9.0107	9.16709	9.11504
ENSG00000002587	HS3ST1	heparan sulfate-glucosamine 3-sulfotransferase 1 [Source:HGNC Symbol;Acc:HGNC:5194]	protein_coding	4	3.70377	2.90881	3.99005	1.24489	0.739848	0.411426	3.42626	2.52356	2.15704	2.39506	3.52231	1.70929	1.43296	2.98368	2.17313	2.54597	1.60407	3.73227	3.56803	3.16027	1.93734	1.47508	1.15704	3.46074	3.55336	3.46467	3.93263	3.7126	2.55336	3.46728	2.97453
ENSG00000002726	AOC1	amine oxidase copper containing 1 [Source:HGNC Symbol;Acc:HGNC:80]	protein_coding	7	0.963474	2.31904	1.38405	0.454176	0	0.85599	0.0703893	0.831877	0	2.39232	0.475085	0.0840643	0	2.24184	1	1.1177	0	2.81352	1.15056	1.01436	0	1.09761	2.30743	1.0072	0	1.48543	0.815575	0.0840643	2.67807	1.37851	1.45418
ENSG00000002822	MAD1L1	mitotic arrest deficient 1 like 1 [Source:HGNC Symbol;Acc:HGNC:6762]	protein_coding	7	4.76075	5.6097	5.8953	5.7952	6.13525	6.45368	6.03782	5.55919	5.73227	5.14649	6.40395	5.90617	5.34696	5.68622	5.8885	5.61706	5.24565	5.79468	5.3067	5.44328	4.83188	5.86047	5.60348	5.51254	4.98504	5.142	5.40701	5.69877	5.35368	5.89942	5.42291
ENSG00000002834	LASP1	LIM and SH3 protein 1 [Source:HGNC Symbol;Acc:HGNC:6513]	protein_coding	17	7.64703	7.84624	7.83845	7.4475	7.40293	7.39154	7.37443	7.8794	7.70016	7.77419	7.92006	7.40659	7.50843	7.84637	7.67624	8.17916	7.20408	8.0964	8.05012	7.57137	7.31388	7.693	7.6471	7.63851	7.48365	7.83308	7.15765	6.94942	7.51586	7.43679	7.64386
ENSG00000002919	SNX11	sorting nexin 11 [Source:HGNC Symbol;Acc:HGNC:14975]	protein_coding	17	5.47444	5.50589	5.25248	4.71973	4.33485	4.53978	3.82171	5.34979	4.87431	5.28318	4.65019	4.32121	4.70984	5.07125	5.24641	5.04002	4.34837	5.0054	5.04614	5.49921	4.74416	5.27538	4.9814	5.08151	5.24641	5.38509	4.63691	4.42089	5.09339	5.32193	5.31433
ENSG00000002933	TMEM176A	transmembrane protein 176A [Source:HGNC Symbol;Acc:HGNC:24930]	protein_coding	7	5.4353	5.25475	5.27984	3.33056	3.32337	4.27873	2.83794	4.33842	4.25475	4.85798	3.57652	4.0063	4.38612	4.30743	3.33771	4.53169	3.54226	4.81044	3.1127	5.75702	5.4219	4.68482	5.35861	5.80839	5.54936	4.77663	6.06437	4.73281	5.56955	4.69432	5.95233
ENSG00000003056	M6PR	mannose-6-phosphate receptor, cation dependent [Source:HGNC Symbol;Acc:HGNC:6752]	protein_coding	12	8.01313	8.68773	8.48466	7.89172	7.85605	7.88209	8.02215	8.51396	8.27118	8.47431	8.29048	8.32962	8.24136	8.67532	8.3474	8.91157	7.92748	8.81218	8.59391	8.35443	8.10428	8.60021	8.5874	8.45529	8.12402	8.29563	8.07489	7.55697	8.49478	8.06991	8.63956
ENSG00000003147	ICA1	islet cell autoantigen 1 [Source:HGNC Symbol;Acc:HGNC:5343]	protein_coding	7	3.31179	3.67582	3.37851	4.04089	4.06091	2.51854	3.42358	3.27947	2.93357	3.70708	2.99639	2.54597	3.61471	4.17951	4.21335	3.12267	2.90497	3.85	3.26153	2.4957	2.45681	2.59694	3.41684	2.76129	2.24489	2.99277	4.12184	1.42761	3.27202	3.70377	2.44626
ENSG00000003249	DBNDD1	dysbindin domain containing 1 [Source:HGNC Symbol;Acc:HGNC:28455]	protein_coding	16	1.56071	1.26303	2.36737	1.75275	0.918386	2.40871	2.82985	0.903038	1.30451	1.0635	2.58736	2.01792	1.73552	1.33914	2.26604	0.575312	1.19535	1.11103	1.63691	0.214125	0.722466	1.24489	0.485427	0.695994	0.815575	2.12433	0	0.83996	1.0072	2.19849	0.85599
ENSG00000003393	ALS2	alsin Rho guanine nucleotide exchange factor ALS2 [Source:HGNC Symbol;Acc:HGNC:443]	protein_coding	2	2.82985	3.41954	2.75489	2.77821	2.36177	2.90304	1.95606	2.68032	2.88753	1.9855	3.10098	2.02148	3.75809	3.15218	3.12928	2.9241	1.85599	2.59455	3.0054	2.57289	3.16832	2.82985	3.69711	2.81762	3.28836	2.54597	2.13422	1.60881	2.488	2.774	2.54844
ENSG00000003400	CASP10	caspase 10 [Source:HGNC Symbol;Acc:HGNC:1500]	protein_coding	2	2.61824	2.63691	2.76553	2.60644	2.45943	2.51854	2.09761	2.76341	2.51602	2.33628	2.80735	2.18587	2.14405	2.80116	2.57046	2.74416	2.19849	2.848	2.39232	2.9222	2.76553	2.8953	2.59216	2.85997	2.72683	2.79701	2.26003	1.88362	2.40599	2.53605	2.33342
ENSG00000003402	CFLAR	CASP8 and FADD like apoptosis regulator [Source:HGNC Symbol;Acc:HGNC:1876]	protein_coding	2	7.6359	6.78503	6.86518	5.91385	7.08555	7.2724	6.11249	6.42307	7.01112	6.38785	6.94615	6.45746	7.06426	6.73755	6.68552	6.71754	6.71727	6.30561	6.34163	6.5404	7.41134	6.75809	6.45598	6.94732	7.59425	7.15745	6.2948	7.00518	6.45533	6.71672	7.32625
ENSG00000003436	TFPI	tissue factor pathway inhibitor [Source:HGNC Symbol;Acc:HGNC:11760]	protein_coding	2	5.57531	4.81147	4.65592	4.60348	5.60703	4.87873	4.3512	4.55766	5.0343	4.45878	5.1643	4.54905	5.61589	4.86938	4.99458	4.37365	4.67864	4.50906	4.50398	4.46923	4.98596	4.59574	4.01525	4.25626	5.58346	4.58736	4.73444	4.72683	3.69822	4.36597	4.70543
ENSG00000003509	NDUFAF7	NADH:ubiquinone oxidoreductase complex assembly factor 7 [Source:HGNC Symbol;Acc:HGNC:28816]	protein_coding	2	2.89724	3.22497	2.48027	3.23726	3.04789	2.70266	3.92505	3.61824	2.63459	3.0036	2.74631	2.67807	3.80116	2.78031	3.33771	3.53356	2.89142	3.0072	3.6837	2.22651	2.98368	2.54597	2.90497	3.0072	2.80735	3.04789	3.04614	3.33771	3.14405	2.5008	3.09424
ENSG00000003756	RBM5	RNA binding motif protein 5 [Source:HGNC Symbol;Acc:HGNC:9902]	protein_coding	3	6.20887	5.77347	5.66448	5.54319	5.02414	5.60763	5.49153	5.64241	5.55796	5.09128	5.26491	5.30998	5.98185	6.1266	5.36212	6.32805	5.45549	6.0492	5.22072	5.73118	5.56742	5.61412	5.52074	6.0542	5.72165	5.7137	5.63923	5.37051	5.64443	5.42391	5.79233
ENSG00000004059	ARF5	ADP ribosylation factor 5 [Source:HGNC Symbol;Acc:HGNC:658]	protein_coding	7	7.03958	6.9318	7.23151	7.47159	7.1178	7.10622	7.51357	7.42719	7.40625	7.34784	7.27687	7.58976	7.31007	7.27854	7.38465	7.24079	7.58195	7.07575	7.3319	7.3345	7.13463	7.30168	6.75221	7.40429	7.22757	7.10643	7.5445	7.41667	6.9855	7.24888	7.22622
ENSG00000004139	SARM1	sterile alpha and TIR motif containing 1 [Source:HGNC Symbol;Acc:HGNC:17074]	protein_coding	17	1.29278	1.81558	1.61353	1.88753	2.26003	1.28096	2.23879	2.15056	2.29278	1.83188	2.03562	1.926	1.62761	2.59932	2.03562	3.10936	1.58976	2.46728	2.52607	2.54102	1.60407	2.23573	2.36457	1.84398	1.9855	2.02503	2.57773	1.18903	1.15056	2.43029	3.71809
ENSG00000004142	POLDIP2	DNA polymerase delta interacting protein 2 [Source:HGNC Symbol;Acc:HGNC:23781]	protein_coding	17	5.09381	5.32085	5.02237	5.20438	4.92552	4.20477	4.91265	5.26828	5.18547	5.24298	4.97039	5.09887	5.27836	5.23189	5.07168	5.55674	5.25248	5.22419	5.39506	5.12143	5.26529	5.04789	5.06953	5.23419	5.19928	5.03958	5.47962	4.96809	4.93499	4.87529	5.46205
ENSG00000004399	PLXND1	plexin D1 [Source:HGNC Symbol;Acc:HGNC:9107]	protein_coding	3	8.10297	7.49665	8.01514	8.20853	7.65535	8.26749	8.28332	8.50394	7.98846	8.22574	8.29655	8.05202	7.94369	7.87129	7.8874	7.8069	8.29053	8.0387	7.8132	7.79325	7.48921	7.68047	7.37521	8.02658	7.60214	7.90749	8.19052	8.03171	7.33235	8.07312	8.29062
ENSG00000004455	AK2	adenylate kinase 2 [Source:HGNC Symbol;Acc:HGNC:362]	protein_coding	1	6.20555	6.30761	6.40361	6.21587	6.46663	6.0321	6.32319	6.22477	6.1631	5.76553	6.21568	5.96394	6.29976	6.08108	6.13381	6.49153	5.84474	6.35297	6.45861	6.42139	6.58195	6.4363	6.40752	6.5359	6.29425	6.58782	6.47476	6.17612	6.34359	6.26585	6.43146
ENSG00000004468	CD38	CD38 molecule [Source:HGNC Symbol;Acc:HGNC:1667]	protein_coding	4	2.32769	1.89918	2.12763	0.536053	0.604071	0.0565835	0.400538	0.536053	1.02857	0.454176	0.948601	0.321928	1.5008	0.594549	1.26303	0.214125	2.96162	0.250962	0.389567	2.17313	1.73552	2.11437	0.201634	1.80735	2.59694	2.18587	1.9782	0.632268	1.01436	1.53605	2.19219
ENSG00000004478	FKBP4	FKBP prolyl isomerase 4 [Source:HGNC Symbol;Acc:HGNC:3720]	protein_coding	12	4.82833	3.61589	4.41481	4.8802	5.14649	4.93782	4.62644	4.04614	4.94533	4.58736	4.49442	4.45286	4.6893	4.50526	4.34625	4.69877	4.87283	4.33199	4.57592	4.51538	4.7301	4.37643	4.47962	4.3147	4.56742	4.21568	4.5435	4.85	3.87184	4.10434	4.3067
ENSG00000004487	KDM1A	lysine demethylase 1A [Source:HGNC Symbol;Acc:HGNC:29079]	protein_coding	1	4.86196	4.31615	4.43696	4.73823	4.86394	4.47508	5.02636	4.47184	4.89288	4.70874	4.5735	4.35262	4.70653	4.69877	4.66903	4.28762	5.07767	4.51728	4.29425	4.72137	4.68313	4.46271	4.17632	4.4489	4.83542	4.49697	4.86839	4.88411	4.09677	4.39985	4.73281
ENSG00000004534	RBM6	RNA binding motif protein 6 [Source:HGNC Symbol;Acc:HGNC:9903]	protein_coding	3	5.76739	5.09466	5.17871	5.33985	5.18547	5.78005	5.31216	5.58105	5.67129	5.32012	5.74066	5.12639	5.35368	5.32012	5.1469	5.60051	5.35297	4.99277	5.06048	5.60851	5.15218	4.9644	4.64501	5.17233	5.01569	5.3978	5.43229	5.5552	4.8885	5.15745	5.67129
ENSG00000004660	CAMKK1	calcium/calmodulin dependent protein kinase kinase 1 [Source:HGNC Symbol;Acc:HGNC:1469]	protein_coding	17	3.72574	3.53854	3.40327	3.65191	3.67016	3.56682	3.66676	3.63575	3.87184	3.38543	3.70044	3.33771	3.75596	3.58496	3.68818	3.44095	3.60051	3.43029	3.57289	3.69377	3.64616	3.53107	3.40735	3.67129	3.47508	3.79909	4.0781	3.3799	3.62761	3.66789	3.45812
ENSG00000004700	RECQL	RecQ like helicase [Source:HGNC Symbol;Acc:HGNC:9948]	protein_coding	12	5.1014	5.51759	5.67073	4.52544	4.60407	4.33414	4.36947	5.45516	5.27575	4.96578	5.17592	4.90593	4.96023	5.34447	5.6241	5.82629	4.68426	5.15218	5.63807	5.65363	5.36107	5.63691	5.48091	5.35509	5.26491	5.50016	4.75862	4.47768	4.98413	4.85699	5.49729
ENSG00000004766	VPS50	VPS50 subunit of EARP/GARPII complex [Source:HGNC Symbol;Acc:HGNC:25956]	protein_coding	7	4.16752	4.26379	3.95047	3.32193	3.0993	3.08746	2.71809	4.0045	3.8748	3.88557	3.63459	2.9486	3.33485	3.21412	3.57168	4.40259	4.05311	4.36457	3.55582	4.56194	4.31542	3.53356	4.32193	3.8339	3.27798	4.13011	2.83794	2.94486	3.97453	3.38267	4.00988
ENSG00000004777	ARHGAP33	Rho GTPase activating protein 33 [Source:HGNC Symbol;Acc:HGNC:23085]	protein_coding	19	1.18903	0.956057	2.09424	0.189034	1.83996	0.367371	0.526069	1.5656	1.91456	1.34483	0.9855	1.14405	0.464668	0.713696	0.748461	1.60407	0.748461	0.871844	2.35332	0	0.15056	2.25701	0.669027	0.879706	0.807355	2.21101	1.13093	0.263034	1.56071	2.36457	3.09761
ENSG00000004779	NDUFAB1	NADH:ubiquinone oxidoreductase subunit AB1 [Source:HGNC Symbol;Acc:HGNC:7694]	protein_coding	16	6.15603	6.73633	6.38819	6.57546	6.12701	6.06199	6.72533	6.26585	6.10455	6.83175	6.32409	6.40497	5.95838	6.41684	6.39489	6.31832	6.59111	6.7862	6.64328	6.24146	6.42677	6.6476	6.68018	6.50779	6.07852	6.20006	6.37799	6.39849	6.71122	6.5373	6.23611
ENSG00000004799	PDK4	pyruvate dehydrogenase kinase 4 [Source:HGNC Symbol;Acc:HGNC:8812]	protein_coding	7	6.05376	4.25852	5.51254	4.19298	3.58736	3.52231	3.55336	4.37712	3.58496	3.75275	3.75489	4.54288	4.56803	4.45681	4.32553	5.47508	4.63459	5.08364	4.84147	6.49633	6.31687	5.79468	4.90689	6.51728	6.2407	6.23917	5.69877	5.41988	5.06523	5.62059	5.73363
ENSG00000004809	SLC22A16	solute carrier family 22 member 16 [Source:HGNC Symbol;Acc:HGNC:20302]	protein_coding	6	1.81147	2.20789	2.15381	2.41954	1.98185	2.29278	2.97085	3.43296	1.38405	3.12102	2.04614	3.32481	1.76129	3.05832	1.63691	3.80219	1.83188	2.70487	2.52607	2.69822	2.0321	1.97085	1.85997	2.82579	2.36177	1.87578	2.62293	2.71589	1.73985	1.15704	2.94111
ENSG00000004838	ZMYND10	zinc finger MYND-type containing 10 [Source:HGNC Symbol;Acc:HGNC:19412]	protein_coding	3	0	0	0.731183	1.15056	2.51854	1.9855	0.970854	0.925999	0.485427	1.73985	1.74846	0	1.29278	0.799087	1.28096	1.41684	1.79077	0.831877	1.88362	0.189034	0.863938	0.505891	0	0.137504	1.35614	1.1635	1.13093	0	0.782409	0.238787	0.526069
ENSG00000004864	SLC25A13	solute carrier family 25 member 13 [Source:HGNC Symbol;Acc:HGNC:10983]	protein_coding	7	3.48929	4.34483	3.75489	3.24489	3.83188	3.31759	2.82375	3.88753	3.57652	3.39094	3.19061	3.48285	3.57046	3.64847	3.72901	4.52795	2.854	4.86146	4.08661	4.2891	3.29278	3.27798	4.1235	4.16511	3.09085	3.78241	3.04264	2.8339	3.64501	3.05137	3.32769
ENSG00000004866	ST7	suppression of tumorigenicity 7 [Source:HGNC Symbol;Acc:HGNC:11351]	protein_coding	7	3.70377	4.07639	3.97636	3.81044	2.71809	2.854	3.75168	3.67694	3.45549	3.83188	4.0018	3.76871	3.95977	3.76022	4.01792	4.15866	3.46467	4.42156	3.82069	3.80529	3.49057	3.774	4.28096	4.18269	3.74416	3.67694	3.51096	3.69599	4.12598	3.82985	3.6565
ENSG00000004897	CDC27	cell division cycle 27 [Source:HGNC Symbol;Acc:HGNC:1728]	protein_coding	17	5.39746	5.76951	5.27389	4.17073	5.01257	4.11187	3.87381	4.98094	5.16752	4.9607	4.16269	5.12019	5.2604	5.52419	4.74578	5.63256	4.48414	5.42425	5.47021	5.19061	4.81813	5.0505	5.27277	5.46826	5.21412	5.61383	4.23496	4.44824	4.71589	4.82375	5.79649
ENSG00000004961	HCCS	holocytochrome c synthase [Source:HGNC Symbol;Acc:HGNC:4837]	protein_coding	X	4.88606	5.11853	4.87036	4.35403	4.61824	3.75916	4.32265	4.64616	4.39506	4.72301	4.30159	4.56133	4.73444	4.36877	4.71149	4.88655	4.65191	4.78031	4.71918	4.67469	4.62352	4.50906	4.11103	4.9331	4.58916	4.78398	5.03254	4.36737	4.4363	4.10182	5.19653
ENSG00000004975	DVL2	dishevelled segment polarity protein 2 [Source:HGNC Symbol;Acc:HGNC:3086]	protein_coding	17	4.41278	4.13011	4.13175	3.93734	4.38267	4.26604	3.70155	4.27277	4.65992	3.68482	3.93168	3.94205	4.10601	3.49185	3.84599	4.22265	3.74631	4.11103	4.20555	4.82018	4.35755	4.16511	4.16269	5.00854	4.05745	4.48671	4.24565	4.10098	3.87971	4.03298	4.18349
ENSG00000005001	PRSS22	serine protease 22 [Source:HGNC Symbol;Acc:HGNC:14368]	protein_coding	16	4.06781	1.87184	3.95606	1.72683	1.4489	2.56071	2.13422	2.71149	1.8679	3.08066	3.3799	2.90111	1.83996	3.46989	3.45418	3.34341	3.02503	3.78555	3.38405	1.70487	3.37573	2.74416	3.32193	2.20163	3.97453	3.84599	2.78869	3.24945	2.37016	2.852	2.52857
ENSG00000005007	UPF1	UPF1 RNA helicase and ATPase [Source:HGNC Symbol;Acc:HGNC:9962]	protein_coding	19	4.94486	5.02547	5.3302	5.1819	4.36107	4.18349	4.51223	4.84046	4.63401	4.48671	4.62702	4.98732	4.70377	4.63052	5.05788	5.05094	4.89288	4.95233	4.99005	5.25134	5.09297	4.93216	4.78136	5.09043	4.93216	5	4.80684	4.54905	4.81506	4.61648	5.07082
ENSG00000005020	SKAP2	src kinase associated phosphoprotein 2 [Source:HGNC Symbol;Acc:HGNC:15687]	protein_coding	7	5.32409	5.26379	5.37643	4.65076	4.78293	4.48156	4.89142	5.14282	5.30816	5.07382	5.16551	4.56925	5.22265	5.47962	5.2765	5.57168	4.62352	5.54009	5.58135	5.75889	5.33378	5.4545	5.3512	5.2426	5.0321	5.62673	4.58135	4.38957	5.14608	4.80529	5.50303
ENSG00000005022	SLC25A5	solute carrier family 25 member 5 [Source:HGNC Symbol;Acc:HGNC:10991]	protein_coding	X	7.71836	8.49253	8.23309	7.55964	7.26134	7.21578	7.62746	8.12034	7.67172	8.34323	7.81282	7.74651	7.63358	8.03766	7.63045	8.71617	7.75074	8.74823	8.49025	8.26045	7.96139	8.23328	8.28026	8.31624	7.88996	8.17617	8.09096	7.79792	8.37182	8.14216	8.13761
ENSG00000005059	MCUB	mitochondrial calcium uniporter dominant negative subunit beta [Source:HGNC Symbol;Acc:HGNC:26076]	protein_coding	4	5.29536	6.07703	6.1819	6.27202	5.82655	5.732	6.17871	5.80787	5.83517	6.00405	5.76235	6.29517	5.7271	5.76898	6.17712	5.82629	6.27798	5.79623	6.09424	6.51254	5.88338	6.01569	6.74443	6.39626	5.90737	5.67723	5.77215	5.87922	6.0955	6.21762	5.90713
ENSG00000005075	POLR2J	RNA polymerase II subunit J [Source:HGNC Symbol;Acc:HGNC:9197]	protein_coding	7	5.68089	5.89603	5.52763	6.06026	5.98185	5.71754	6.07682	5.76235	5.69572	5.72601	5.5435	6.2211	5.64587	5.43962	5.64299	5.8775	5.70625	5.75809	5.47281	5.85848	5.87307	5.89724	6.02813	6.03452	5.94251	5.95815	6.13668	6.13258	5.78241	5.74846	5.6642
ENSG00000005100	DHX33	DEAH-box helicase 33 [Source:HGNC Symbol;Acc:HGNC:16718]	protein_coding	17	2.41143	2.15381	2.5008	1.63227	1.65076	1.13093	1.20789	1.81147	2.17632	2.07039	1.76977	1.50589	1.9855	2.37573	2.32769	2.46205	1.4489	1.99639	2.41143	2.45418	2.24489	2.40054	2.23266	2.84398	2.59694	2.20789	2.27798	1.67356	2.33914	2.29866	2.31904
ENSG00000005156	LIG3	DNA ligase 3 [Source:HGNC Symbol;Acc:HGNC:6600]	protein_coding	17	3.65878	3.70266	3.75168	3.21723	2.61353	3.44758	2.27202	3.51728	3.40871	3.35473	3.0054	2.1375	3.13586	2.79494	3.37434	4.09339	2.72247	3.0635	2.71809	2.69822	3.24793	2.66221	3.7866	3.36877	3.42358	4.0917	3.81352	2.08746	2.42761	3.5741	4.21956
ENSG00000005175	RPAP3	RNA polymerase II associated protein 3 [Source:HGNC Symbol;Acc:HGNC:26151]	protein_coding	12	4.41143	4.39985	3.98277	3.57652	2.84398	3.44228	4.1334	4.70377	4.18666	4.23573	4.0365	4.51033	3.52231	3.854	3.72683	4.36737	3.63343	4.34127	4.337	4.2502	4.40667	4.33199	3.7126	4.65935	3.68482	4.07895	3.79701	3.55336	4.48993	4.04352	3.73985
ENSG00000005187	ACSM3	acyl-CoA synthetase medium chain family member 3 [Source:HGNC Symbol;Acc:HGNC:10522]	protein_coding	16	0	2.04264	2.38957	1.11103	1.4489	1.84398	0.176323	1.0072	0.773996	1.63691	2.19849	0.992768	2.21101	1.07039	0.641546	1.42223	1.4489	2.14078	1.94486	1.88362	2.34483	2.67582	3.06005	1.83188	1.59932	1.94486	1.45418	1.32769	2.19535	2.58256	3.26003
ENSG00000005189	REXO5	RNA exonuclease 5 [Source:HGNC Symbol;Acc:HGNC:24661]	protein_coding	16	2.85798	2.33342	1.81558	1.27501	1.38957	0.704872	0.731183	2.27202	2.18903	1.7137	1.70044	3.26604	1.29866	1.25701	1.97453	1.36737	0.910733	2.65992	2.0321	1.85599	2.29278	1.65992	1.33914	2.25701	1.14405	1.42761	1.31615	1.73552	2.06005	2.1375	3.17792
ENSG00000005194	CIAPIN1	cytokine induced apoptosis inhibitor 1 [Source:HGNC Symbol;Acc:HGNC:28050]	protein_coding	16	4.76924	4.70044	4.77505	4.51728	3.9514	4.08321	4.56438	4.7241	4.53854	4.73498	4.59216	4.54226	4.47379	4.65535	4.57471	5.17592	4.53978	4.97453	4.58556	4.79961	4.82883	4.58976	4.49633	5.09719	4.88655	4.50653	5.28244	4.08406	4.51033	4.55766	4.75168
ENSG00000005206	SPPL2B	signal peptide peptidase like 2B [Source:HGNC Symbol;Acc:HGNC:30627]	protein_coding	19	4.64155	4.22574	3.90207	4.62936	4.49121	3.42492	3.29719	4.42089	3.82069	3.81044	4.80839	4.02059	4.29425	3.70487	3.82477	4.07211	4.33485	3.92029	4.59335	4.59276	3.33342	3.80219	3.33342	4.46271	4.48864	4.56742	4.44692	4.91121	3.71809	4.85848	5.17393
ENSG00000005238	FAM214B	family with sequence similarity 214 member B [Source:HGNC Symbol;Acc:HGNC:25666]	protein_coding	9	5.47962	5.50843	5.52826	5.65277	5.73769	5.36457	5.61029	6.07703	5.68117	5.70321	5.8515	5.81481	5.89142	5.88118	5.94883	6.01814	5.58736	5.90352	5.89045	5.37086	5.50335	5.14241	5.47281	5.40224	5.46369	5.7703	5.52763	4.88801	5.39163	5.25172	6.31325
ENSG00000005243	COPZ2	COPI coat complex subunit zeta 2 [Source:HGNC Symbol;Acc:HGNC:19356]	protein_coding	17	2.95047	3.04963	3.07553	3.64039	3.41278	3.11936	3.27947	3.98277	3.20006	3.78869	3.35473	3.88166	2.95047	3.9607	3.54473	3.08746	2.83188	2.80735	3.34767	2.61589	2.27501	3.81558	3.88166	3.35473	2.85997	3.56682	3.61471	3.75168	3.16511	3.39369	0.411426
ENSG00000005249	PRKAR2B	protein kinase cAMP-dependent type II regulatory subunit beta [Source:HGNC Symbol;Acc:HGNC:9392]	protein_coding	7	1.91456	2.852	1.43296	0.807355	1.16993	0.411426	0.641546	0.400538	1.26903	1.25096	0.678072	0.286881	0.757023	0.650765	0.604071	0.713696	0.275007	1.38957	0.475085	1.28096	1.0635	1.07724	1.77821	1.8679	2.0635	1.1635	1.05658	0.432959	2.19849	1.25096	1.30451
ENSG00000005302	MSL3	MSL complex subunit 3 [Source:HGNC Symbol;Acc:HGNC:7370]	protein_coding	X	4.70377	4.68594	5.20633	3.8268	4.21412	3.62644	3.92029	4.28836	4.33842	4.14241	4.08661	3.90497	4.44559	4.30816	4.20006	3.93074	3.98459	4.55827	4.19377	4.86196	4.62702	4.60585	4.80426	4.48349	4.65191	4.51728	4.71534	4.27426	4.22419	4.26903	4.96116
ENSG00000005339	CREBBP	CREB binding protein [Source:HGNC Symbol;Acc:HGNC:2348]	protein_coding	16	3.66448	3.82273	3.57289	3.30159	3.66903	3.23266	2.90111	3.28836	3.0321	3.87184	3.27202	3.94673	3.78031	2.93923	3.12102	3.31904	2.85997	3.44493	3.62761	3.84197	3.43829	3.50716	3.72683	4.09001	3.35614	3.79909	2.98368	2.76765	3.62527	3.56194	3.72792
ENSG00000005381	MPO	myeloperoxidase [Source:HGNC Symbol;Acc:HGNC:7218]	protein_coding	17	4.65363	0.454176	1.9486	1.54597	2.24793	1.36177	2.37016	1.54597	2.99458	0.933573	2.10098	1.75702	1.85997	1.40054	1.61824	1.61824	1.8679	1.46467	2.0321	2.28983	1.95977	1.98914	2	2.84599	2.28096	2.09085	2.67129	2.13093	2.58976	2.19219	2.16993
ENSG00000005436	GCFC2	GC-rich sequence DNA-binding factor 2 [Source:HGNC Symbol;Acc:HGNC:1317]	protein_coding	2	3.27798	2.03914	3.40599	3.16027	2.29278	3.60644	2.84197	3.0321	3.33056	3.37156	2.80941	3.04789	3.21257	3.65992	3.40871	3.09085	3.26303	3.38819	3.59574	3.18903	2.93168	2.9542	2.01436	3.10266	3.82069	3.48929	3.05485	3.05137	3.49057	3.17313	4.09592
ENSG00000005448	WDR54	WD repeat domain 54 [Source:HGNC Symbol;Acc:HGNC:25770]	protein_coding	2	2.67356	0	3.06178	3.83693	4.57471	3.02326	4.44956	2.77189	3.73985	2.61824	3.48543	3.1811	2.57773	2.64616	3.37156	1.17632	3.49825	1.29278	3.25248	2.23879	3.33628	2.41414	2.24489	2.71149	2.87381	2.66676	2.53854	3.79909	2.43563	2.62527	2.59694
ENSG00000005469	CROT	carnitine O-octanoyltransferase [Source:HGNC Symbol;Acc:HGNC:2366]	protein_coding	7	2.18587	2.77821	2.94486	2.51349	1.96347	1.74416	2.26003	2.5008	3.04963	2.41414	1.9222	2.07724	2.36737	2.66448	2.63923	2.45943	2.21412	3.02503	2.33914	2.66448	2.39506	2.18587	2.61117	2.7761	2.13422	2.40599	1.79077	1.96347	2.47768	2.43296	2.95977
ENSG00000005471	ABCB4	ATP binding cassette subfamily B member 4 [Source:HGNC Symbol;Acc:HGNC:45]	protein_coding	7	2.24489	0.941106	0.903038	1.54597	1.75702	1.83188	1.94486	2.28983	2.22033	1.70929	1.99277	1.20163	2.08406	2.27501	2.33628	1.31034	2.27501	1.84398	1.38405	1.44361	1.31034	1	0.83996	1.1177	1.64616	1.05658	1.61824	1.77821	0.918386	1.26303	1.5509
ENSG00000005483	KMT2E	lysine methyltransferase 2E (inactive) [Source:HGNC Symbol;Acc:HGNC:18541]	protein_coding	7	5.11353	5.11437	5.0321	4.44493	4.21801	4.25927	3.92315	4.32481	4.71425	4.07553	4.2426	4.14812	4.49697	4.63749	4.60051	4.59276	3.81044	4.45483	4.15381	5.06824	5.14608	5.06566	4.86592	5.04614	4.59276	5.20203	3.62527	3.76553	4.77663	4.53667	4.80529
ENSG00000005486	RHBDD2	rhomboid domain containing 2 [Source:HGNC Symbol;Acc:HGNC:23082]	protein_coding	7	5.15623	5.30889	5.27575	4.83137	4.6427	4.82222	4.81506	4.37921	4.82985	4.94298	4.59574	4.90689	4.89821	4.9528	4.98914	4.77505	5.62322	4.91743	4.57954	5.15218	5.09972	5.33199	4.48156	5.04045	4.92077	4.89385	5.44261	4.96486	4.93074	5.13422	5.70846
ENSG00000005700	IBTK	inhibitor of Bruton tyrosine kinase [Source:HGNC Symbol;Acc:HGNC:17853]	protein_coding	6	4.44294	4.58075	4.26379	3.46467	3.7666	3.9514	3.852	4.09845	4.393	3.78346	3.91169	3.73227	4.16912	4.09845	4.19928	4.36947	3.85699	4.3067	4.1811	4.15381	4.41954	4.28096	4.58976	4.15947	4.04963	4.52607	3.89821	3.88264	4.32841	3.73118	4.59634
ENSG00000005801	ZNF195	zinc finger protein 195 [Source:HGNC Symbol;Acc:HGNC:12986]	protein_coding	11	3.73227	4.6792	3.82985	2.77821	3.54102	2.78869	3.57773	2.69599	3.88166	3.85997	3.0018	2.55827	3.55949	3.60999	4.31325	3.35473	3.78346	4.05832	4.21335	2.8679	3.85798	3.82579	3.26153	3.8846	4.07468	3.70929	3.11103	4.12433	3.57289	3.41414	3.39643
ENSG00000005810	MYCBP2	MYC binding protein 2 [Source:HGNC Symbol;Acc:HGNC:23386]	protein_coding	13	4.3799	4.78869	5.10308	3.9241	4.32697	4.25776	4.47832	4.56986	4.53107	4.23573	4.39163	4.1811	4.43496	4.37295	4.38474	4.61941	4.58135	5.03738	4.61117	5.23381	4.52042	4.92932	4.62059	5.36667	4.58616	4.91982	4.80426	3.74416	4.37643	4.75382	5.00899
ENSG00000005812	FBXL3	F-box and leucine rich repeat protein 3 [Source:HGNC Symbol;Acc:HGNC:13599]	protein_coding	13	4.43363	5.23955	4.66221	3.41007	3.74739	3.58976	3.72683	4.58616	4.41346	4.0321	4.18903	3.73118	4.21179	4.37573	4.58916	4.55643	3.86888	4.75061	4.86542	4.60526	4.16189	4.7301	4.64443	4.54905	4.17233	5.01123	3.72465	3.14731	4.53045	4.30451	4.46989
ENSG00000005844	ITGAL	integrin subunit alpha L [Source:HGNC Symbol;Acc:HGNC:6148]	protein_coding	16	3.78555	6.36702	5.45088	4.85798	5.40769	4.57471	4.51475	5.2075	4.72629	5.11853	5.2149	4.40327	3.70598	5.18864	4.52419	5.77821	4.34837	5.56651	4.97957	5.78005	3.94205	5.91097	5.72192	5.35262	4.28096	5.03386	5.36667	3.75275	5.7811	5.18666	5.17632
ENSG00000005882	PDK2	pyruvate dehydrogenase kinase 2 [Source:HGNC Symbol;Acc:HGNC:8810]	protein_coding	17	4.22882	4.29278	3.66562	3.99277	3.41954	2.71809	3.33628	4	3.0268	2.95606	3.22188	4.32193	3.27798	3.74524	3.48156	3.82273	2.93923	3.32912	3.04963	3.94205	3.80839	3.89627	4.23649	4.10601	3.52857	3.68594	3.59813	3.22959	3.37712	3.68594	3.42358
ENSG00000005884	ITGA3	integrin subunit alpha 3 [Source:HGNC Symbol;Acc:HGNC:6139]	protein_coding	17	6.57001	7.31759	7.40079	6.70016	5.81737	7.15785	6.61338	7.87467	7.64667	7.75716	7.71163	7.17423	6.95664	7.43288	7.05202	7.6985	7.17792	7.80045	7.71925	6.79429	6.28836	6.94977	7.46287	7.03056	6.42274	7.23984	6.58361	5.25927	6.89494	6.74698	6.89203
ENSG00000005889	ZFX	zinc finger protein X-linked [Source:HGNC Symbol;Acc:HGNC:12869]	protein_coding	X	3.08916	3.94579	2.88753	2.0635	1.78241	2.25701	1.60881	2.7137	2.21101	2.35332	1.80323	2.08066	2.67129	2.72683	2.90881	2.82579	1.52607	3.95047	2.98003	2.98368	3.12598	2.82579	3.62644	2.926	3.0635	3.83693	2.07382	2.04614	3.66221	2.82985	2.88166
ENSG00000005893	LAMP2	lysosomal associated membrane protein 2 [Source:HGNC Symbol;Acc:HGNC:6501]	protein_coding	X	6.93793	7.61567	7.23458	6.51333	6.24812	7.12257	6.37138	6.88923	6.81826	7.03133	6.8674	6.71136	6.82324	7.57228	7.19731	7.2949	6.30323	7.57084	7.04319	7.09128	6.94451	7.15613	7.58961	7.02757	6.83946	7.22477	6.38094	5.86617	7.48244	6.7324	6.94615
ENSG00000005961	ITGA2B	integrin subunit alpha 2b [Source:HGNC Symbol;Acc:HGNC:6138]	protein_coding	17	3.87873	0.475085	0	0.367371	0.263034	0.201634	0	0	0.918386	0	0.176323	0.226509	0.31034	0.226509	0	0.176323	0	0.941106	0	2.6017	2.62761	0.613532	1.48027	3.02857	5.03606	0	2.15381	2.58015	0.124328	0.189034	2.91648
ENSG00000006007	GDE1	glycerophosphodiester phosphodiesterase 1 [Source:HGNC Symbol;Acc:HGNC:29644]	protein_coding	16	6.84812	7.02237	7.0649	6.37747	6.15178	6.37903	6.67044	6.3918	6.63851	6.68454	6.72683	6.76222	7.01837	6.88154	6.74416	6.69	6.8301	7.041	6.80168	6.86282	6.90869	6.93887	7.39643	6.78934	7.15178	7.01268	6.76288	6.74079	7.01502	6.87639	6.7828
ENSG00000006015	REX1BD	required for excision 1-B domain containing [Source:HGNC Symbol;Acc:HGNC:26098]	protein_coding	19	6.23132	6.4949	6.66761	6.61206	6.50779	5.96	6.82311	6.37903	6.57592	6.52732	6.56864	6.47054	6.48784	6.43879	6.39318	6.52513	7.07778	6.67243	6.7362	6.42811	6.55029	6.54797	6.34873	6.61029	6.24394	6.63981	6.93168	6.90689	6.97579	6.69961	6.48623
ENSG00000006025	OSBPL7	oxysterol binding protein like 7 [Source:HGNC Symbol;Acc:HGNC:16387]	protein_coding	17	3.23419	1.61824	1.73118	2.46467	2.57531	2.41414	1.46989	2.15704	2.43563	1.91073	3.15381	2.31034	2.38128	2.16672	2.20163	1.79494	2.58976	1.37295	1.25096	2.59216	1.94111	1.7866	1.50589	2.56803	1.36737	1.85997	1.70929	3.57168	2.61589	2.70044	1.88753
ENSG00000006062	MAP3K14	mitogen-activated protein kinase kinase kinase 14 [Source:HGNC Symbol;Acc:HGNC:6853]	protein_coding	17	4.1375	3.62176	4.2854	4.15543	4.15947	3.98185	4.02059	4.31107	4.11853	3.63459	4.04177	4.35826	4.47184	4.21023	4.49506	3.7137	3.80116	3.97177	4.38059	4.35966	4.32265	4.19061	4.15947	4.06781	3.94579	4.11853	4.59872	3.79909	3.95606	4.31832	3.67469
ENSG00000006118	TMEM132A	transmembrane protein 132A [Source:HGNC Symbol;Acc:HGNC:31092]	protein_coding	11	3.45681	3.95699	3.79597	3.65191	4.06178	2.51602	2.76977	2.67582	3.12267	3.19377	2.11103	2.7137	3.59335	2.25701	2.95047	1.98185	3.12433	2.44626	2.34483	2.32769	2.774	1.98185	3.33771	2.52356	3.13914	2.95047	3.35896	3.52982	2.91839	3.48671	4.13586
ENSG00000006125	AP2B1	adaptor related protein complex 2 subunit beta 1 [Source:HGNC Symbol;Acc:HGNC:563]	protein_coding	17	5.43429	5.46107	5.20672	4.20242	4.30816	4.80787	4.23879	5.31904	4.80012	5.08789	4.71699	4.64386	4.69153	5.31832	4.8525	5.29609	4.11187	5.45055	5.06437	5.35226	4.96023	5.0268	5.20711	5.22689	5.0054	5.05137	4.44956	3.92505	4.96578	4.48349	5.44989
ENSG00000006194	ZNF263	zinc finger protein 263 [Source:HGNC Symbol;Acc:HGNC:13056]	protein_coding	16	4.86493	4.85449	5.14445	4.04701	3.87676	4.15623	3.81455	4.5509	4.50144	4.46989	4.69877	4.41616	4.68032	4.21723	4.52544	4.61058	4.40667	4.44294	4.75328	4.63575	4.31904	4.46597	4.38198	4.5735	4.12846	5.05398	4.73064	4.03914	4.98322	4.40803	4.69766
ENSG00000006282	SPATA20	spermatogenesis associated 20 [Source:HGNC Symbol;Acc:HGNC:26125]	protein_coding	17	6.03694	5.41041	5.68566	4.70487	5.34092	5.07852	5.32841	4.77347	5.85649	5.78555	5.70984	4.24869	5.48543	5.26491	5.19061	4.84248	5.81583	5.73444	5.73985	4.37921	5.63169	5.31759	5.78921	4.68032	5.53605	5.6851	4.78293	5.47086	5.374	5.40327	4.76394
ENSG00000006327	TNFRSF12A	TNF receptor superfamily member 12A [Source:HGNC Symbol;Acc:HGNC:18152]	protein_coding	16	6.50303	5.9535	6.19279	6.0387	5.80684	5.34837	6.43179	6.17792	6.42206	6.53496	6.2555	6.42777	6.36457	6.63909	6.38785	6.63256	6.30615	6.54998	6.42492	5.46238	5.57652	5.35931	6.04483	6.01926	6.07361	6.01302	6.05159	5.6017	5.21723	5.77505	6.41363
ENSG00000006451	RALA	RAS like proto-oncogene A [Source:HGNC Symbol;Acc:HGNC:9839]	protein_coding	7	6.81481	6.21218	6.54535	5.86394	5.95745	6.30907	6.15866	6.25927	6.33074	5.85574	6.31596	6.05333	6.37782	6.27984	6.46156	6.18249	6.10706	6.07682	6.07296	5.77347	6.18903	5.89118	6.03936	6.1297	6.3766	5.98413	5.73118	5.68173	5.75248	5.59694	6.46401
ENSG00000006459	KDM7A	lysine demethylase 7A [Source:HGNC Symbol;Acc:HGNC:22224]	protein_coding	7	3.67356	3.19535	2.12102	2.06005	3.01792	2.72901	2.03914	2.52356	2.9982	1.37295	2.31615	1.0635	2.57531	1.79077	3.32193	2.39506	2.57289	1.66903	2.16027	3.08066	3.35332	3.04789	1.84398	2.67129	2.9542	3.54597	2.63227	1.4489	2.69599	2.86987	3.30597
ENSG00000006530	AGK	acylglycerol kinase [Source:HGNC Symbol;Acc:HGNC:21869]	protein_coding	7	3.36877	4.33199	4.23419	3.08236	3.92125	3.25399	2.70044	3.87676	4.1635	4.32121	3.33771	3.27947	3.60407	3.97361	3.96162	3.80839	2.83592	4.06264	3.73552	3.68257	3.63575	3.22805	3.59096	3.3799	3.43162	3.5472	3.08066	3.05485	3.98823	4.0781	3.70044
ENSG00000006534	ALDH3B1	aldehyde dehydrogenase 3 family member B1 [Source:HGNC Symbol;Acc:HGNC:410]	protein_coding	11	5.47832	5.65105	5.72819	5.66959	5.60881	5.31976	5.60288	5.99345	6.04745	5.20046	5.99887	5.57137	5.80658	5.55336	5.76553	6.03078	5.70681	5.87897	5.98003	5.80684	5.71891	5.89651	5.75729	5.67469	5.58256	5.77294	5.67356	5.43996	5.84373	5.98573	6.13812
ENSG00000006576	PHTF2	putative homeodomain transcription factor 2 [Source:HGNC Symbol;Acc:HGNC:13411]	protein_coding	7	3.91934	3.22805	3.57046	2.90689	2.97636	3.22497	2.99095	3.37434	3.45022	2.97453	3.21878	2.81762	3.37712	4.12267	3.71149	3.83491	2.8953	3.34483	3.60288	4.0781	3.61471	3.39506	3.60644	3.69711	3.64616	4.09677	2.51349	2.62293	2.95047	2.72901	3.73985
ENSG00000006607	FARP2	FERM, ARH/RhoGEF and pleckstrin domain protein 2 [Source:HGNC Symbol;Acc:HGNC:16460]	protein_coding	2	3.2854	3.14731	3.04264	2.15381	2.19535	3.15218	3.25096	2.50843	3.23266	2.9782	2.73552	2.8339	4.1152	3.32625	3.43029	4.01257	2.0635	3.59335	4.1235	3.6792	4.47249	3.9607	3.5656	3.33628	3.36457	3.24336	2.72028	2.32769	3.34056	3.40735	3.53356
ENSG00000006625	GGCT	gamma-glutamylcyclotransferase [Source:HGNC Symbol;Acc:HGNC:21705]	protein_coding	7	5.50112	6.08257	5.68818	5.76182	5.33735	4.98732	5.27724	5.96417	5.50367	6.05485	5.52857	5.76792	5.38232	5.82197	5.36107	6.30177	5.63343	6.15765	5.95187	5.91385	5.55305	5.69488	6.04067	5.89869	5.66021	5.55029	5.58225	5.33342	5.86443	5.35544	5.96578
ENSG00000006634	DBF4	DBF4 zinc finger [Source:HGNC Symbol;Acc:HGNC:17364]	protein_coding	7	2.88947	2.93734	2.44095	2.92979	2.7761	2.72247	2.43563	3.03738	2.49313	3.43029	2.86987	1.91839	2.85997	2.96532	2.26604	2.49825	2.0321	2.96532	2.22342	3.2555	2.3978	2.53854	1.94486	2.92979	2.32481	3.04439	1.95233	2.49825	2.60644	2.18587	2.01436
ENSG00000006638	TBXA2R	thromboxane A2 receptor [Source:HGNC Symbol;Acc:HGNC:11608]	protein_coding	19	2.14078	0.0976108	1.15056	1.852	2.95233	2.0036	2.14405	2.23879	2.57289	1.80735	1.87578	1.09085	2.75275	1.14405	1.83188	0.641546	2.10434	0.31034	1.57531	0.555816	1.03562	0.454176	0.31034	1.02148	1.9782	1.31615	1.18903	1.79494	0.505891	0.454176	2.21412
ENSG00000006652	IFRD1	interferon related developmental regulator 1 [Source:HGNC Symbol;Acc:HGNC:5456]	protein_coding	7	5.12184	3.80735	4.70432	4.76713	4.18666	5.24184	4.34767	4.68257	4.71973	4.41819	4.6427	4.34554	4.65019	4.26754	4.08066	4.32553	4.20398	4.45681	4.25475	4.44758	4.61824	4.01078	3.90497	4.58676	4.95931	4.34554	3.96809	4.82833	3.5097	3.66334	5.17473
ENSG00000006695	COX10	cytochrome c oxidase assembly factor heme A:farnesyltransferase COX10 [Source:HGNC Symbol;Acc:HGNC:2260]	protein_coding	17	3.1177	4.1334	3.49442	2.26903	2.90497	2.4489	2.17313	3.10769	2.76977	2.40054	2.99095	2.5435	3.09424	2.79701	2.75061	3.15543	3.0635	3.23113	3.16511	2.56316	3.0197	2.90304	3.41549	2.852	2.41414	2.81352	2.51349	3.16027	3.38819	2.71589	2.96532
ENSG00000006704	GTF2IRD1	GTF2I repeat domain containing 1 [Source:HGNC Symbol;Acc:HGNC:4661]	protein_coding	7	3.38128	2.9982	2.73335	2.5435	3.49825	3.34908	3.59096	2.87381	3.09255	2.91265	3.55336	2.76553	3.20945	3.05658	3.22342	3.15381	3.31904	2.95233	2.63459	2.84599	2.93923	2.72028	2.61353	2.62059	3.17951	3.05832	2.55582	2.59455	2.73118	2.79286	2.95606
ENSG00000006712	PAF1	PAF1 homolog, Paf1/RNA polymerase II complex component [Source:HGNC Symbol;Acc:HGNC:25459]	protein_coding	19	5.1639	4.51979	6.31976	5.53263	5.73985	5.3466	5.47606	5.3837	5.00225	4.8212	5.27128	5.32481	5.23113	4.8525	5.11977	5.80787	6.37208	5.07468	5.04614	5.10936	4.96901	4.93499	4.62527	4.83693	5.12226	4.91121	5.45681	5.28947	4.72465	5.04396	5.07125
ENSG00000006715	VPS41	VPS41 subunit of HOPS complex [Source:HGNC Symbol;Acc:HGNC:12713]	protein_coding	7	5.83517	6.92576	6.57061	4.91886	4.54288	4.86196	5.21956	6.031	5.82909	5.54998	5.98709	5.75622	5.95582	6.1819	6.25134	6.3512	4.81558	6.60999	5.70238	6.22497	5.87676	6.2075	6.61279	6.42777	5.87209	6.52701	4.84398	4.16993	6.21335	5.50653	5.99435
ENSG00000006744	ELAC2	elaC ribonuclease Z 2 [Source:HGNC Symbol;Acc:HGNC:14198]	protein_coding	17	4.82171	4.926	5.00315	4.34127	3.7366	3.79181	4.66732	4.93121	4.27873	5.04439	4.27277	4.87774	4.60407	5.12474	4.73064	5	5.22188	5.41549	5.09043	4.83946	4.53356	4.93593	4.98914	4.82069	5.52482	4.93074	5.01346	5.10182	5.0387	5.12516	5.51159
ENSG00000006747	SCIN	scinderin [Source:HGNC Symbol;Acc:HGNC:21695]	protein_coding	7	1.58015	2.488	2.53356	2.07382	1.80735	0.807355	1.63691	3.33056	0.831877	1.05658	2.07724	1.78241	1.63691	1.4489	1.19535	2.64847	0.941106	1.43829	1.05658	2.9486	1.11103	1.83996	2.4957	2.79286	2.01792	2.68706	2.41414	0.925999	2.42223	1.4489	2.79909
ENSG00000006756	ARSD	arylsulfatase D [Source:HGNC Symbol;Acc:HGNC:717]	protein_coding	X	3.2854	4.37851	3.97545	3.6565	3.06178	3.02857	3.50589	2.90689	3.18745	4.32984	3.2032	3.74524	3.04439	3.58256	3.12433	3.16672	2.98914	4.41481	3.65992	4.11853	3.15704	3.7845	4.21568	3.29278	3.46467	3.87283	3.36597	1.99639	4.83491	3.84197	3.84699
ENSG00000006757	PNPLA4	patatin like phospholipase domain containing 4 [Source:HGNC Symbol;Acc:HGNC:24887]	protein_coding	X	3.80426	4.21335	3.57773	2.62059	3.35332	2.71809	3.34625	3.60526	3.16189	3.20633	4.1035	3.31325	3.52356	3.49185	3.43296	3.52857	3.81558	3.68145	2.69822	3.52482	3.65878	2.74201	4.25852	3.76129	3.24031	3.61471	3.45022	2.68482	4.03474	2.06695	2.84197
ENSG00000006831	ADIPOR2	adiponectin receptor 2 [Source:HGNC Symbol;Acc:HGNC:24041]	protein_coding	12	5.02059	5.1914	4.82324	4.926	5.24717	5.17871	4.66164	4.87578	5.0321	4.91839	4.85	4.70764	5.22033	5.22342	5.04614	5.08236	5.13545	5.45779	5.04876	5.09001	5.14893	4.85549	5.12019	4.86987	5.09128	4.90014	4.71205	4.82222	5.03166	4.84097	5.15381
ENSG00000006837	CDKL3	cyclin dependent kinase like 3 [Source:HGNC Symbol;Acc:HGNC:15483]	protein_coding	5	2.16672	1.37295	0.925999	3.09424	3.09255	2.56316	4.0036	2.47249	2.71809	1.43829	2.38681	1.85599	2.19535	3.14241	2.75916	2.17313	2.12433	1.852	2.94486	1.9222	2.58976	2.41143	1.34483	1.18269	2.52105	1.5008	2.35614	2.72247	1.76553	2.24793	2.73335
ENSG00000007038	PRSS21	serine protease 21 [Source:HGNC Symbol;Acc:HGNC:9485]	protein_coding	16	1.46467	4.2765	2.54844	0.0840643	2.32769	5.06091	3.65535	2.94673	2.10769	4.75862	2.77189	2.80735	1.70044	4.71094	3.46597	2.24489	2.40054	5.10308	3.25399	2.13093	2.11103	3.43429	4.49057	0.505891	2	2.79909	2.36457	1.15056	4.96855	2.65764	0
ENSG00000007047	MARK4	microtubule affinity regulating kinase 4 [Source:HGNC Symbol;Acc:HGNC:13538]	protein_coding	19	4.36667	4.11853	4.15785	4.64616	5.43029	4.78555	4.0635	4.57954	4.63052	3.69933	4.53916	4.04177	4.61648	4.47249	4.65764	4.0009	4.4522	4.31615	3.30743	4.25927	4.49378	4.10601	4.28392	4.01078	4.23189	4.25096	3.81865	3.82477	4.17712	3.77083	3.31904
ENSG00000007080	CCDC124	coiled-coil domain containing 124 [Source:HGNC Symbol;Acc:HGNC:25171]	protein_coding	19	7.41878	7.29976	7.40173	7.51483	7.31832	6.91672	7.44675	7.36728	7.37495	7.68706	7.43146	7.62673	7.28318	7.26688	7.12722	7.49833	7.48623	7.08066	7.36571	6.99921	7.06824	7.37556	6.99141	7.21548	7.25144	7.45459	7.66206	7.62921	7.7761	7.59096	7.26978
ENSG00000007129	CEACAM21	CEA cell adhesion molecule 21 [Source:HGNC Symbol;Acc:HGNC:28834]	protein_coding	19	1.28688	2.63227	2.16672	0.367371	2.45418	1.31034	2.56316	0	2.04963	1.05658	2.85997	0.31034	1.4957	1.61824	2.22033	0.201634	2.02148	2.78241	3.04963	1.12433	1.9782	2.94673	1.44361	0.516015	1.21412	1.79494	0.263034	0.941106	2.50335	2.57289	0.613532
ENSG00000007168	PAFAH1B1	platelet activating factor acetylhydrolase 1b regulatory subunit 1 [Source:HGNC Symbol;Acc:HGNC:8574]	protein_coding	17	5.63633	6.08704	5.92529	5.32481	6.2681	5.50303	5.63981	6.06156	5.7447	5.59753	5.9939	6.05875	5.61471	5.68454	5.89627	5.80967	5.55919	6.19633	5.82222	5.45055	5.95954	5.89651	5.98778	5.78581	5.61324	6.1127	5.36001	5.27277	5.48027	5.55367	5.73877
ENSG00000007202	KIAA0100	KIAA0100 [Source:HGNC Symbol;Acc:HGNC:28960]	protein_coding	17	5.96047	6.36685	5.94696	6.06026	5.62673	5.57743	5.91193	6.24584	6.03254	6.17153	5.71534	5.95861	6.10119	6.2386	5.81532	6.53123	5.52262	6.25512	6.04264	6.14017	6.10518	6.07189	6.40173	5.90833	6.01279	5.97636	6.02702	5.8622	5.97636	5.79805	6.25663
ENSG00000007237	GAS7	growth arrest specific 7 [Source:HGNC Symbol;Acc:HGNC:4169]	protein_coding	17	5.50144	5.7952	5.64126	4.94298	4.32481	4.17393	4.50716	5.5008	4.68762	5.05918	4.98094	4.69432	4.84147	5.15502	5.16269	5.50367	4.14731	5.13052	5.22458	6.02835	5.86146	5.88069	5.59634	5.71315	5.7412	5.96786	4.99277	4.62585	5.45088	5.44725	5.49506
ENSG00000007255	TRAPPC6A	trafficking protein particle complex 6A [Source:HGNC Symbol;Acc:HGNC:23069]	protein_coding	19	5.10266	6.20984	5.94509	6.22381	5.86171	5.49153	5.96924	5.65907	5.41346	5.63575	5.58135	6.15927	5.7211	5.81634	5.48864	6.34749	5.80426	5.94462	5.79364	6.55136	6.29223	6.18804	6.44162	6.35843	6.04089	5.96901	6.72165	6.4219	6.33253	6.48027	6.19022
ENSG00000007264	MATK	megakaryocyte-associated tyrosine kinase [Source:HGNC Symbol;Acc:HGNC:6906]	protein_coding	19	7.24745	6.96463	6.88374	7.83845	7.98937	7.65614	8.19037	7.93711	8.29241	8.21868	8.09387	7.63764	7.5741	7.57266	7.51964	7.74456	8.11608	7.66569	7.80336	6.61029	6.99673	6.68888	6.93097	6.83479	7.04352	6.81852	7.01447	7.43538	6.85025	6.71149	7.2914
ENSG00000007312	CD79B	CD79b molecule [Source:HGNC Symbol;Acc:HGNC:1699]	protein_coding	17	0.748461	0.400538	0.454176	1.03562	2.01792	0	1.83996	1.47508	2.70044	0	0.731183	1.57046	1.94486	1.31034	0.367371	1.23266	0.731183	1.21412	0.790772	2.26003	1.45418	1.28688	0	2.17951	0.739848	0.62293	2.36457	1.52607	0.970854	0.9855	2.56071
ENSG00000007341	ST7L	suppression of tumorigenicity 7 like [Source:HGNC Symbol;Acc:HGNC:18441]	protein_coding	1	3.11936	2.68032	3.37712	2.76129	2.1177	2.82171	3.33628	3.58376	1.66448	2.98003	2.86394	3.04089	2.10434	2.57289	3.27501	3.5741	2.06005	2.95047	3.69377	3.19849	2.66676	3.40054	3.76765	3.91361	2.24489	3.37851	3.16993	2.44626	3.0018	2.488	3.65191
ENSG00000007376	RPUSD1	RNA pseudouridine synthase domain containing 1 [Source:HGNC Symbol;Acc:HGNC:14173]	protein_coding	16	4.32409	4.12681	4.23189	4.27053	3.40599	3.28244	4.25626	4.54535	4.26903	4.13258	4.25323	4.44758	3.95884	4.16993	4.08066	4.65019	4.16269	4.38681	4.28688	4.26379	3.44095	3.76341	4.17632	4.32337	4.0063	4.32409	4.53169	3.43962	3.92029	4.18587	4.96347
ENSG00000007384	RHBDF1	rhomboid 5 homolog 1 [Source:HGNC Symbol;Acc:HGNC:20561]	protein_coding	16	3.81865	3.91265	4.51602	2.12763	3.74201	4.92029	4.06178	2.88362	4.04352	4.22728	4.4489	2.61353	4.15785	4.3067	4.53854	2.91648	3.80941	4.51791	4.31542	2.27202	3.47249	3.42223	3.74524	2.57046	4.24717	4.36877	2.81967	3.49185	3.64039	3.86987	3.5509
ENSG00000007392	LUC7L	LUC7 like [Source:HGNC Symbol;Acc:HGNC:6723]	protein_coding	16	5.49346	4.95652	4.93876	5.13791	5.05658	5.4663	5.44824	5.05961	5.04571	4.63691	5.0268	5.10308	4.75382	4.904	4.6011	4.91121	5.71617	4.79338	4.50716	5.36807	4.91839	4.93263	4.3067	4.9364	5.14486	5.16229	5.39266	6.02059	4.97774	4.96717	4.9472
ENSG00000007520	TSR3	TSR3 ribosome maturation factor [Source:HGNC Symbol;Acc:HGNC:14175]	protein_coding	16	5.80116	5.44593	5.6792	6.14017	5.53076	5.26679	5.61677	5.55275	5.79727	5.69377	5.72792	5.7879	5.48156	5.34731	5.41752	5.80735	5.85798	5.56438	5.59455	5.60288	5.41785	5.35332	5.54288	5.65392	5.77531	5.67864	5.61442	5.74712	5.70432	5.66391	5.49729
ENSG00000007541	PIGQ	phosphatidylinositol glycan anchor biosynthesis class Q [Source:HGNC Symbol;Acc:HGNC:14135]	protein_coding	16	4.58376	4.57168	4.56194	4.50653	4.13011	4.70984	3.98732	4.99503	4.09255	4.61058	4.337	4.36457	3.97361	4.44294	4.10434	4.78764	4.89869	4.69766	4.82018	4.92505	4.06091	4.46923	4.51916	4.73227	4.23726	4.66448	4.75061	5.02591	4.66334	4.99232	4.13914
ENSG00000007545	CRAMP1	cramped chromatin regulator homolog 1 [Source:HGNC Symbol;Acc:HGNC:14122]	protein_coding	16	2.59932	2.74201	2.38128	1.51096	1.85599	2.10098	2.19219	2.28392	2.30451	2.0072	2.02503	2.08406	3.1811	2.08406	2.48285	2.55336	1.75275	2.64616	2.0072	2.8953	2.98914	2.45418	2.45681	2.71809	2.24184	3.16672	2.89918	1.97453	3.15381	2.22033	2.57531
ENSG00000007866	TEAD3	TEA domain transcription factor 3 [Source:HGNC Symbol;Acc:HGNC:11716]	protein_coding	6	1.35614	0.9855	1.75702	0.189034	0.669027	0.831877	0	0.748461	0.895303	1.10434	0.505891	1.29866	0.298658	1.24489	1.5008	0.678072	0.475085	1.50589	1.14405	0.367371	0.847997	1.15704	1.36177	0.641546	1.15056	1.63227	1.27501	1.79077	1.35614	1.19535	1.79494
ENSG00000007923	DNAJC11	DnaJ heat shock protein family (Hsp40) member C11 [Source:HGNC Symbol;Acc:HGNC:25570]	protein_coding	1	5.23534	5.48864	4.32409	4.14731	3.94579	3.71589	3.9241	4.80632	4.27277	4.49442	4.52105	4.40871	5.14853	4.42828	4.55459	5.33056	4.1643	5.13873	4.70099	4.65764	4.53356	5.0268	4.82629	4.85599	4.16189	4.76713	4.63227	4.10098	4.45878	4.31252	5.02326
ENSG00000007944	MYLIP	myosin regulatory light chain interacting protein [Source:HGNC Symbol;Acc:HGNC:21155]	protein_coding	6	1.18269	0.757023	1.25701	0.765535	2.23266	1.14405	1.11103	0.790772	1.27501	0.536053	1.29866	0.831877	1.42223	1.1177	1.5008	1.1375	1.70044	1.09085	1.26303	1.81558	1.69599	1.1635	1.10434	1.02148	1.23879	1.04963	0.62293	0.485427	0.823749	1.53605	1.16993
ENSG00000007968	E2F2	E2F transcription factor 2 [Source:HGNC Symbol;Acc:HGNC:3114]	protein_coding	1	0.978196	1.61824	1.23879	0.15056	0.713696	0.62293	0.356144	1.11103	0.903038	1.09761	1.15704	0.910733	0.695994	1.5509	0.757023	1.36737	0.918386	1.25701	1.52105	0.695994	0.713696	0.722466	0.992768	0.594549	0.887525	0.992768	0.536053	0.695994	1.02148	0.903038	1.1177
ENSG00000008018	PSMB1	proteasome 20S subunit beta 1 [Source:HGNC Symbol;Acc:HGNC:9537]	protein_coding	6	7.29453	7.01022	7.15997	7.51783	7.25295	7.06361	7.34412	7.1981	7.15239	7.41261	7.30889	7.40369	7.13802	7.1036	7.36728	7.32715	7.22978	7.10486	7.49729	7.26987	7.45409	7.17093	6.82922	7.27705	7.27361	7.18864	7.34917	7.51104	7.08396	7.20867	7.22882
ENSG00000008083	JARID2	jumonji and AT-rich interaction domain containing 2 [Source:HGNC Symbol;Acc:HGNC:6196]	protein_coding	6	4.78346	3.74739	4.33914	3.82883	4.76447	4.08236	3.88362	4.48478	4.80581	3.95606	4.30305	3.774	4.67582	4.2211	4.41616	4.16672	3.75596	3.76235	4.0993	3.93357	4.51223	3.88753	3.78764	4.30378	4.58376	4.22959	3.89433	4.02237	3.94205	4.10434	4.60999
ENSG00000008128	CDK11A	cyclin dependent kinase 11A [Source:HGNC Symbol;Acc:HGNC:1730]	protein_coding	1	5.62615	4.0036	5.12474	5.54195	5.58045	5.42962	5.29499	5.81455	5.24603	4.15704	5.61912	5.78346	4.77821	4.13258	4.92172	6.06156	6.32139	4.84298	4.79181	5.77083	4.89966	4.99005	4.21101	6.02702	5.04439	5.19967	6.1058	5.17313	4.02148	5.24603	6.26547
ENSG00000008130	NADK	NAD kinase [Source:HGNC Symbol;Acc:HGNC:29831]	protein_coding	1	6.97131	7.55559	6.93923	6.32859	5.92647	6.25361	6.30323	6.63648	6.12329	6.44062	6.35244	6.35332	6.1079	6.2765	6.10664	6.9357	6.15239	6.63081	6.44956	7.17213	6.53807	7.16249	7.04625	7.03782	6.73376	6.91492	6.41971	6.31143	7.1916	6.9465	7.12039
ENSG00000008256	CYTH3	cytohesin 3 [Source:HGNC Symbol;Acc:HGNC:9504]	protein_coding	7	2.35896	3.7666	2.70929	2.53605	2.08066	1.9855	2.12102	2.63227	2.14405	2.48543	2.04963	1.9222	2.42761	2.4957	2.26604	2.7137	1.56071	3.26003	2.65535	3.03034	1.9486	2.32481	2.90111	2.90881	2.31615	2.64616	2.10769	1.88362	2.81967	2.28983	2.50335
ENSG00000008282	SYPL1	synaptophysin like 1 [Source:HGNC Symbol;Acc:HGNC:11507]	protein_coding	7	5.0993	4.80064	5.07425	4.50716	4.67243	4.14078	4.74147	4.82477	4.57289	4.56499	4.70543	4.71699	5.06523	4.97315	5.01257	4.93357	4.62	5.12598	5.04396	4.77558	4.92077	5.07382	5.04002	4.7021	4.97636	5.01346	4.50016	4.65019	4.70929	4.79753	5.01257
ENSG00000008283	CYB561	cytochrome b561 [Source:HGNC Symbol;Acc:HGNC:2571]	protein_coding	17	4.00988	3.89724	4.12184	3.88753	2.85599	2.83794	3.97545	4.07468	3.75275	4.38612	3.75061	3.63575	3.70377	3.68032	3.49185	3.72683	3.48929	3.81558	3.45022	3.49313	4.03474	3.95977	3.5008	4.10685	4.08576	4.56682	3.88557	3.44626	3.36877	3.35473	4.5373
ENSG00000008294	SPAG9	sperm associated antigen 9 [Source:HGNC Symbol;Acc:HGNC:14524]	protein_coding	17	6.34767	6.1373	5.96648	4.88362	5.4793	5.69404	4.69544	5.92172	5.77347	5.30195	5.56255	4.87381	5.73173	5.72846	5.63285	6.09761	4.91313	6.09001	5.8189	6.15381	5.83769	5.80735	6.04941	6.03056	5.78005	6.17572	4.97453	4.54288	5.74604	5.47541	6.51302
ENSG00000008324	SS18L2	SS18 like 2 [Source:HGNC Symbol;Acc:HGNC:15593]	protein_coding	3	4.61706	4.08576	4.44294	4.89093	4.82985	4.5509	5.09972	4.16752	4.53792	4.46467	4.41549	4.35966	4.41143	4.51096	4.57289	4.26379	4.58075	4.26379	4.52669	4.7241	4.26903	4.46728	4.64789	4.26604	4.51665	4.34696	4.65707	4.20085	4.63343	4.56377	4.29278
ENSG00000008382	MPND	MPN domain containing [Source:HGNC Symbol;Acc:HGNC:25934]	protein_coding	19	4.78136	6.09339	5.69683	5.15623	5.16631	6.26791	5.32409	5.27426	5.22226	5.8268	5.01033	5.39472	5.43496	5.85499	5.13175	5.48446	5.82807	5.88044	5.48059	5.47086	5.31796	5.24375	6.0376	5.43463	5.31252	5.65048	5.20124	5.47314	6.14954	5.45352	5.2555
ENSG00000008394	MGST1	microsomal glutathione S-transferase 1 [Source:HGNC Symbol;Acc:HGNC:7061]	protein_coding	12	7.80168	8.83128	8.63673	7.9847	7.41735	7.5479	7.67532	8.39545	7.61088	7.67143	7.5744	8.50728	7.39601	8.05115	8.21849	9.59117	7.08799	8.97094	8.9733	8.03276	7.92178	8.17253	8.18562	8.45533	8.17976	8.18175	8.44066	7.70356	8.3332	7.81429	8.56872
ENSG00000008405	CRY1	cryptochrome circadian regulator 1 [Source:HGNC Symbol;Acc:HGNC:2384]	protein_coding	12	3.32769	3.47379	3.43563	2.33342	2.27798	1.36177	2.28983	2.86987	3.01078	2.76977	2.73335	2.19219	2.65076	2.91073	2.98732	3.11603	2.24184	3.07211	2.86987	3.07382	2.83794	3.44493	2.78031	3.30451	3.20163	2.74631	2.58015	2.4489	2.84197	2.53356	3.86295
ENSG00000008513	ST3GAL1	ST3 beta-galactoside alpha-2,3-sialyltransferase 1 [Source:HGNC Symbol;Acc:HGNC:10862]	protein_coding	8	5.77189	6.3386	5.84975	4.71534	4.94439	4.57954	4.488	5.31723	5.28466	5.09592	5.10434	5.31288	5.58646	5.28836	5.36842	5.73742	4.8525	5.30049	5.26491	6.14445	5.84574	5.88313	6.01659	5.97361	6.07168	5.82833	5.6865	5.37955	5.7703	5.70819	6.25285
ENSG00000008517	IL32	interleukin 32 [Source:HGNC Symbol;Acc:HGNC:16830]	protein_coding	16	2.57289	5.59634	2.73552	0.992768	0	1.11103	2.20163	1.852	1.43296	2.09761	1.32193	1.73118	0.378512	0.83996	0	2.17313	1.09761	0.650765	1.27501	2.73769	1.51602	3.65535	4.16591	2.50843	2.61824	2.95791	2.96717	2.34483	3.71149	1.64616	1.71809
ENSG00000008710	PKD1	polycystin 1, transient receptor potential channel interacting [Source:HGNC Symbol;Acc:HGNC:9008]	protein_coding	16	4.65363	4.07468	3.87873	4.41819	4.83794	3.75275	3.75916	4.58616	4.41819	4.29499	4.49185	3.89627	4.5601	4.17951	3.24184	4.16912	4.70819	4.1811	4.37782	3.78764	4.02237	3.95327	3.65992	4.73444	4.62644	4.26379	4.60822	4.16832	3.90689	3.79494	4.54597
ENSG00000008838	MED24	mediator complex subunit 24 [Source:HGNC Symbol;Acc:HGNC:22963]	protein_coding	17	5.11312	4.42895	5.1152	4.68762	5.33664	5.17393	4.45681	4.91169	5.11603	5.05572	5.22458	4.79961	4.93263	4.90497	4.85947	4.86344	4.89385	5.19022	5.0054	4.75061	5.0798	4.26903	4.79233	5.16952	4.78816	4.52857	4.7366	4.20945	4.82324	5.37643	5.01167
ENSG00000008853	RHOBTB2	Rho related BTB domain containing 2 [Source:HGNC Symbol;Acc:HGNC:18756]	protein_coding	8	2.88362	4.20633	3.9279	3.73552	3.04789	3.51728	3.71809	4.09424	3.63807	4.52795	4.29646	3.62877	3.40735	4.31904	3.6565	4.4957	3.28096	4.90641	4.31832	3.44493	2.7845	3.48543	4.15299	3.62293	3.24489	3.6241	3.54226	2.53854	3.95791	3.21723	3.46597
ENSG00000008869	HEATR5B	HEAT repeat containing 5B [Source:HGNC Symbol;Acc:HGNC:29273]	protein_coding	2	3.21568	2.98368	2.81762	2.68482	2.72683	2.67129	2.15056	2.51349	3.25248	2.55336	2.62527	1.89142	2.95791	2.94111	2.53854	3.10601	2.07039	3.05485	2.86592	3.1127	2.90111	3.14405	3.10266	2.80941	3.1127	3.08236	2.02503	2.10434	2.67807	2.43029	3.22497
ENSG00000008952	SEC62	SEC62 homolog, preprotein translocation factor [Source:HGNC Symbol;Acc:HGNC:11846]	protein_coding	3	7.17373	6.91922	6.96694	7.00832	7.5713	7.41785	7.54774	6.90677	7.25786	6.94392	7.15704	7.11333	7.07114	6.87971	7.18299	6.69711	7.38189	6.83656	6.72615	6.78044	6.96301	6.90256	6.58241	6.81992	7.00248	6.79753	7.18488	7.28734	6.75261	6.9344	7.0268
ENSG00000008988	RPS20	ribosomal protein S20 [Source:HGNC Symbol;Acc:HGNC:10405]	protein_coding	8	11.322	11.1535	11.2686	11.4277	11.6485	11.6955	11.4834	11.0097	11.3911	11.3813	11.3627	11.3388	11.3728	11.0933	11.371	10.8132	11.6588	10.9023	11.1928	11.6248	11.8839	11.7991	11.4986	11.6398	11.6198	11.4869	11.8237	12.2494	11.6203	11.8537	11.2603
ENSG00000009307	CSDE1	cold shock domain containing E1 [Source:HGNC Symbol;Acc:HGNC:29905]	protein_coding	1	8.00259	8.67828	8.07419	7.51302	8.18512	7.87178	7.37069	8.14552	8.4596	7.89142	8.29944	7.56704	8.4799	8.16877	8.18948	8.43613	7.61265	8.42164	8.06134	8.24788	8.24688	8.31275	8.55976	8.45282	8.19889	8.54423	7.52826	7.23726	7.89154	7.97332	8.37426
ENSG00000009335	UBE3C	ubiquitin protein ligase E3C [Source:HGNC Symbol;Acc:HGNC:16803]	protein_coding	7	4.73985	4.79494	4.42962	4.12019	4.15785	3.62877	3.72247	4.55949	4.40531	4.35966	4.27798	4.11353	4.6865	4.54473	4.06005	4.89093	3.75916	4.81711	4.65363	4.849	4.5656	4.46989	4.77452	4.97728	4.79077	4.59455	4.11603	3.56682	4.40531	3.89821	4.66448
ENSG00000009413	REV3L	REV3 like, DNA directed polymerase zeta catalytic subunit [Source:HGNC Symbol;Acc:HGNC:9968]	protein_coding	6	2.51096	5.41346	2.32481	0.970854	3.30597	1.5656	1.92979	1.83996	2.56071	1.91456	1.48543	1.4957	2.03914	2.07724	2.22651	2.05311	1.73118	2.24793	1.58015	3.87774	2.90689	2.9855	2.8339	2.40599	3.11437	2.35896	2.1635	2.72683	2.6017	1.89918	2.15704
ENSG00000009780	FAM76A	family with sequence similarity 76 member A [Source:HGNC Symbol;Acc:HGNC:28530]	protein_coding	1	2.70266	2.40054	2.88557	2.64847	2.45418	2.58736	1.91839	2.53107	2.93923	2.848	3.13093	2.29278	2.69599	3.15218	3.13914	3.22959	1.85599	2.86196	3.15704	2.07724	2.52105	3.15218	2.65992	2.18903	3.31904	3.30597	2.35332	2.01792	2.37851	2.23266	3.38957
ENSG00000009790	TRAF3IP3	TRAF3 interacting protein 3 [Source:HGNC Symbol;Acc:HGNC:30766]	protein_coding	1	4.02414	3.98914	3.96347	4.40667	3.09592	3.44095	4.54288	3.94767	3.87283	3.99005	3.79286	4.18982	4.73931	4.59216	4.44824	3.33628	3.20477	3.10266	3.96347	4.51412	4.67807	4.48349	3.31615	4.37156	4.20242	4.02237	4.4822	3.97545	3.88753	4.70598	3.91073
ENSG00000009830	POMT2	protein O-mannosyltransferase 2 [Source:HGNC Symbol;Acc:HGNC:19743]	protein_coding	14	3.44228	3.854	3.03914	4.03298	3.48414	3.7939	2.53107	4.5373	3.9486	2.98003	4.07211	3.70487	4.38543	2.96532	3.11603	4.50398	3.36457	3.6893	2.62293	3.56925	3.76977	2.83592	2.76341	3.88947	3.64501	3.87381	3.74093	4.15299	2.10769	2.95977	4.32193
ENSG00000009844	VTA1	vesicle trafficking 1 [Source:HGNC Symbol;Acc:HGNC:20954]	protein_coding	6	4.34767	4.95373	4.55213	4.23113	4.11603	4.14078	4.10434	4.68145	4.44559	4.78398	4.32912	4.39369	4.33914	4.64559	4.46989	4.91934	4.29131	4.79338	4.79442	4.54102	4.37365	4.75061	4.60051	4.43696	4.33128	4.80271	3.8885	3.82579	4.64731	4.35332	4.88557
ENSG00000009950	MLXIPL	MLX interacting protein like [Source:HGNC Symbol;Acc:HGNC:12744]	protein_coding	7	2.91839	0.594549	1.70929	1.98185	2.29866	1.31034	2.95606	2.7866	2.58015	1.67807	2.35614	2.0635	2.45681	0.669027	2.37016	1.70929	1.65992	1.42761	1.41684	2.59932	1.28096	1.38957	1.07039	1.9222	2.31904	2.80735	2.66903	1.84398	0.575312	2.69377	2.29278
ENSG00000009954	BAZ1B	bromodomain adjacent to zinc finger domain 1B [Source:HGNC Symbol;Acc:HGNC:961]	protein_coding	7	5.11562	5.04264	5.01926	4.43696	4.40939	4.09677	4.42492	4.91456	4.82018	4.48736	4.82222	4.48736	4.7703	4.75328	4.75542	4.87283	4.44824	4.54164	4.69377	5.14323	5.00585	4.95977	4.99277	5.0691	4.92125	5.19219	4.48414	4.19692	4.5472	4.50526	5.23228
ENSG00000010017	RANBP9	RAN binding protein 9 [Source:HGNC Symbol;Acc:HGNC:13727]	protein_coding	6	4.24793	4.46923	4.27575	3.79077	4.17792	4.61176	3.88069	4.3505	4.59395	4.05137	4.07296	3.76129	4.90014	4.39094	4.59634	4.44361	4.69209	4.70432	4.48929	4.05745	4.27947	4.11936	4.08321	4.07382	4.14649	4.49506	4.02591	3.26754	4.23726	3.84499	4.40259
ENSG00000010072	SPRTN	SprT-like N-terminal domain [Source:HGNC Symbol;Acc:HGNC:25356]	protein_coding	1	2.47249	2.94298	2.64847	2.03914	2.13422	1.54597	2.49057	2.52607	2.17313	2.37016	2.79701	1.91456	2.55336	2.6893	2.63691	2.69377	2.65076	3.19061	2.62994	2.52356	3.22033	2.33056	3.1127	2.47768	2.73985	3.33199	1.86394	1.99639	2.46728	2.40327	2.926
ENSG00000010165	EEF1AKNMT	eEF1A lysine and N-terminal methyltransferase [Source:HGNC Symbol;Acc:HGNC:24248]	protein_coding	1	4.48607	4.62117	4.70321	4.33771	4.488	4.62293	4.61883	4.64212	4.84549	5.03034	4.46467	4.93216	4.67638	4.72465	4.30889	4.75007	4.60288	4.56438	4.48027	5.06221	4.56925	4.39643	4.62877	4.40327	4.43829	4.67243	4.34056	4.42828	4.29131	4.11603	4.75489
ENSG00000010219	DYRK4	dual specificity tyrosine phosphorylation regulated kinase 4 [Source:HGNC Symbol;Acc:HGNC:3095]	protein_coding	12	4.86196	4.55152	4.57652	5.19417	5.45022	4.81301	5.24146	5.07852	4.56864	4.8846	5.62381	4.84699	4.64443	5.04614	4.40667	4.93216	4.42156	4.79597	4.90545	5.08321	4.53543	5.00675	4.8535	4.85449	3.95884	5.17193	4.86443	4.24869	4.59932	5.24108	4.68145
ENSG00000010244	ZNF207	zinc finger protein 207 [Source:HGNC Symbol;Acc:HGNC:12998]	protein_coding	17	6.27966	6.824	6.47411	5.34199	5.76607	5.03034	5.4545	6.15097	5.9743	5.86196	5.7703	5.63285	6.15117	6.25852	6.17732	6.43729	5.64328	6.43212	6.33825	6.28411	6.13031	6.4793	6.47994	6.416	6.23879	6.59186	5.76394	4.94345	6.37243	6.05181	6.58241
ENSG00000010256	UQCRC1	ubiquinol-cytochrome c reductase core protein 1 [Source:HGNC Symbol;Acc:HGNC:12585]	protein_coding	3	8.96726	8.79295	8.99594	8.90845	9.06107	8.7501	8.48704	8.88056	8.92647	9.07532	8.75221	8.83709	8.88472	8.95198	8.90099	9.08116	8.9065	9.00298	9.03309	8.62834	8.87918	8.68619	8.64847	8.70332	9.0324	8.71771	9.00714	9.24201	8.84565	8.83048	8.77311
ENSG00000010270	STARD3NL	STARD3 N-terminal like [Source:HGNC Symbol;Acc:HGNC:19169]	protein_coding	7	5.80555	5.70183	5.83365	5.24413	5.55275	5.40088	5.61618	5.32409	5.68004	5.87873	6.00203	5.26941	5.54133	5.83112	5.76315	5.31976	5.29499	5.75969	5.67976	5.67158	5.8885	6.05333	5.93876	5.24945	5.81327	5.95629	5.52136	5.22535	5.6091	5.68257	5.85922
ENSG00000010278	CD9	CD9 molecule [Source:HGNC Symbol;Acc:HGNC:1709]	protein_coding	12	9.30168	9.44357	9.37447	9.4257	9.33016	9.51771	9.36602	9.36394	9.24821	9.42846	9.32398	9.46046	9.45672	9.68347	9.65189	9.47743	8.98083	9.66606	9.69848	9.44712	9.20706	9.2826	9.59451	9.10085	9.02873	9.15682	9.05696	8.78244	9.68759	9.11236	9.17645
ENSG00000010292	NCAPD2	non-SMC condensin I complex subunit D2 [Source:HGNC Symbol;Acc:HGNC:24305]	protein_coding	12	3.99367	4.26228	3.52857	5.08406	4.49697	3.4019	3.08236	4.5292	4.42694	3.60051	3.39506	3.59335	3.87184	4.38336	3.86987	4.68257	3.70819	3.99639	3.80632	4.37712	3.65421	3.58135	3.60999	4.14975	4.12516	3.96162	3.48156	3.17792	3.75489	3.45022	4.04789
ENSG00000010295	IFFO1	intermediate filament family orphan 1 [Source:HGNC Symbol;Acc:HGNC:24970]	protein_coding	12	5.40156	5.0635	5.32625	4.8485	4.73769	4.77083	5.20046	5.29572	5.04571	5.17433	5.18547	4.97085	5.08023	5.07339	4.91025	5.15137	5.52105	5.02059	4.97499	5.46695	5.2765	5.27724	5.0635	5.41109	5.47962	5.48704	5.5741	5.26303	5.07382	5.42089	5.18824
ENSG00000010310	GIPR	gastric inhibitory polypeptide receptor [Source:HGNC Symbol;Acc:HGNC:4271]	protein_coding	19	2.44095	1.83592	2.25701	1.31615	3.488	4.31252	2.52105	2.31325	2.82782	2.19219	2.08066	1.25701	2.33914	2.63691	2.57046	0.739848	3.05137	0.895303	1.26903	1.70044	1.36177	1.10434	0.536053	1.56071	2.30159	3.01078	0.847997	1.95233	0.443607	0.970854	1.74416
ENSG00000010318	PHF7	PHD finger protein 7 [Source:HGNC Symbol;Acc:HGNC:18458]	protein_coding	3	2.37016	1.84398	2.89336	1.65535	2.80941	2.61353	1.8953	2.46205	2.03562	3.61235	1.69153	3.09761	2.38405	2.22959	2.71149	3.05832	3.47508	2.01792	2.848	3.1177	2.34767	2.24489	2.38681	3.05485	3.04963	3.33485	1.93734	3.14078	2.50589	2.57531	2.14731
ENSG00000010322	NISCH	nischarin [Source:HGNC Symbol;Acc:HGNC:18006]	protein_coding	3	4.66619	4.23955	4.46858	3.9991	3.95233	4.59276	3.66676	3.98914	3.98094	3.70708	4.43962	4.38128	4.10852	4.20711	4.2765	3.85997	3.89821	3.77189	4.12598	4.6427	4.51728	4.52482	3.82782	4.85848	4.62176	4.2765	4.35826	4.80012	4.40122	4.72683	4.34056
ENSG00000010327	STAB1	stabilin 1 [Source:HGNC Symbol;Acc:HGNC:18628]	protein_coding	3	7.0433	2.64155	5.76049	3.73444	3.49953	2.37016	3.59932	5.74819	4.98322	5.39506	5.11437	4.45943	4.87381	4.77663	4.43563	5.12184	5.19219	5.04789	5.19338	6.14954	5.78162	5.17911	3.67582	6.55903	6.35966	6.44311	6.48929	6.35226	4.57107	6.17712	5.96
ENSG00000010361	FUZ	fuzzy planar cell polarity protein [Source:HGNC Symbol;Acc:HGNC:26219]	protein_coding	19	3.65421	3.28983	4.14405	4.40599	4.79961	4.83946	4.19298	3.56925	4.09085	3.80219	3.50208	4.08576	3.84499	3.8679	4.32121	3.07553	4.06609	3.58856	3.89724	3.42895	3.78136	3.65421	4.15462	4.23802	4.79286	3.28983	3.854	4.18428	4.0027	3.95791	3.51349
ENSG00000010404	IDS	iduronate 2-sulfatase [Source:HGNC Symbol;Acc:HGNC:5389]	protein_coding	X	5.43229	5.73417	5.38785	4.99729	5.15259	5.09677	4.7845	5.0691	5.33163	4.92837	5.33807	4.73444	5.57471	5.50048	5.65478	5.40769	4.82375	4.9279	5.16269	5.48253	5.59365	5.70404	5.58165	5.57894	5.42526	5.62088	5.14445	4.29866	5.46761	4.98277	5.71287
ENSG00000010438	PRSS3	serine protease 3 [Source:HGNC Symbol;Acc:HGNC:9486]	protein_coding	9	0	0	0	0.992768	0.604071	0.505891	1.42761	0.389567	1.83996	2.38128	0	1.03562	1.41143	1.67807	2.03914	0.526069	0.526069	0.333424	0.678072	0	0	0	1.1375	0	0	0	0	1.34483	0	0	0
ENSG00000010539	ZNF200	zinc finger protein 200 [Source:HGNC Symbol;Acc:HGNC:12993]	protein_coding	16	3.44758	2.51602	2.92029	2.17632	2.97085	2.11103	2.14078	2.38128	3.04264	2.12763	2.80941	2.91265	3.07382	2.76129	3.32193	2.33056	2.38681	2.81352	2.98185	3.04614	3.09592	2.488	2.73769	3.0054	3.15381	3.35896	2.65535	2.71149	2.71589	3.08406	3.03034
ENSG00000010610	CD4	CD4 molecule [Source:HGNC Symbol;Acc:HGNC:1678]	protein_coding	12	6.65292	5.81173	7.0691	6.45598	5.19889	5.12267	6.0237	6.85162	5.72901	5.98094	6.04592	6.26209	6.13258	6.18982	6.09424	6.19908	5.57501	5.67299	5.77162	7.49177	6.75929	7.05028	6.04505	7.27072	6.77808	7.24298	7.04614	5.87922	6.56499	7.15502	6.97602
ENSG00000010626	LRRC23	leucine rich repeat containing 23 [Source:HGNC Symbol;Acc:HGNC:19138]	protein_coding	12	3.94017	3.54473	2.93923	4.31759	5.15543	4.49313	4.49249	3.81865	4.34056	4.29499	4.26003	3.8125	4.04264	3.77294	4.05311	2.69822	4.89142	3.91552	3.23266	3.7366	4.23955	4.11187	4.20633	3.12928	3.93546	2.96901	4.11853	4.6427	3.66903	3.85499	3.54597
ENSG00000010671	BTK	Bruton tyrosine kinase [Source:HGNC Symbol;Acc:HGNC:1133]	protein_coding	X	5.70736	5.29389	5.02989	4.95466	4.96855	5.17911	5.52136	5.67835	5.31325	5.61058	5.11936	5.29939	4.94626	5.43162	5.26078	5.65048	5.43563	5.70764	5.60881	5.58916	5.1635	5.70404	5.90977	5.60496	4.99684	5.41075	5.09719	5.23419	5.84775	5.58256	5.51538
ENSG00000010704	HFE	homeostatic iron regulator [Source:HGNC Symbol;Acc:HGNC:4886]	protein_coding	6	3.90977	4.68257	4.21412	2.72247	3.58015	2.54102	3.22188	3.74631	2.91265	3.25248	2.69153	3.59694	3.62059	3.9644	3.24184	3.19692	2.73118	3.95884	3.854	4.30159	3.84699	4.34554	4.82069	4.43162	3.63575	4.17712	3.26903	2.53107	4.80993	4.2765	4.09255
ENSG00000010803	SCMH1	Scm polycomb group protein homolog 1 [Source:HGNC Symbol;Acc:HGNC:19003]	protein_coding	1	2.98003	4.01881	2.47508	2.31034	3.20789	2.53605	1.66903	2.79077	2.64155	2.52356	2.45154	2.31615	3.26754	3.12763	3.19849	3.17313	3.09085	3.0036	3.04439	2.53854	2.90689	2.88753	2.49057	2.36737	2.488	2.24184	2.39506	2.12763	2.72901	2.35332	3.18903
ENSG00000010810	FYN	FYN proto-oncogene, Src family tyrosine kinase [Source:HGNC Symbol;Acc:HGNC:4037]	protein_coding	6	6.23285	5.1102	5.3505	5.06091	6.17792	5.80116	6.13052	5.58826	6.27557	4.74578	6.192	5.2854	6.20359	5.44195	6.31325	4.52482	5.6585	4.63343	5.48543	4.86542	6.0663	5.74443	4.72083	4.75007	5.21218	5.96116	5.67525	5.68734	4.56925	5.64039	5.99458
ENSG00000010818	HIVEP2	HIVEP zinc finger 2 [Source:HGNC Symbol;Acc:HGNC:4921]	protein_coding	6	2.87578	2.02503	2.44361	1.42761	1.63227	1.3505	1.42761	2.05311	2.24793	1.32769	1.97453	1.11103	2.25096	2.02503	1.99639	1.60407	1.11103	1.01436	1.64616	2.02148	2.39232	2.13093	1.97085	2.25701	2.4957	2.3505	1.62293	1.41684	1.88362	1.852	2.75702
ENSG00000011007	ELOA	elongin A [Source:HGNC Symbol;Acc:HGNC:11620]	protein_coding	1	5.05918	5.1102	4.67638	4.5735	4.26828	4.14975	4.11686	4.71644	4.48285	4.30524	4.23496	4.32553	4.45943	4.5735	4.56499	4.81558	4.00809	4.66676	4.7252	4.94298	4.58616	4.73606	4.88118	4.81865	4.61589	4.74039	4.2891	4.32121	4.82426	4.40871	5.16591
ENSG00000011009	LYPLA2	lysophospholipase 2 [Source:HGNC Symbol;Acc:HGNC:6738]	protein_coding	1	6.02724	5.67638	5.85748	5.97728	5.35262	5.78346	5.9855	5.93593	5.92955	6.18864	6.05246	6.0197	5.83517	5.97131	6.14629	5.89045	6.0332	6.14812	5.853	5.83238	5.71342	5.81429	5.7447	5.8748	6.00405	5.89069	5.87627	5.81378	5.75969	5.76049	5.87848
ENSG00000011021	CLCN6	chloride voltage-gated channel 6 [Source:HGNC Symbol;Acc:HGNC:2024]	protein_coding	1	3.0268	3.40735	3.80529	2.19535	3.64731	2.63227	2.46467	3.15543	2.48285	2.42492	3.12763	2.68032	3.12433	2.54844	3.05832	3.53481	2.58496	3.33628	3.25248	3.85699	3.36036	3.32048	3.82985	3.53854	2.87971	3.99186	2.97453	2.07724	3.71918	3.16672	3.62994
ENSG00000011028	MRC2	mannose receptor C type 2 [Source:HGNC Symbol;Acc:HGNC:16875]	protein_coding	17	4.70487	5.62205	5.72028	6.19219	5.96855	6.55796	6.38922	5.93923	5.89918	6.2666	6.2151	6.17931	5.83238	6.33485	6.19692	5.69014	5.82451	5.69042	5.83137	5.1152	4.37226	4.99005	5.4614	5.01569	4.32121	5.02059	5.32984	5.13299	5.55612	5.27053	5.65048
ENSG00000011052	NME1-NME2	NME1-NME2 readthrough [Source:HGNC Symbol;Acc:HGNC:33531]	protein_coding	17	3.16511	3.47379	3.23573	1.14405	2.68032	3.33914	2.55336	3.33485	2.33056	2.73985	2.05311	2.93168	2.88753	2.16672	1.9222	1.64155	2.12102	1.15704	2.82782	2.95606	2.91648	1.85599	3	2.27798	3.18269	2.58015	2.78031	3.51475	1.63691	2.58736	3.74846
ENSG00000011083	SLC6A7	solute carrier family 6 member 7 [Source:HGNC Symbol;Acc:HGNC:11054]	protein_coding	5	1.75702	1.65992	1.56071	0.773996	0.565597	1.13093	1.65076	0.948601	1.0635	1.61824	1.31615	0.505891	0.992768	1.75702	1.05658	1.85599	1.45418	3.14078	2.22342	0.201634	0.948601	0.925999	1.74846	0.356144	0.978196	1.32193	0.475085	1.32769	1.76553	1.36177	0
ENSG00000011114	BTBD7	BTB domain containing 7 [Source:HGNC Symbol;Acc:HGNC:18269]	protein_coding	14	3.30597	4.98322	3.5472	2.3505	2.33056	2.24793	2.14731	3.07553	2.83188	2.26604	2.52356	2.36177	2.96532	2.92029	3.42223	3.10098	2.71589	4.56377	3.5509	3.27947	3.22033	3.89433	3.87086	3.22651	3.25096	3.70598	2.60881	2.18903	3.93452	2.83794	3.28836
ENSG00000011132	APBA3	amyloid beta precursor protein binding family A member 3 [Source:HGNC Symbol;Acc:HGNC:580]	protein_coding	19	4.38888	3.05485	2.95233	3.96901	5.05137	4.45088	3.8679	4.23879	3.92315	4.03826	3.82985	3.31904	4.4614	3.41414	4.06264	3.91934	4.06264	2.91073	2.81558	3.47508	4.01792	3.55213	2.71589	3.68145	3.61471	3.72683	3.74308	3.46336	2.37295	3.5008	4.35403
ENSG00000011143	MKS1	MKS transition zone complex subunit 1 [Source:HGNC Symbol;Acc:HGNC:7121]	protein_coding	17	3.16511	2.80116	2.09424	3.33199	3.61941	2.79701	2.50335	3.07382	2.79494	2.45681	2.9241	2.01792	2.99639	2.40327	2.91456	2.86196	2.22342	2.60644	2.28096	2.83996	3.19061	2.64616	2.28392	2.38128	2.09424	2.46728	2.85997	3.65764	2.1635	1.9855	2.52607
ENSG00000011198	ABHD5	abhydrolase domain containing 5, lysophosphatidic acid acyltransferase [Source:HGNC Symbol;Acc:HGNC:21396]	protein_coding	3	4.37226	4.66391	3.96347	3.16672	3.71149	4.12267	3.73227	4.1035	4.25626	3.64616	4.10182	3.51728	4.44427	4.07039	4.36317	4.37295	4.14323	4.23649	3.95791	4.36177	4.5435	4.55888	4.88264	4.26003	4.44626	4.27128	3.82782	3.95047	4.52105	4.01525	4.71864
ENSG00000011201	ANOS1	anosmin 1 [Source:HGNC Symbol;Acc:HGNC:6211]	protein_coding	X	2.46205	4.24869	3.11936	2.74631	1.42223	2.0635	2.54844	3.21568	1.74416	3.90785	2.34199	3.41549	2.28096	3.87971	2.9855	4.9222	3.1127	5.13668	4.2149	4.16269	1.26903	2.51349	4.41278	3.37295	2.34199	3.34483	3.44095	2.60881	4.15462	2.95233	3.03914
ENSG00000011243	AKAP8L	A-kinase anchoring protein 8 like [Source:HGNC Symbol;Acc:HGNC:29857]	protein_coding	19	5.88557	5.2211	5.4121	5.25096	5.52669	5.49313	5.5245	5.44593	5.60348	5.32012	5.1635	5.59694	5.35014	5.23036	5.3978	5.57622	5.76288	5.15137	5.21179	5.44195	5.51916	5.28133	5.36492	5.70846	5.749	5.84373	5.68145	6.25115	5.41549	5.46107	5.57743
ENSG00000011258	MBTD1	mbt domain containing 1 [Source:HGNC Symbol;Acc:HGNC:19866]	protein_coding	17	2.73985	2.90497	1.90689	1.65992	2.31325	1.5509	1.31034	1.87184	1.83592	1.7137	2.23266	1.96717	1.74416	2.01436	2.09085	2.01792	1.50589	1.99277	1.31034	2.488	2.47508	2.10769	2.37295	2.15056	2.0635	2.55336	1.8679	1.54597	2.10098	2.20789	3.0072
ENSG00000011260	UTP18	UTP18 small subunit processome component [Source:HGNC Symbol;Acc:HGNC:24274]	protein_coding	17	5.99027	5.86096	5.76208	5.37121	5.66278	5.43263	5.43696	5.47444	5.91433	5.36527	5.76686	5.55704	5.94673	5.55305	5.86839	5.82655	5.7952	5.81481	5.84323	5.55704	5.85549	5.91982	5.92362	5.6522	5.972	5.61824	5.29315	5.54319	5.50684	5.63488	5.69153
ENSG00000011275	RNF216	ring finger protein 216 [Source:HGNC Symbol;Acc:HGNC:21698]	protein_coding	7	3.82375	3.81967	3.67356	3.14405	3.58976	2.77821	3.22033	3.48414	3.64501	3.24336	3.46336	3.24489	3.64501	3.12433	3.65191	3.63691	3.27798	3.70377	3.6241	4.04089	3.69377	3.86196	3.69042	3.94767	3.78136	3.83491	3.44228	2.95791	3.59932	3.37156	3.85499
ENSG00000011295	TTC19	tetratricopeptide repeat domain 19 [Source:HGNC Symbol;Acc:HGNC:26006]	protein_coding	17	3.98185	4.35755	4.3067	3.20945	3.62527	3.79701	3.65535	3.69822	4.24413	3.57289	3.7366	3.9486	3.7866	3.97361	3.92315	4.08831	3.55336	4.04789	4.12846	4.16912	4.25776	3.72028	3.60051	4.71918	3.88166	4.71315	4.393	4.26978	4.54535	3.90497	4.59096
ENSG00000011304	PTBP1	polypyrimidine tract binding protein 1 [Source:HGNC Symbol;Acc:HGNC:9583]	protein_coding	19	6.30834	6.95361	6.13791	5.51065	5.64703	5.49697	5.59574	6.14139	6.10413	5.65878	6.03254	5.81147	6.1102	6.09318	6.02569	6.49378	5.68846	6.34003	6.49969	5.92884	5.80349	6.01859	6.09297	6.28337	6.13955	6.2386	5.89191	5.3875	6.13278	5.75034	6.40207
ENSG00000011376	LARS2	leucyl-tRNA synthetase 2, mitochondrial [Source:HGNC Symbol;Acc:HGNC:17095]	protein_coding	3	3.0036	3.59932	2.95047	2.76553	2.774	2.0036	2.69822	2.6893	3.09424	3.10936	2.3978	3.19535	2.58256	3.62877	2.44361	3.43962	2.86196	3.10601	3.36737	2.79701	2.64847	3.20477	2.89336	3.18903	2.76977	2.854	2.67807	2.65764	3.04439	2.81147	2.55827
ENSG00000011405	PIK3C2A	phosphatidylinositol-4-phosphate 3-kinase catalytic subunit type 2 alpha [Source:HGNC Symbol;Acc:HGNC:8971]	protein_coding	11	4.34979	3.54597	3.24793	2.19849	2.5435	1.85599	1.83996	2.74631	2.73769	2.97453	2.30159	1.72247	2.98732	3.03914	2.95977	3.29131	2.09424	3.32193	2.53605	3.63691	3.16189	3.69599	3.20945	3.46989	3.52231	3.69377	1.85599	1.65992	2.926	3.25852	3.59216
ENSG00000011422	PLAUR	plasminogen activator, urokinase receptor [Source:HGNC Symbol;Acc:HGNC:9053]	protein_coding	19	8.62939	8.808	8.4005	9.46316	10.25	10.22	9.82179	9.26484	10.1334	9.64012	9.96194	9.35777	9.81913	9.7764	9.98237	9.37036	9.87986	9.50694	9.89979	8.01335	8.49809	8.29857	8.31859	7.94755	8.66402	8.45968	8.50196	8.71757	8.48127	8.66867	8.70501
ENSG00000011426	ANLN	anillin actin binding protein [Source:HGNC Symbol;Acc:HGNC:14082]	protein_coding	7	2.56316	2.14078	2.29572	1.40054	1.04264	1.48543	0.722466	2.77189	1.96347	2.53854	1.97085	2.23879	2.41684	2.70266	1.34483	3.19377	2.56316	2.84398	2.80323	1.70929	2.1375	1.96717	2.44626	3.15543	2.24184	1.61824	1.20163	1.99277	1.1375	0.9855	3.41819
ENSG00000011451	WIZ	WIZ zinc finger [Source:HGNC Symbol;Acc:HGNC:30917]	protein_coding	19	3.05137	3.62059	3.13586	2.9855	2.32481	2.87971	3.15704	3.08406	3.12928	2.68482	2.96162	3.46858	3.39643	3	2.64155	3.24336	2.81762	3.42089	2.96717	2.99639	3.21101	3.3799	3.01078	3.73877	3.22959	3.19219	3.62877	2.14078	3.74524	3.24184	3.74416
ENSG00000011454	RABGAP1	RAB GTPase activating protein 1 [Source:HGNC Symbol;Acc:HGNC:17155]	protein_coding	9	3.58976	3.20006	3.87283	3.20163	3.1811	2.99095	3.06005	3.32912	3.48027	3.16027	3.67356	3.34056	3.65306	3.43696	3.6311	3.5656	3.08066	3.43029	3.57894	4.26828	3.80219	3.75275	3.32048	3.84699	3.57531	3.55704	3.09761	2.90689	3.47768	3.22033	4.13011
ENSG00000011478	QPCTL	glutaminyl-peptide cyclotransferase like [Source:HGNC Symbol;Acc:HGNC:25952]	protein_coding	19	2.9542	1.68706	2.73118	3.36177	3.11103	3.21101	3.0072	2.54102	3.40327	3.44758	2.93546	3.14568	3.52105	3.17153	3.16189	2.75275	3.849	2.94111	2.93546	2.41414	3.27947	2.73985	3.20006	3.12102	3.16027	2.37016	3.05311	3.01078	2.96717	2.65992	3.30597
ENSG00000011485	PPP5C	protein phosphatase 5 catalytic subunit [Source:HGNC Symbol;Acc:HGNC:9322]	protein_coding	19	4.77873	4.90304	4.71589	4.86691	4.91409	3.9486	4.72574	4.9782	5.0781	4.65076	4.5404	4.48414	4.90641	4.61941	4.93074	5.12516	4.61235	5.03518	4.854	5.0268	4.82528	4.56986	4.99232	4.85549	4.8475	4.8679	4.81301	4.83289	4.62352	4.51475	4.99232
ENSG00000011523	CEP68	centrosomal protein 68 [Source:HGNC Symbol;Acc:HGNC:29076]	protein_coding	2	2.69822	3.29425	2.50589	2.46467	2.67807	3.09592	2.35896	2.71809	2.98732	1.62761	2.55827	3.50462	2.9782	3.00899	2.65076	2.90881	3.14405	2.5656	2.32769	2.488	2.80323	2.16672	2.34767	2.97269	2.48027	2.40327	3.00899	2.06005	2.03562	2.19849	2.27798
ENSG00000011566	MAP4K3	mitogen-activated protein kinase kinase kinase kinase 3 [Source:HGNC Symbol;Acc:HGNC:6865]	protein_coding	2	3.54967	4.1375	3.52105	3.2032	2.80529	3.40871	2.94111	4.14812	3.14893	3.12433	3.64155	3.22959	3.18903	3.90497	3.50589	4.20711	2.29866	4.19613	3.849	3.59455	3.53605	3.40463	3.7939	3.90689	3.6017	3.39094	2.90497	1.87184	3.62293	2.852	3.78241
ENSG00000011600	TYROBP	transmembrane immune signaling adaptor TYROBP [Source:HGNC Symbol;Acc:HGNC:12449]	protein_coding	19	11.3886	10.8816	11.5755	11.7166	11.4086	11.616	12.0298	11.1171	11.3312	11.5262	11.5402	11.4994	11.3627	11.5269	11.6921	10.9399	11.4536	11.1445	11.4881	11.4459	11.5776	11.5219	11.223	11.4222	11.4788	11.5796	11.711	11.7107	11.5245	11.8169	11.123
ENSG00000011638	TMEM159	transmembrane protein 159 [Source:HGNC Symbol;Acc:HGNC:30136]	protein_coding	16	4.35966	4.31325	4	5.06523	5.06178	5.3427	4.36597	5.00988	5.3107	4.88411	5.13586	4.66448	5.04002	5.28651	4.90111	4.99232	4.93074	4.8212	4.66732	5.39746	4.88996	4.90111	5.64414	4.88655	5.1416	4.66789	4.65134	4.45812	4.59156	3.80529	4.83895
ENSG00000012048	BRCA1	BRCA1 DNA repair associated [Source:HGNC Symbol;Acc:HGNC:1100]	protein_coding	17	2.65306	1.52105	1.848	1.926	2.21412	1.28688	1.02148	2.51096	1.76129	2.88362	1.49057	2.72465	1.38405	2.5656	1.71809	2.59694	1.44361	2.52857	2.73118	1.97085	1.87971	1.26303	1.37295	2.32193	2.5656	2.19219	2.43829	1.66448	2.01436	1.49057	2.22033
ENSG00000012061	ERCC1	ERCC excision repair 1, endonuclease non-catalytic subunit [Source:HGNC Symbol;Acc:HGNC:3433]	protein_coding	19	5.78215	5.52857	6.26941	5.57501	6.07318	6.19495	5.96047	5.28244	5.76075	6.06329	5.82604	5.60348	5.84423	5.98823	5.97888	5.75809	6.1375	6.24641	5.78607	5.64212	5.75916	5.75942	5.47216	5.76421	5.51349	5.87332	6.0706	6.06264	6.31615	6.06156	5.35297
ENSG00000012124	CD22	CD22 molecule [Source:HGNC Symbol;Acc:HGNC:1643]	protein_coding	19	1.59932	4.0063	2.42223	2.35896	3.70044	2.38128	2.0072	3.78136	2.69153	3.46597	2.57289	3.62527	3.10098	3.34341	2.40871	3.72465	1.79494	4.22033	3.0268	4.55766	2.26303	3.32193	4.82222	3.75596	2.71809	2.59455	3.9222	2.75489	5.72356	3.65191	4.22033
ENSG00000012171	SEMA3B	semaphorin 3B [Source:HGNC Symbol;Acc:HGNC:10724]	protein_coding	3	1.31034	0	0.831877	1.70929	1.93734	0.163499	1.29278	0.495695	1.19535	0.526069	0.970854	1.02148	1.22033	0	0.411426	0.31034	1.43829	0.948601	0	0	0.773996	0.0426443	0	0.443607	1.46989	0.782409	0.85599	1.40599	0	1.19535	0.83996
ENSG00000012174	MBTPS2	membrane bound transcription factor peptidase, site 2 [Source:HGNC Symbol;Acc:HGNC:15455]	protein_coding	X	2.65076	3.41143	2.74631	2.04614	2.41414	1.96347	2.02857	2.77189	2.74846	2.74201	2.51349	1.95233	2.36737	2.71809	2.51602	2.80941	1.80323	3.04264	2.76129	2.49825	2.488	2.71589	3.18745	2.63227	2.68482	2.66676	2.26903	1.5656	2.64155	2.04614	2.72465
ENSG00000012211	PRICKLE3	prickle planar cell polarity protein 3 [Source:HGNC Symbol;Acc:HGNC:6645]	protein_coding	X	2.99095	3.32193	3.51602	3.05311	2.93546	3.10769	2.08406	2.41143	3.01614	1.95233	3.08916	3.17153	3.12928	2.72028	2.27501	3.18269	2.61117	2.16993	2.854	3.05311	2.96347	3.00899	2.66448	2.86592	3.37573	3.08066	2.27202	1.73552	2.34199	2.90304	2.58976
ENSG00000012232	EXTL3	exostosin like glycosyltransferase 3 [Source:HGNC Symbol;Acc:HGNC:3518]	protein_coding	8	3.23573	3.31325	2.76129	2.90689	3.30012	2.5509	3.15218	3.35614	3.5097	2.80941	2.98914	2.52857	3.7366	2.90497	3.10936	2.6893	2.54597	3.14731	3.07895	3.23419	3.24336	2.87578	3.853	2.74201	3.39917	2.75061	2.90689	2.59216	2.75061	2.56071	3.14893
ENSG00000012660	ELOVL5	ELOVL fatty acid elongase 5 [Source:HGNC Symbol;Acc:HGNC:21308]	protein_coding	6	6.07339	6.57909	6.16932	5.31179	5.11103	5.01881	5.23955	6.16027	5.93097	5.90617	5.92291	5.7252	5.8475	5.88191	5.7252	6.29076	5.63023	6.15745	5.88387	5.99254	6.07168	6.21878	6.50605	6.05745	6.18587	6.43279	5.24298	5.43095	6.1469	5.804	6.19318
ENSG00000012779	ALOX5	arachidonate 5-lipoxygenase [Source:HGNC Symbol;Acc:HGNC:435]	protein_coding	10	7.94965	7.5659	7.70743	7.86134	8.2352	7.37626	7.89609	7.66413	8.04761	7.37938	7.66569	7.67821	8.19682	7.61154	8.02862	7.95635	8.11155	7.52019	7.67793	7.80929	8.08661	7.38733	6.80387	7.71898	7.95024	7.74295	8.05164	7.99464	6.83314	8.13217	8.44617
ENSG00000012817	KDM5D	lysine demethylase 5D [Source:HGNC Symbol;Acc:HGNC:11115]	protein_coding	Y	4.31687	0	4.40327	3.03738	4.2854	0	4.14486	4.71094	4.24869	0	4.16591	3.30451	4.25626	0	3.57531	5.142	4.20006	0	4.29131	5.0648	4.0917	4.39985	0	4.93168	4.16591	5.02148	3.64962	3.37295	0	4.33771	4.93216
ENSG00000012822	CALCOCO1	calcium binding and coiled-coil domain 1 [Source:HGNC Symbol;Acc:HGNC:29306]	protein_coding	12	6.46156	6.0691	6.43896	6.10936	6.633	6.65492	5.11853	6.40548	7.01	5.75141	5.83643	5.6279	6.51223	6.36317	6.32355	6.61883	6.03892	6.33664	5.73363	6.23036	5.97934	5.94134	5.51759	5.87995	6.15886	6.11041	5.93026	5.94134	5.87676	6.14037	6.50653
ENSG00000012963	UBR7	ubiquitin protein ligase E3 component n-recognin 7 [Source:HGNC Symbol;Acc:HGNC:20344]	protein_coding	14	4.15137	3.92695	3.94767	3.29425	3.30159	3.1177	3.65421	4.13175	3.62059	3.70598	4.17712	3.39369	3.81147	4.03298	3.85798	4.18824	3.26303	3.99729	4.60348	4.03034	4.08916	4.20398	3.94767	4.59216	4.39917	3.98003	3.99186	2.75916	3.70708	3.47508	3.93546
ENSG00000012983	MAP4K5	mitogen-activated protein kinase kinase kinase kinase 5 [Source:HGNC Symbol;Acc:HGNC:6867]	protein_coding	14	4.81813	4.1819	4.52732	3.19692	2.65535	3.84197	3.21568	4.39163	4.04002	4.05311	4.72465	3.61471	3.89045	4.82222	4.40463	5.40122	3.88264	5.22959	4.92315	3.74953	4.22342	4.30305	3.90881	4.16912	4.13668	4.60703	2.854	2.27798	4.0917	3.93263	4.69209
ENSG00000013016	EHD3	EH domain containing 3 [Source:HGNC Symbol;Acc:HGNC:3244]	protein_coding	2	3.26003	2.03562	2.57046	2.33056	2.7845	1.86394	2.18903	2.83592	2.88362	2.74846	2.27798	1.90304	2.62761	2.71809	2.72465	2.1635	2.18587	2.58256	2.41684	1.60881	2.44361	2.20789	1.60881	2.29572	2.93923	2.70266	2.04614	1.61353	1.77821	2.01792	2.88753
ENSG00000013275	PSMC4	proteasome 26S subunit, ATPase 4 [Source:HGNC Symbol;Acc:HGNC:9551]	protein_coding	19	6.31922	6.13791	6.28817	6.0864	5.71534	5.46271	5.89093	6.29094	6.03452	6.34961	5.9493	6.31886	5.91839	6.22632	6.05202	6.60259	5.61883	6.49857	6.70169	6.33307	6.14588	5.95233	6.26922	6.0468	6.45055	6.23726	6.13011	6.24203	6.26866	5.7666	6.12908
ENSG00000013288	MAN2B2	mannosidase alpha class 2B member 2 [Source:HGNC Symbol;Acc:HGNC:29623]	protein_coding	4	5.15704	5.13996	5.36317	5.10601	4.78555	5.02591	4.9644	5.48961	5.26978	5.10266	5.26341	5.28096	5.14445	5.60881	5.57984	5.39678	4.79181	5.3799	5.41752	5.34163	5.03958	5.24375	5.04701	5.27165	4.98596	5.30049	4.84248	4.25852	5.0505	5.0691	5.43829
ENSG00000013306	SLC25A39	solute carrier family 25 member 39 [Source:HGNC Symbol;Acc:HGNC:24279]	protein_coding	17	6.58361	6.78424	6.29205	6.62395	6.03144	5.87676	6.63445	6.61442	6.37278	6.42459	6.33235	6.45615	6.22226	6.41988	6.15644	6.69125	6.51885	6.43863	6.51444	6.29223	6.25134	6.40667	6.60674	6.48768	6.35421	6.3203	6.48671	6.64703	6.73173	6.40242	5.95257
ENSG00000013364	MVP	major vault protein [Source:HGNC Symbol;Acc:HGNC:7531]	protein_coding	16	7.96826	7.49057	7.57266	6.99481	7.18369	7.16772	7.38448	7.22988	7.42626	7.33691	7.53224	7.43971	7.28836	7.2211	7.41193	7.34873	7.60829	7.01424	7.43763	6.76805	7.02381	7.30588	7.13134	6.90617	7.32121	7.53535	7.05507	7.262	6.94965	7.46426	7.1536
ENSG00000013374	NUB1	negative regulator of ubiquitin like proteins 1 [Source:HGNC Symbol;Acc:HGNC:17623]	protein_coding	7	5.25248	5.2604	5.34305	4.56438	4.78555	4.84599	4.71534	5.01391	4.79077	4.93026	4.99232	4.55704	5.22959	4.79909	5.40667	5.1918	4.80839	5.01302	4.83592	5.59962	5.48543	5.29315	4.92362	5.74631	5.46041	5.47671	4.6017	4.42089	4.69822	4.92458	5.32085
ENSG00000013375	PGM3	phosphoglucomutase 3 [Source:HGNC Symbol;Acc:HGNC:8907]	protein_coding	6	4.44228	4.87135	4.23649	3.79286	4.00988	4.13832	4.03386	3.70929	4.35896	4.39917	4.30889	3.65076	4.51096	4.13258	3.94486	4.77768	4.70321	5.16229	4.75649	3.14241	4.16832	3.7301	4.64097	3.49953	4.38474	4.43095	4.01257	3.0268	4.39163	3.66107	4.59036
ENSG00000013392	RWDD2A	RWD domain containing 2A [Source:HGNC Symbol;Acc:HGNC:21385]	protein_coding	6	2.10098	2.13422	2.09761	1.9855	1.68257	2.12102	2	1.56071	1.9222	0.871844	1.72683	1.40599	2.21723	2.18587	2.01792	1.76977	1.77821	1.95606	1.74846	1.53107	1.68706	1.80735	1.852	1.40054	1.58496	1.61824	1.5008	2.08746	1.82782	1.64616	2.37573
ENSG00000013441	CLK1	CDC like kinase 1 [Source:HGNC Symbol;Acc:HGNC:2068]	protein_coding	2	5.75782	5.06824	5.59574	5.19022	5.18745	5.56529	5.26153	4.60348	4.70377	4.72792	4.88801	5.01033	5.46271	5.34376	5.64357	4.87873	5.03914	4.35544	4.91121	5.59305	5.39506	5.28762	4.85449	5.45187	5.76368	5.80426	5.08321	5.23419	4.96625	5.37504	5.84097
ENSG00000013503	POLR3B	RNA polymerase III subunit B [Source:HGNC Symbol;Acc:HGNC:30348]	protein_coding	12	1.03562	3.44493	1.21412	1.25096	1.51602	0.565597	0.879706	1.53605	1.37295	1.774	1.42761	1.07724	0.782409	1.65535	1.55582	1.7866	1.22033	2.04614	1.29866	2.19219	1.48027	1.4489	2.90689	1.26303	1.30451	1.4957	1.26303	1.91073	2.8339	0.978196	2.0635
ENSG00000013523	ANGEL1	angel homolog 1 [Source:HGNC Symbol;Acc:HGNC:19961]	protein_coding	14	5.07125	4.80684	4.52042	3.94298	3.97361	4.23726	3.84097	4.16269	4.35755	4.36807	4.08321	4.08746	4.83238	4.35685	4.24717	4.23649	4.12846	4.42021	3.96347	4.65821	5.31723	4.51475	4.60526	4.97361	4.91313	4.79181	4.56377	3.97269	4.06437	4.17393	4.91504
ENSG00000013561	RNF14	ring finger protein 14 [Source:HGNC Symbol;Acc:HGNC:10058]	protein_coding	5	5.40463	5.8505	5.51696	4.52105	4.66334	5.24679	4.54473	5.15623	5.27501	5.29939	5.17592	4.99322	4.86344	5.66931	5.43029	5.48832	4.84046	5.69988	5.67016	5.59425	5.28021	5.38336	5.68426	5.1635	4.87873	5.08449	4.57531	4.5509	5.66562	4.86146	5.67186
ENSG00000013563	DNASE1L1	deoxyribonuclease 1 like 1 [Source:HGNC Symbol;Acc:HGNC:2957]	protein_coding	X	5.2589	5.06091	5.32517	5.01525	4.60881	4.33842	5.04089	5.68313	5.19219	5.39232	5.36982	5.48961	5.24527	5.36247	5.23917	5.78267	5.4266	5.53792	5.56133	5.18587	4.87381	5.06005	5.48543	4.99774	5.14649	5.28133	5.17033	4.69766	5.53605	5.02326	5.33485
ENSG00000013573	DDX11	DEAD/H-box helicase 11 [Source:HGNC Symbol;Acc:HGNC:2736]	protein_coding	12	3.55582	2.83996	2.71809	1.26903	3.83592	2.63459	3.15704	2.37016	3.40599	3.39643	3.12928	2.95791	3.51223	2.75702	3.9644	2.56316	3.17153	2.62994	3.24945	3.41549	3.04089	3.12928	2.98368	1.70929	3.74739	3.6792	2.54597	3.99095	1.9222	3.20163	2.95606
ENSG00000013583	HEBP1	heme binding protein 1 [Source:HGNC Symbol;Acc:HGNC:17176]	protein_coding	12	6.65592	7.49841	6.83188	6.85137	6.1979	6.75261	6.17772	7.24774	6.39008	6.99752	6.64803	7.1152	6.58706	7.02989	6.48317	7.43821	6.71232	7.22188	6.65693	7.26191	6.80735	7.01659	7.39678	7.09687	6.86171	6.74416	7.14741	6.65678	7.3844	6.66292	6.81519
ENSG00000013619	MAMLD1	mastermind like domain containing 1 [Source:HGNC Symbol;Acc:HGNC:2568]	protein_coding	X	1.57531	1.84398	2.17632	1.774	1.91456	1.86394	0.400538	1.65992	2.51854	1.91456	1.18269	1.18903	2.51602	2.02857	1.25096	1.37851	1.44361	1.16993	0.823749	1.94111	1.73985	1.32769	1.26903	1.52105	2.0036	1.8953	1.79909	1.26303	1.69153	1.73118	2.63227
ENSG00000013725	CD6	CD6 molecule [Source:HGNC Symbol;Acc:HGNC:1691]	protein_coding	11	0.475085	2.01792	1.04264	0.687061	1.11103	2.1177	1.36177	0.62293	1.1177	2.46205	1.40054	1.59455	0.641546	1.87184	1.97085	1.95977	0.298658	2.48285	1.84398	1.83996	0.298658	0.62293	1.23879	1.29278	0.863938	0.678072	0.454176	0.765535	1.68257	1.07724	0.594549
ENSG00000013810	TACC3	transforming acidic coiled-coil containing protein 3 [Source:HGNC Symbol;Acc:HGNC:11524]	protein_coding	4	4.66676	4.88215	4.53667	4.64616	4.23802	3.91169	4.65363	5.04527	4.43496	5.17592	4.7301	5.16993	4.50335	5.02857	4.59455	5.03738	5.04658	4.75756	5.08321	4.71973	4.3799	4.27053	4.32553	5.05528	4.38819	4.81865	5.28762	4.97407	4.58616	4.76977	4.32265
ENSG00000014123	UFL1	UFM1 specific ligase 1 [Source:HGNC Symbol;Acc:HGNC:23039]	protein_coding	6	3.67469	4.16189	3.98641	2.64847	3.69042	3.06695	2.60407	3.55336	3.88264	3.21257	3.61353	2.93923	3.89821	3.67129	3.81865	3.63923	2.83188	4.15299	3.55949	3.81762	3.80012	3.92695	3.82273	3.59216	3.62644	3.80735	2.96717	2.68706	3.73985	3.45549	4.0917
ENSG00000014138	POLA2	DNA polymerase alpha 2, accessory subunit [Source:HGNC Symbol;Acc:HGNC:30073]	protein_coding	11	3.34341	3.63459	2.65992	3.0036	3.03034	3.08916	3.32481	2.87381	3.12102	2.83794	3.06695	2.86987	3.17313	2.47249	2.848	3.71149	3.36457	3.43429	2.9279	3.10936	3.22342	3.07553	3.72901	2.926	2.66221	3.39643	3.05137	2.47249	1.83592	2.45943	2.23879
ENSG00000014164	ZC3H3	zinc finger CCCH-type containing 3 [Source:HGNC Symbol;Acc:HGNC:28972]	protein_coding	8	3.34625	3.44626	3.18428	3.08916	3.02148	2.94298	3.25701	3.45154	3.30012	2.68257	3.60999	3.36177	3.02148	2.71809	3.37712	3.8885	3.10769	3.488	3.24336	3.62293	3.03034	3.55704	3.29278	3.61117	2.78869	3.63807	3.5472	2.76129	3.43563	3.34341	4.02503
ENSG00000014216	CAPN1	calpain 1 [Source:HGNC Symbol;Acc:HGNC:1476]	protein_coding	11	6.5306	6.89748	6.8505	6.60318	6.11603	6.33307	6.45697	6.78647	6.56925	6.6879	6.42928	6.55059	6.62454	6.71644	6.66676	6.82222	6.41041	6.6946	6.67511	6.4614	6.33896	6.45236	6.77373	6.50335	6.52042	6.61692	6.28263	5.84624	6.51302	6.61014	6.72042
ENSG00000014257	ACP3	acid phosphatase 3 [Source:HGNC Symbol;Acc:HGNC:125]	protein_coding	3	1.37851	1.68706	1.926	2.16993	2.98732	0.495695	1.73552	0.565597	2.06695	0.333424	1.1177	0.485427	1.64155	1.02857	1.40054	1.09761	0.632268	0.903038	1.98914	1.07724	2.07382	1.55582	1.22033	1.72683	1.53107	2.02857	0.895303	0.773996	1.926	1.04963	1.4489
ENSG00000014641	MDH1	malate dehydrogenase 1 [Source:HGNC Symbol;Acc:HGNC:6970]	protein_coding	2	7.54944	8.28267	7.81147	7.6517	7.62388	7.54489	7.86394	8.10659	7.71266	8.20276	7.68321	7.76699	7.38965	7.96307	7.51791	8.41684	7.49105	8.37869	8.06323	7.97269	7.55044	7.80213	8.16837	7.9655	7.4143	7.78136	7.74672	7.34092	8.12205	7.60837	7.9535
ENSG00000014824	SLC30A9	solute carrier family 30 member 9 [Source:HGNC Symbol;Acc:HGNC:1329]	protein_coding	4	4.50589	5.35226	5.06609	4.24793	3.94017	3.86394	4.5097	4.63052	4.42492	4.41075	4.18982	4.16591	4.8505	4.71534	5.02591	4.82069	3.69153	4.91839	4.95745	5.32301	5.01748	5.23266	5.37086	5.01391	4.69042	5.16108	4.765	4.06781	4.7447	4.32553	5.15462
ENSG00000014914	MTMR11	myotubularin related protein 11 [Source:HGNC Symbol;Acc:HGNC:24307]	protein_coding	1	1.63227	1.81558	2.26903	2.18903	3.99095	2.33628	1.81558	1.88753	2.67807	2.20163	2.46728	2.34767	2.69377	2.91839	2.53854	2.84197	3.52231	2.45681	2.84599	1.70044	2.68032	1.7866	2.51602	1.27501	1.9782	1.5656	1.60881	1.19535	1.78241	1.5008	1.51602
ENSG00000014919	COX15	cytochrome c oxidase assembly homolog COX15 [Source:HGNC Symbol;Acc:HGNC:2263]	protein_coding	10	3.26454	4.3067	3.79701	3.51854	4.04002	3.51349	3.23419	4.17073	3.87676	3.35755	4.09761	3.18903	3.59813	4.01614	3.55336	3.8953	3.48156	4.13504	3.76871	3.77926	4.13258	4.23802	4.32409	4.17233	3.60051	3.62644	4.08831	3.44095	3.90207	3.31904	3.99639
ENSG00000015133	CCDC88C	coiled-coil domain containing 88C [Source:HGNC Symbol;Acc:HGNC:19967]	protein_coding	14	2.76765	3.04614	3.83188	1.21412	1.21412	1.71809	1.75702	1.08406	1.51602	1.59455	2.5435	0.545968	1.36177	1.71809	1.54597	1.13093	1.8679	2.66676	2.14078	3.08746	2.54102	3.62994	3.67694	2.75275	2.13422	3.28096	2.848	1.83188	3.57894	3.3799	2.64155
ENSG00000015153	YAF2	YY1 associated factor 2 [Source:HGNC Symbol;Acc:HGNC:17363]	protein_coding	12	3.72247	3.94205	4.0268	3.46336	2.75275	2.86987	3.83794	3.51349	2.98003	4.36597	3.31034	2.63227	3.0268	4.3512	3.04963	3.52607	3.53978	3.18745	4.03034	4.35826	3.95606	3.9241	3.94953	4.95791	3.33199	4.24793	3.0054	2.54844	3.93734	4.1035	4.21257
ENSG00000015171	ZMYND11	zinc finger MYND-type containing 11 [Source:HGNC Symbol;Acc:HGNC:16966]	protein_coding	10	4.51286	5.0237	4.24031	3.45418	3.17153	2.57773	3.14241	4.24945	3.73444	3.8748	3.65191	3.44361	3.85798	4.33414	4.1375	4.83441	3.58015	4.56986	4.43095	4.53107	4.63343	4.70874	4.75809	4.37016	4.55582	4.45352	3.66789	2.63923	4.54226	4.11353	4.63517
ENSG00000015285	WAS	WASP actin nucleation promoting factor [Source:HGNC Symbol;Acc:HGNC:12731]	protein_coding	X	5.52951	5.67243	5.64645	5.32337	5.30961	4.6153	5.35826	5.53823	5.43329	4.9241	5.22882	5.33807	5.52513	5.26941	5.39163	5.48091	5.48156	5.35403	5.27724	5.9148	5.7866	5.81558	5.69599	5.97361	6.09677	5.45088	5.92434	6.15826	5.7137	5.88533	5.55582
ENSG00000015475	BID	BH3 interacting domain death agonist [Source:HGNC Symbol;Acc:HGNC:1050]	protein_coding	22	6.30342	7.26501	6.7451	6.55182	5.95815	5.71039	5.94251	6.15987	5.98982	6.3411	5.96947	5.99164	5.87922	6.04614	6.33056	6.58451	6.01123	6.22246	6.43363	6.36755	6.20026	6.64068	6.59006	6.57153	6.59276	6.832	6.72547	6.46499	6.60496	6.78149	6.63023
ENSG00000015479	MATR3	matrin 3 [Source:HGNC Symbol;Acc:HGNC:6912]	protein_coding	5	6.53138	6.84987	6.31379	6.18329	6.46369	5.81096	6.17832	6.67398	6.26641	6.19476	6.48688	6.42559	6.35544	6.32085	6.6427	6.55674	6.01636	6.47784	6.3535	6.9216	6.76686	6.49281	6.31288	6.62659	6.75475	6.58541	6.49745	5.63023	6.2466	6.43095	6.4746
ENSG00000015532	XYLT2	xylosyltransferase 2 [Source:HGNC Symbol;Acc:HGNC:15517]	protein_coding	17	3.47638	2.51854	2.96347	3.60526	3.66562	3.58976	3.45549	3.29425	3.74631	3.20633	3.58015	3.31034	3.67243	3.46205	3.45154	2.8953	3.78555	2.89918	3.10601	3.04614	3.3799	3.13422	3.0054	3.10266	3.41278	3.09255	3.21101	3.04789	3.07724	2.9486	3.48414
ENSG00000015568	RGPD5	RANBP2 like and GRIP domain containing 5 [Source:HGNC Symbol;Acc:HGNC:32418]	protein_coding	2	2.23879	3.47119	1.26303	0.250962	1.05658	0.85599	0.263034	0.613532	1.69599	0.214125	0.275007	1.26303	2.43296	2.30451	0.659925	2.20163	0.565597	0.669027	0.565597	1.31615	3.09085	1.43296	0.604071	1.81558	1.46467	1.9855	1.52105	0.0840643	1.65535	1.71809	1.67807
ENSG00000015676	NUDCD3	NudC domain containing 3 [Source:HGNC Symbol;Acc:HGNC:22208]	protein_coding	7	5.04963	5.20242	5.56499	5.12681	5.33092	4.67016	4.49378	5.21762	5.54628	5.20945	5.31506	4.90545	5.64904	5.26978	5.19377	5.17832	4.83895	5.28799	5.75889	5.4851	5.32876	5.4121	5.35755	5.1639	5.32589	5.66761	4.7866	4.9397	5.20711	4.95791	5.6314
ENSG00000016391	CHDH	choline dehydrogenase [Source:HGNC Symbol;Acc:HGNC:24288]	protein_coding	3	0.536053	1.26903	1.25096	0.263034	0.333424	2.26903	0.400538	0.367371	0.713696	1.22033	0.545968	0.226509	0.565597	0.925999	1.40054	0.871844	0.584963	2.03914	2.06005	0.411426	0.0976108	2.04264	2.29278	1.59932	0.378512	1.40054	0.356144	2.48285	2.04963	0.632268	0
ENSG00000016864	GLT8D1	glycosyltransferase 8 domain containing 1 [Source:HGNC Symbol;Acc:HGNC:24870]	protein_coding	3	4.83086	4.7666	5.13052	5.19298	5.23688	4.96301	5.22381	4.90111	4.8535	5.37608	5.2426	5.23955	5.2149	5.16471	5.05745	4.9472	4.72846	5.04745	5.06221	5.15462	5.26566	5.11977	4.57713	4.67694	5.40803	5.10936	5.18864	5.1177	4.54226	5.01614	4.96162
ENSG00000017260	ATP2C1	ATPase secretory pathway Ca2+ transporting 1 [Source:HGNC Symbol;Acc:HGNC:13211]	protein_coding	3	5.53885	5.80839	5.49633	5.0917	5.13996	4.91695	4.75702	5.64414	5.56712	5.63894	5.15543	5.02768	5.55612	5.55397	5.52482	6.07489	5.16631	5.83971	5.3906	5.26866	4.97269	5.07682	5.41481	5.53419	5.31252	5.30086	4.8212	4.39025	5.1914	4.80116	5.91001
ENSG00000017483	SLC38A5	solute carrier family 38 member 5 [Source:HGNC Symbol;Acc:HGNC:18070]	protein_coding	X	2.19535	0	1.24489	1.19535	2.57531	0.815575	2.96532	0.978196	0.782409	1.38957	2.72247	1.41684	2.21101	0.275007	2.25701	0.918386	1.42761	1.07039	1.98185	1.3505	2.65992	2	0.565597	1.03562	0.687061	1.79494	1.36177	2.04264	1.73985	1.12433	1.79909
ENSG00000017797	RALBP1	ralA binding protein 1 [Source:HGNC Symbol;Acc:HGNC:9841]	protein_coding	18	5.60999	5.18587	5.73796	5.2502	5.62029	5.79312	5.69377	5.36107	5.49889	5.27352	5.58736	5.29499	5.51759	5.65249	5.52795	5.43429	5.40122	5.47541	5.26716	5.42021	5.45648	5.52669	5.59036	5.23074	5.4614	5.54288	5.19495	5.16872	5.39335	5.30889	5.71891
ENSG00000018189	RUFY3	RUN and FYVE domain containing 3 [Source:HGNC Symbol;Acc:HGNC:30285]	protein_coding	4	4.27873	5.51286	4.48929	3.69153	2.89142	3.44626	3.54967	4.83188	3.92695	4.50271	4.07382	3.93168	3.56071	3.8268	3.95606	4.91839	3.51475	4.65421	4.26078	4.80735	4.2555	4.6605	4.66789	5.22535	4.07211	4.88069	4.53045	4.92837	4.58256	3.99458	4.78869
ENSG00000018280	SLC11A1	solute carrier family 11 member 1 [Source:HGNC Symbol;Acc:HGNC:10907]	protein_coding	2	8.35129	6.19121	7.39025	7.98277	9.65671	8.88179	8.23458	7.74201	9.5819	8.31347	8.26941	7.68054	8.80087	7.80613	8.30861	7.3818	8.96881	7.48792	7.56628	6.55167	7.84254	5.79442	5.97499	6.83048	7.58037	6.74591	7.32364	8.74281	6.08852	7.18606	7.58796
ENSG00000018408	WWTR1	WW domain containing transcription regulator 1 [Source:HGNC Symbol;Acc:HGNC:24042]	protein_coding	3	3.2765	4.42089	3.36597	3.60644	4.32409	4.8802	4.72574	3.42358	4.70321	4.69321	4.57773	4.16027	4.38474	4.89869	4.54226	4.39369	4.83895	4.92315	4.3067	2.9279	3.53854	3.95327	5.21839	0.536053	3.13422	3.7761	3.28983	2.29866	4.20006	3.85599	3.73769
ENSG00000018510	AGPS	alkylglycerone phosphate synthase [Source:HGNC Symbol;Acc:HGNC:327]	protein_coding	2	5.18309	6.11915	5.40122	4.69377	4.42089	4.33128	3.69377	5.24793	5.15218	5.17832	4.71973	4.17473	4.75435	5.36387	5.09803	5.94556	4.45286	6.03408	5.39025	5.31868	5.28873	5.62439	5.60792	5.53543	5.24945	5.44493	4.12019	3.55213	5.6372	4.76871	5.19967
ENSG00000018610	CXorf56	chromosome X open reading frame 56 [Source:HGNC Symbol;Acc:HGNC:26239]	protein_coding	X	3.97269	3.77716	3.63575	3.89239	4.24489	3.15381	3.64155	4.08151	3.44758	3.47897	3.08916	3.41954	3.32481	3.22188	3.49185	3.79286	3.66562	4.04352	3.26454	3.98277	3.65764	4.20789	4.0365	3.71589	3.59813	3.64501	3.65764	3.90304	3.87676	4.24489	3.83491
ENSG00000018699	TTC27	tetratricopeptide repeat domain 27 [Source:HGNC Symbol;Acc:HGNC:25986]	protein_coding	2	2.52356	2.80941	2.67807	2.40599	2.31615	1.63227	2.29866	2.66221	2.59455	2.05658	2.01078	2.29572	2.17632	2.62994	2.38681	3.17153	2.53605	2.84398	2.74416	2.81967	2.29866	2.36457	2.62994	3.0054	2.488	2.30159	2.15056	1.97453	2.70266	2.16027	2.3505
ENSG00000018869	ZNF582	zinc finger protein 582 [Source:HGNC Symbol;Acc:HGNC:26421]	protein_coding	19	2.17632	2.07039	2.36177	1.59932	1.40054	1.5509	1.11103	2.15056	0.831877	1.29278	1.1635	0.782409	2.10769	1.12433	1.07039	1.97085	1.45943	1.61353	1.33342	2.22959	1.32769	0.9855	1.70487	1.53107	0.15056	0.807355	1.45943	0.389567	1.39506	1.1635	0.389567
ENSG00000019144	PHLDB1	pleckstrin homology like domain family B member 1 [Source:HGNC Symbol;Acc:HGNC:23697]	protein_coding	11	3.04439	2.85	3.18903	2.69377	3.13914	2.76977	3.40735	3.74093	3.58856	2.86592	3.23113	3.78241	3.58256	2.90111	2.66448	3.45812	3.43962	3.19849	3.29866	3.12763	2.67356	2.63459	1.85997	2.72683	3.10266	3.50335	2.69822	2.97636	1.89142	3.0197	3.58976
ENSG00000019169	MARCO	macrophage receptor with collagenous structure [Source:HGNC Symbol;Acc:HGNC:6895]	protein_coding	2	8.079	7.66185	8.24892	6.472	7.98237	7.76785	7.77439	6.40276	8.26519	9.26597	8.42794	7.1298	6.94579	8.43813	8.2385	6.23534	9.85256	8.88658	9.34525	5.63981	6.30469	6.81109	7.38914	5.37851	6.69877	7.04974	6.48204	8.17876	7.69579	7.37842	7.48462
ENSG00000019485	PRDM11	PR/SET domain 11 [Source:HGNC Symbol;Acc:HGNC:13996]	protein_coding	11	1.28688	1.65992	0.85599	0.475085	1.41143	0.0143553	0.214125	0.847997	0.536053	0.83996	0.948601	0.443607	0.536053	0.992768	1.13093	1.5656	0.62293	2.19849	0.799087	1.28688	0.31034	2.21723	2.41684	1.18269	0.604071	2.14078	1.49057	0.613532	1.9486	1.45943	1.9782
ENSG00000019582	CD74	CD74 molecule [Source:HGNC Symbol;Acc:HGNC:1697]	protein_coding	5	12.4604	12.6879	12.7865	11.0823	10.0578	9.70231	10.1796	11.7281	10.9012	11.2056	11.0447	11.5211	11.2108	10.7968	11.0502	12.0997	11.3689	11.5051	11.3703	13.4685	12.9073	13.3067	12.6417	13.3463	12.903	13.026	13.1669	12.4099	12.9449	13.1873	12.74
ENSG00000019991	HGF	hepatocyte growth factor [Source:HGNC Symbol;Acc:HGNC:4893]	protein_coding	7	1.05658	1	2.4957	0.831877	0.831877	0.286881	1.3505	1.42223	1.20789	0.321928	1.24489	1.59455	1.37851	1.25096	1.32769	1.24489	1.04963	1.83592	1.74846	2.73118	1.75702	1.68706	1.01436	2.4489	1.65076	2.22651	1.92979	0.31034	0.545968	2.07724	0
ENSG00000019995	ZRANB1	zinc finger RANBP2-type containing 1 [Source:HGNC Symbol;Acc:HGNC:18224]	protein_coding	10	3.30012	3.29866	3.5373	2.64155	2.71149	3.33914	2.774	2.76553	3.11103	2.54597	3.25096	2.75275	3.22497	3.06178	3.35614	2.95047	2.93168	3.29131	3.24336	2.91265	3.40054	3.36317	2.98914	3.10266	3.33485	3.37851	2.9855	2.09085	2.90497	2.9486	3.24945
ENSG00000020129	NCDN	neurochondrin [Source:HGNC Symbol;Acc:HGNC:17597]	protein_coding	1	3.67243	2.89918	3.7148	3.20163	3.27798	2.30743	2.77189	3.35614	3.48929	2.96901	2.77821	3.22959	2.81352	3.29278	3.04089	3.57046	2.86196	3.22959	3.61824	3.11936	2.88947	3.02503	2.63691	3.33056	3.32193	3.24945	3.04089	3.37851	3	3.04089	4.04177
ENSG00000020256	ZFP64	ZFP64 zinc finger protein [Source:HGNC Symbol;Acc:HGNC:15940]	protein_coding	20	2.50589	2.94111	2.67129	2.45418	2.24184	2.08746	2.10769	2.33056	2.35896	2.24184	2.78031	2.63459	2.66221	2.70266	2.17951	2.47249	2.57531	2.18269	2.50843	2.64155	2.76341	2.10769	2.85798	2.70487	2.28096	2.09761	2.21101	2.30451	2.80941	2.53107	3.39506
ENSG00000020426	MNAT1	MNAT1 component of CDK activating kinase [Source:HGNC Symbol;Acc:HGNC:7181]	protein_coding	14	2.66903	3.9644	3.48156	4.01167	3.09761	3.52231	4.04614	3.81147	3.60999	3.76341	4.25475	3.49313	3.5741	3.8846	3.96347	4.19771	3.25248	4.4489	3.82579	3.52356	3.07211	4.04963	3.99458	3.70487	3.78031	4.49249	2.67356	3.47638	3.77505	3.64616	3.9241
ENSG00000020577	SAMD4A	sterile alpha motif domain containing 4A [Source:HGNC Symbol;Acc:HGNC:23023]	protein_coding	14	4.18349	4.62469	4.89045	4.07724	2.3505	3.48671	3.42761	3.72356	3.34341	3.63923	4.50653	3.27202	3.28244	3.59932	3.43029	4.14241	2.68032	3.83188	4.41954	4.03826	2.93923	4.14323	4.852	4.32409	3.60288	4.58676	3.21257	3.07382	5.07082	3.53854	4.50462
ENSG00000020633	RUNX3	RUNX family transcription factor 3 [Source:HGNC Symbol;Acc:HGNC:10473]	protein_coding	1	4.46923	3.08746	4.20242	4.25701	4.32193	3.91648	3.79701	4.05224	4.20477	2.89724	3.87774	3.8885	4.43229	3.63691	3.8953	4.10182	4.0635	4.35332	3.41684	4.34056	4.39643	3.7866	3.18903	3.84499	5.16229	4.45681	3.65535	3.70044	3.4019	4.12516	3.94953
ENSG00000020922	MRE11	MRE11 homolog, double strand break repair nuclease [Source:HGNC Symbol;Acc:HGNC:7230]	protein_coding	11	3.40599	3.03914	3.84097	3.11103	4.21645	3.24031	3.05137	3.3978	3.80839	3.22959	3.97269	2.99458	3.83693	3.96162	3.43296	3.49697	2.9486	3.57531	3.79494	3.22805	3.53978	3.04264	3.90207	2.86987	3.41414	3.92029	2.82579	2.73552	3.01257	2.56316	3.55459
ENSG00000021300	PLEKHB1	pleckstrin homology domain containing B1 [Source:HGNC Symbol;Acc:HGNC:19079]	protein_coding	11	2.86987	0.604071	2.15381	2.09761	3.06178	2.1177	2.45418	1.85599	1.72247	1.36737	1.31615	2.53605	1.57046	2.12102	1.86394	2.04614	2.04963	1.46989	2.56071	1.15704	1.62761	2.42492	1.79909	1.07039	0.879706	2.55582	2.42223	2.38405	1.07724	1.82782	1.93357
ENSG00000021355	SERPINB1	serpin family B member 1 [Source:HGNC Symbol;Acc:HGNC:3311]	protein_coding	6	6.20006	6.34252	6.06005	5.9607	5.88215	5.53699	6.01859	6.20789	5.92505	6.23993	6.11728	6.00832	6.11749	6.14771	6.12619	6.2151	5.93734	6.23439	6.17353	6.04111	6.02989	6.16471	6.35913	5.95093	6.13894	6.05333	5.98254	5.65249	6.47379	6.07039	5.92624
ENSG00000021574	SPAST	spastin [Source:HGNC Symbol;Acc:HGNC:11233]	protein_coding	2	3.08236	3.85898	3.34908	2.01436	2.71589	2.52857	2.14078	3.03034	2.64386	2.81967	2.94673	2.09085	3.13093	3.31034	3.50335	3.39094	2.16027	3.71809	3.01614	3.5656	3.42358	3.47508	3.46336	2.96901	3.27798	3.5656	2.69822	2.33342	3.18903	2.64847	3.52482
ENSG00000021762	OSBPL5	oxysterol binding protein like 5 [Source:HGNC Symbol;Acc:HGNC:16392]	protein_coding	11	2.83188	2.32481	2.95606	3.54967	2.59694	1.76129	2.36457	3.0197	2.22033	2.88947	2.62761	3.2555	1.9782	2.20163	2.54102	3.09761	2.37573	3.0321	3.01436	3.07895	1.83592	3.35896	2.28392	3.07382	2.28096	2.36457	2.33628	1.30451	2.5656	4.00899	2.60407
ENSG00000021776	AQR	aquarius intron-binding spliceosomal factor [Source:HGNC Symbol;Acc:HGNC:29513]	protein_coding	15	2.92979	3.41278	2.89336	2.28392	2.71809	2.47249	1.67807	3.02857	2.83188	2.95977	3.51223	2.3978	2.79701	2.99277	3.31904	2.91648	3.38681	3.2032	3.5008	3.27053	2.90689	2.90304	2.7845	2.96532	3.3978	3.07039	2.18587	2.52356	2.80323	3.04089	3.60407
ENSG00000022267	FHL1	four and a half LIM domains 1 [Source:HGNC Symbol;Acc:HGNC:3702]	protein_coding	X	3.70266	4.79701	4.41886	5.08321	3.73227	4.70266	5.02059	5.2724	4.83289	5.41244	4.84298	5.08108	5.0063	5.81865	5.01926	5.1918	4.15299	5.85723	5.39917	4.33199	3.82579	4.10769	4.72683	4.06695	3.852	4.68201	3.1177	2.73118	4.20398	3.75275	4.17871
ENSG00000022277	RTF2	replication termination factor 2 [Source:HGNC Symbol;Acc:HGNC:15890]	protein_coding	20	6.56071	6.84562	6.56651	6.61794	6.36229	6.27482	6.67483	6.48848	6.45352	6.63706	6.58526	6.47557	6.47832	6.48253	6.45697	6.59694	6.39712	6.64386	6.33056	6.52857	6.50811	6.62	6.69028	6.4143	6.60422	6.36737	6.65735	6.2681	6.5421	6.52591	6.37816
ENSG00000022556	NLRP2	NLR family pyrin domain containing 2 [Source:HGNC Symbol;Acc:HGNC:22948]	protein_coding	19	3.05832	4.12846	3.68032	1.9782	1.87971	4.29352	4.36177	2.61117	2.41684	4.57894	4.11936	1.95606	2.86987	4.28983	3.87676	2.82782	2.35332	4.31832	3.78555	2.76341	2.30451	3.29719	4.81967	3.13258	2.43563	3.72574	2.41143	2.57289	4.0197	3.9644	3.0635
ENSG00000022567	SLC45A4	solute carrier family 45 member 4 [Source:HGNC Symbol;Acc:HGNC:29196]	protein_coding	8	1.93734	2.55827	2.55582	1.60407	1.43829	2.13422	1.97453	1.61824	1.87578	1.84398	1.93357	1.80323	1.37851	1.61824	2.02503	2.28392	1.20163	1.89918	2.0036	2.68032	2.3978	2.76765	2.12433	2.16027	2.23266	2.0036	2.24793	1.44361	2.16027	2.11437	2.66448
ENSG00000022840	RNF10	ring finger protein 10 [Source:HGNC Symbol;Acc:HGNC:10055]	protein_coding	12	6.37643	6.11333	6.16048	6.41735	6.72792	6.23993	6.43346	6.02791	6.37539	6.3818	6.34465	6.34021	6.33628	6.35861	6.25512	6.17772	6.44195	6.42089	6.17333	6.33145	6.05398	5.79025	6.31542	6.00854	6.51885	6.27538	6.40531	6.05355	6.01302	6.01926	6.45121
ENSG00000022976	ZNF839	zinc finger protein 839 [Source:HGNC Symbol;Acc:HGNC:20345]	protein_coding	14	2.78869	2.33914	2.3978	2.45943	2.69599	2.36457	2.26303	2.68032	3.40463	2.59455	2.75275	2.49057	2.84398	2.33342	2.58015	2.79286	2.76129	3.18587	2.30743	2.79494	2.7866	2.70044	2.57046	2.49313	2.39506	2.61589	2.71809	2.47768	2.83996	2.57046	3.27202
ENSG00000023041	ZDHHC6	zinc finger DHHC-type palmitoyltransferase 6 [Source:HGNC Symbol;Acc:HGNC:19160]	protein_coding	10	4.90593	5.12019	4.88753	4.67582	5.16631	4.26379	4.85798	4.94392	4.87676	4.98596	4.95047	4.85649	4.88899	4.73552	4.82273	4.70598	4.63459	4.9331	5.0343	4.80839	4.50843	4.81916	4.73335	4.72901	5.19259	4.97911	5.23917	4.21723	4.80839	4.47962	4.83744
ENSG00000023171	GRAMD1B	GRAM domain containing 1B [Source:HGNC Symbol;Acc:HGNC:29214]	protein_coding	11	3.03562	3.80839	3.27501	2.5008	2.05311	1.80323	2.78031	2.34199	2.19535	2.82375	2.49057	1.95233	1.32193	2.38405	2.76129	3.1127	1.848	3.05137	2.70044	3.02857	2.09085	2.96901	3.74524	3.02503	2.10434	3.08236	2.9222	1.23266	3.12763	2.46728	2.72465
ENSG00000023191	RNH1	ribonuclease/angiogenin inhibitor 1 [Source:HGNC Symbol;Acc:HGNC:10074]	protein_coding	11	7.82566	7.95414	7.81743	7.96775	7.39378	7.26903	7.71727	8.19913	7.79533	8.0614	7.77841	7.92855	7.49809	7.70791	7.41819	8.29471	8.02818	8.1877	8.09935	7.84392	7.55359	7.76732	7.92006	7.83409	7.75976	7.78496	7.87547	7.74638	7.92255	7.60348	7.92831
ENSG00000023228	NDUFS1	NADH:ubiquinone oxidoreductase core subunit S1 [Source:HGNC Symbol;Acc:HGNC:7707]	protein_coding	2	5.91791	6.03474	5.91265	5.15015	5.07382	4.8475	4.97499	5.76686	5.19101	5.56499	5.31832	5.08194	5.47281	5.90063	5.55796	6.34891	5.06996	6.27668	5.82782	5.97131	5.59006	5.7021	5.88142	5.93192	5.75676	5.79233	5.0993	4.69432	5.6565	5.34625	6.23611
ENSG00000023287	RB1CC1	RB1 inducible coiled-coil 1 [Source:HGNC Symbol;Acc:HGNC:15574]	protein_coding	8	4.35966	4.09761	3.89918	3.07895	3.53605	4.1102	3.02857	3.81044	3.488	3.06867	3.27053	3.19849	3.76871	3.69711	3.30159	4.12019	3.46858	3.45943	3.62059	4.06437	3.89239	3.60644	3.66334	3.77189	3.81352	3.63343	3.60763	3.15381	3.42089	3.10769	3.75809
ENSG00000023318	ERP44	endoplasmic reticulum protein 44 [Source:HGNC Symbol;Acc:HGNC:18311]	protein_coding	9	4.02237	4.07125	4.06091	4.18745	4.26604	4.20633	4.47314	4.19928	4.24336	4.29719	4.17552	4.12516	4.24413	4.08151	4.54782	4.28392	4.15947	4.24565	4.30086	4.13011	4.19771	4.13504	3.8166	3.81352	4.17792	4.06953	4.19692	4.09845	3.89627	3.97911	4.11853
ENSG00000023330	ALAS1	5'-aminolevulinate synthase 1 [Source:HGNC Symbol;Acc:HGNC:396]	protein_coding	3	5.75596	7.1373	6.01212	6.2466	6.02326	5.60822	5.73227	6.13566	5.94743	6.13319	5.70957	6.24355	5.92006	6.283	5.90135	7.07767	5.97476	6.7028	6.45055	6.05767	5.76792	6.02436	6.94416	6.06566	5.8622	5.72874	5.59991	5.85823	6.62337	5.62936	6.31596
ENSG00000023445	BIRC3	baculoviral IAP repeat containing 3 [Source:HGNC Symbol;Acc:HGNC:591]	protein_coding	11	3.42358	4.80529	4.35896	2.69822	1.69599	1.19535	2.50589	2.76341	2.49825	2.75489	1.4957	2.6017	2	2.82171	2.12763	3.33485	2.07382	2.96162	3.10769	4.81301	3.72465	5.20124	4.67807	4.88899	4.1235	4.75221	3.89724	3.08746	4.44493	4.1635	4.15056
ENSG00000023516	AKAP11	A-kinase anchoring protein 11 [Source:HGNC Symbol;Acc:HGNC:369]	protein_coding	13	2.73769	3.18745	2.81352	1.91839	2.12763	2.06005	1.69153	2.39506	2.65992	2.16672	2.19849	1.29278	2.70487	2.65992	2.61117	2.68706	1.848	2.56803	2.35332	3.24336	3.12267	3.04614	3.09761	3.22959	2.81558	3.04789	2.16027	1.65535	2.57046	2.21101	3.16672
ENSG00000023572	GLRX2	glutaredoxin 2 [Source:HGNC Symbol;Acc:HGNC:16065]	protein_coding	1	5.08321	5.65935	5.2211	5.29609	4.63981	4.64501	5.03562	5.02503	5.11811	5.5245	4.90545	5.24565	4.96763	5.24565	4.94439	5.40973	4.24717	5.8107	5.61088	5.42761	4.65478	5.39575	5.01837	5.15381	4.95606	4.77083	4.93452	4.62994	5.47671	5.15462	5.33521
ENSG00000023608	SNAPC1	small nuclear RNA activating complex polypeptide 1 [Source:HGNC Symbol;Acc:HGNC:11134]	protein_coding	14	2.96901	2.18587	2.65992	2.34483	2.22651	2.488	1.99277	1.75275	2.59932	2.30451	2.07382	2.18269	2.55582	2.49825	2.79494	1.73552	2.14078	2.54844	1.95606	2.46205	2.67356	2.47249	2.27501	2.17313	2.72901	2.82782	2.27798	2.38128	2.07724	2.3505	2.40871
ENSG00000023697	DERA	deoxyribose-phosphate aldolase [Source:HGNC Symbol;Acc:HGNC:24269]	protein_coding	12	4.78084	5.59096	5.5245	4.19849	4.81865	4.39643	4.55827	5.29425	4.69377	5.49729	4.56071	5.05007	4.81916	5.09635	5.20789	5.36212	4.25927	5.66078	5.56499	4.93782	5.05007	5.22882	5.64818	5.3799	4.89772	5.71067	5.17273	5.12763	5.33557	5.31288	5.10476
ENSG00000023734	STRAP	serine/threonine kinase receptor associated protein [Source:HGNC Symbol;Acc:HGNC:30796]	protein_coding	12	6.01391	5.8495	6.20163	5.50526	5.24679	4.81558	5.22265	5.81558	5.69098	5.93899	5.69042	5.78372	5.82299	5.97154	5.79207	6.11894	5.58676	6.04811	6.03408	5.98277	5.71534	5.74551	6.08044	5.96993	5.83668	6.07916	5.79181	5.18031	5.94322	5.67807	6.31759
ENSG00000023892	DEF6	DEF6 guanine nucleotide exchange factor [Source:HGNC Symbol;Acc:HGNC:2760]	protein_coding	6	3.904	2.85997	3.42626	3.99277	3.16189	2.16993	3.64962	3.82985	3.69042	3.31034	3.42626	3.80012	3.08406	3.14078	3.46074	3.8166	3.48543	2.81967	4.05572	4.33914	3.17313	3.94953	3.28983	4.49185	3.40735	4.06264	4.3505	3.5472	4.32193	4.04963	3.94953
ENSG00000023902	PLEKHO1	pleckstrin homology domain containing O1 [Source:HGNC Symbol;Acc:HGNC:24310]	protein_coding	1	8.7985	7.79429	8.55278	8.9188	8.83238	8.65474	9.19049	8.74379	8.80452	8.50526	8.92807	8.67966	8.56159	8.11837	8.46948	7.79474	8.47909	7.57122	8.05289	8.21951	8.66032	8.47942	7.77413	8.49917	8.73518	8.62834	8.74453	8.91256	7.60251	8.74584	8.68541
ENSG00000023909	GCLM	glutamate-cysteine ligase modifier subunit [Source:HGNC Symbol;Acc:HGNC:4312]	protein_coding	1	2.56071	3.38405	2.94298	2.23573	1.81558	2.6893	1.91073	2.96347	2.49057	3.0197	2.8953	2.56316	2.8679	2.75916	3.18587	2.71589	2.02503	2.62994	2.17632	2.854	2.50843	3.05832	2.52857	2.61353	3.21878	2.81147	2.62527	1.9486	2.34767	2.3978	2.98914
ENSG00000024048	UBR2	ubiquitin protein ligase E3 component n-recognin 2 [Source:HGNC Symbol;Acc:HGNC:21289]	protein_coding	6	3.16993	3.44095	3.0268	2.53107	2.78869	2.87381	2.46205	2.95606	2.95606	2.52105	2.56071	2.49057	2.90304	2.81967	2.94111	3.06867	2.34483	3.09761	2.75061	3.64039	3.34908	3.24641	3.22033	3.42358	2.98914	3.22033	2.46989	2.41143	2.79286	2.59216	3.42761
ENSG00000024422	EHD2	EH domain containing 2 [Source:HGNC Symbol;Acc:HGNC:3243]	protein_coding	19	1.77821	0	1.36177	0.941106	2.20789	1.33914	1.67807	1.04963	1.46467	0.807355	1.33914	1.926	1.58496	1.34483	2.66448	0.432959	1.17632	0.545968	1.56071	0.536053	1.47508	1.852	0.344828	0.604071	1.52105	1.07039	0.163499	1.35614	0	0.85599	1.87184
ENSG00000024862	CCDC28A	coiled-coil domain containing 28A [Source:HGNC Symbol;Acc:HGNC:21098]	protein_coding	6	5.07382	4.74201	4.81455	5.04745	5.51602	5.51948	5.17353	4.79338	4.90881	4.41819	4.86987	5.26115	5.10308	4.70099	5.15015	4.70929	5.09297	4.70708	4.40871	5.29572	5.05961	4.93687	4.77083	5.13586	4.83086	4.9486	5.44361	5.38612	4.54844	4.89045	4.75702
ENSG00000025039	RRAGD	Ras related GTP binding D [Source:HGNC Symbol;Acc:HGNC:19903]	protein_coding	6	5.52638	6.61221	6.08321	5.89651	5.92267	5.64097	5.39849	6.31379	5.79129	5.95513	6.06458	5.31216	5.49921	5.94345	5.90063	6.38232	5.29976	6.46695	6.15644	6.16752	5.76182	6.20281	6.54319	5.86121	5.79701	5.74335	5.67243	5.36072	6.30615	5.55766	6.03716
ENSG00000025156	HSF2	heat shock transcription factor 2 [Source:HGNC Symbol;Acc:HGNC:5225]	protein_coding	6	2.58976	2.02503	2.0072	1.65992	2.41954	2.40871	2.1177	2.19219	2.3978	1.82375	1.70487	2.09424	2.34767	2.24489	2.12102	2.20163	1.87971	2.3978	2.44361	3.07895	2.72683	1.95977	2.97453	3.05832	2.06005	1.93357	1.80323	1.79077	1.81967	1.80323	2.17951
ENSG00000025293	PHF20	PHD finger protein 20 [Source:HGNC Symbol;Acc:HGNC:16098]	protein_coding	20	3.87578	4.99684	3.70819	4.06695	4.33914	3.64731	4.25323	3.9222	4.17792	4.39985	4.19928	3.93452	4.27277	4.5373	4.11686	4.55827	4.24108	4.22805	4.10601	4.45746	4.12102	4.19928	5.11187	4.35896	4.62819	4.51916	3.72028	3.70155	4.29719	4.57652	4.6792
ENSG00000025423	HSD17B6	hydroxysteroid 17-beta dehydrogenase 6 [Source:HGNC Symbol;Acc:HGNC:23316]	protein_coding	12	0.83996	0.669027	1.27501	0.687061	1.82375	1.26303	0.275007	2.07039	1.62293	0	1.31034	1.45418	0.879706	0.443607	1.42223	0.367371	0	0.83996	1.41684	0.799087	0.163499	0.9855	0	1.55582	0.632268	1.11103	0.226509	0	0.238787	0.0976108	1.21412
ENSG00000025434	NR1H3	nuclear receptor subfamily 1 group H member 3 [Source:HGNC Symbol;Acc:HGNC:7966]	protein_coding	11	8.64703	9.05566	8.84138	7.63539	7.23113	7.65907	7.87609	8.46009	7.69091	8.75181	8.2643	8.52227	7.79824	8.28082	8.19545	9.02719	8.34407	8.94081	8.70826	8.22694	7.85094	8.33704	8.55228	8.63503	8.31179	8.81346	8.42811	8.01981	8.60166	8.37099	8.74184
ENSG00000025708	TYMP	thymidine phosphorylase [Source:HGNC Symbol;Acc:HGNC:3148]	protein_coding	22	9.08693	8.06161	9.33579	8.92116	8.28697	8.01948	9.05208	8.8133	8.89839	8.73474	9.03859	8.80913	8.2836	8.32791	8.63136	8.70383	9.14045	8.09645	9.08476	8.91576	8.31157	9.13193	7.97934	9.0068	9.01058	9.2133	9.20697	9.12572	8.16466	9.46516	9.04095
ENSG00000025770	NCAPH2	non-SMC condensin II complex subunit H2 [Source:HGNC Symbol;Acc:HGNC:25071]	protein_coding	22	3.60763	4.27426	3.64847	4.03562	4.15299	4.24641	4.21801	4.31107	4.47119	4.06264	4.62644	4.2211	4.23419	3.91169	4.0009	4.48607	4.23496	4.15056	4.25096	4.10182	3.7939	3.99095	3.53356	3.71699	4.12267	3.77294	4.50589	4.41616	4.10685	3.78555	3.98094
ENSG00000025772	TOMM34	translocase of outer mitochondrial membrane 34 [Source:HGNC Symbol;Acc:HGNC:15746]	protein_coding	20	4.37921	4.5435	3.58135	3.49057	3.69265	3.25701	3.64039	3.90881	3.96347	4.11437	3.48929	3.86295	3.86096	3.9514	4.08661	4.15785	3.20945	4.20242	4.02945	3.71589	3.73877	3.848	3.48929	3.89627	3.93357	3.90111	3.61589	3.96625	3.62761	3.72683	4.0027
ENSG00000025796	SEC63	SEC63 homolog, protein translocation regulator [Source:HGNC Symbol;Acc:HGNC:21082]	protein_coding	6	5.40156	4.55152	4.65992	4.94158	4.75007	5.03254	5.41583	5.01391	5.15826	5.15218	5.13463	4.93357	5.02724	4.81916	4.93216	5.27612	5.28503	5.10476	5.22843	4.96671	5.15785	5.25588	4.94767	5.30524	5.20359	4.74201	4.98596	4.47573	4.43563	4.89821	5.59335
ENSG00000025800	KPNA6	karyopherin subunit alpha 6 [Source:HGNC Symbol;Acc:HGNC:6399]	protein_coding	1	3.66334	4.12184	3.56194	3.23266	3.50716	3.48671	3.42358	3.45286	3.54844	3.42358	3.39506	3.43296	3.53854	3.57289	3.55336	3.56071	3.32048	3.9279	3.36317	3.45286	3.72683	3.6893	3.84599	3.98368	3.51096	4.17153	3.42089	2.9782	3.46336	3.26003	3.95977
ENSG00000026025	VIM	vimentin [Source:HGNC Symbol;Acc:HGNC:12692]	protein_coding	10	11.7133	11.5168	11.7043	12.0436	11.7861	12.1505	11.8924	12.1085	12.1398	11.9257	12.2748	11.8305	11.746	11.8271	11.9921	11.8061	11.9702	11.7507	12.0084	11.4378	11.3789	11.6123	11.3073	11.4937	11.3629	11.7084	11.4907	11.2762	11.2509	11.5865	11.8403
ENSG00000026036	RTEL1-TNFRSF6B	RTEL1-TNFRSF6B readthrough (NMD candidate) [Source:HGNC Symbol;Acc:HGNC:44095]	protein_coding	20	1.31034	1.42761	1.66903	1	1.28688	1.13093	0.790772	1.53107	1.47508	1.25096	0.831877	1.59932	1.44361	0.85599	0.575312	1.9486	1.31615	1.39506	1.37851	1.35614	1.16993	1.32769	1.23879	2.06695	1.50589	1.71809	1.36177	1.42223	1.29278	1.48027	1.9782
ENSG00000026103	FAS	Fas cell surface death receptor [Source:HGNC Symbol;Acc:HGNC:11920]	protein_coding	10	3.57168	4.04876	4.36667	3.10434	2.49313	2.36737	3.72792	3.51979	3.23573	3.27798	3.91073	2.91456	2.63691	2.6893	3.65421	3.49442	2.86196	3.54226	3.86888	3.27501	3.76447	4.43229	4.22882	3.87676	4.04439	4.64155	3.43029	3.32337	3.44758	3.89627	4.27724
ENSG00000026297	RNASET2	ribonuclease T2 [Source:HGNC Symbol;Acc:HGNC:21686]	protein_coding	6	9.48838	7.90557	8.43125	9.63762	10.2424	9.5181	9.76739	8.99961	10.0809	8.75362	9.4956	9.54745	10.0865	9.13556	9.82262	8.31157	10.1982	8.03678	8.81839	8.35213	9.21169	8.25875	7.92831	8.36186	9.23793	8.63038	8.85534	9.47681	8.33199	8.55949	9.05173
ENSG00000026508	CD44	CD44 molecule (Indian blood group) [Source:HGNC Symbol;Acc:HGNC:1681]	protein_coding	11	9.83883	9.62306	9.95465	9.68627	10.1408	10.3489	9.26425	9.68587	10.0267	9.37597	10.0081	9.54923	9.91168	9.61106	10.0177	9.78231	9.56388	9.53774	9.52032	9.70667	9.63236	9.77726	9.19108	9.6729	9.43948	9.80953	9.36877	9.1644	9.18453	9.48639	10.3362
ENSG00000026559	KCNG1	potassium voltage-gated channel modifier subfamily G member 1 [Source:HGNC Symbol;Acc:HGNC:6248]	protein_coding	20	1.13093	0.823749	0.505891	0.678072	1.12433	0	0	1.14405	0	1.19535	1.77821	0.31034	0.613532	0	1.01436	0.713696	1.1177	0.790772	1.83592	0.536053	0.687061	0.565597	0	0	0.275007	1	1.46989	0	1.11103	1.40599	1.07039
ENSG00000026652	AGPAT4	1-acylglycerol-3-phosphate O-acyltransferase 4 [Source:HGNC Symbol;Acc:HGNC:20885]	protein_coding	6	3.88166	2.95047	2.7761	3.50716	4.13504	4.12184	3.13093	2.74201	3.6565	3.29278	3.29866	2.84197	3.78346	3.71149	3.22651	2.4957	3.43962	3.36317	2.81762	2.25399	3.5435	3.19849	3.41278	2.16027	3.28983	3.37712	2.31034	3.41684	3.64039	3.08406	2.9542
ENSG00000026751	SLAMF7	SLAM family member 7 [Source:HGNC Symbol;Acc:HGNC:21394]	protein_coding	1	7.15269	7.62454	7.05409	6.38388	5.73525	6.46303	6.46695	7.39532	6.39815	6.66534	6.75221	6.68075	6.13402	6.53776	6.46809	7.44444	5.81044	7.02956	6.89893	7.35014	6.8071	7.03309	7.45516	7.40863	7.19584	7.15623	6.97877	6.57486	7.23745	6.60984	7.283
ENSG00000026950	BTN3A1	butyrophilin subfamily 3 member A1 [Source:HGNC Symbol;Acc:HGNC:1138]	protein_coding	6	3.68145	4.0063	3.77294	3.7126	3.80116	3.9644	3.11437	4.01525	3.90304	3.87283	3.98641	3.28983	3.8268	3.8125	3.69488	3.81967	3.58856	3.75061	3.35755	4.30961	3.90689	3.774	3.76553	3.96809	3.63807	3.65306	3.87578	3.46467	4.09677	3.59455	3.42089
ENSG00000027001	MIPEP	mitochondrial intermediate peptidase [Source:HGNC Symbol;Acc:HGNC:7104]	protein_coding	13	3.35191	3.90111	3.70598	3.58015	3.84699	3.74953	3.52732	4.14893	3.60763	4.0027	3.63343	3.77821	3.80012	4.04089	3.71809	4.36387	3.91169	4.23343	3.82985	3.37016	3.17153	3.42626	3.91934	3.67016	3.56803	3.49442	3.36597	3.47119	3.50843	3.33056	4.08831
ENSG00000027075	PRKCH	protein kinase C eta [Source:HGNC Symbol;Acc:HGNC:9403]	protein_coding	14	3.7301	4.81762	3.68818	4.25626	3.89724	4.15785	4.02414	3.65076	4.03298	3.80116	3.96255	3.40054	4.08066	3.83794	4.1819	3.89239	3.74953	3.44758	4.39849	3.61117	4.73498	3.91743	3.83289	5.13996	5.00225	3.65535	3.70929	3.4957	3.39232	3.7126	3.22805
ENSG00000027697	IFNGR1	interferon gamma receptor 1 [Source:HGNC Symbol;Acc:HGNC:5439]	protein_coding	6	6.81314	7.10381	7.36072	6.90509	6.91767	6.7075	6.82934	6.83403	6.7961	6.83946	6.81622	6.7097	7.03441	7.21752	7.12216	6.65578	6.3147	6.96139	6.80155	7.73037	7.24669	7.49041	6.97774	7.56079	7.00236	7.36781	7.40267	6.87603	7.28993	7.46752	7.43321
ENSG00000027847	B4GALT7	beta-1,4-galactosyltransferase 7 [Source:HGNC Symbol;Acc:HGNC:930]	protein_coding	5	4.26754	4.61941	4.41278	4.38198	4.63923	3.89918	4.66448	4.48478	4.42291	4.29352	4.62	4.57713	4.04963	4.10518	4.86542	4.16108	4.41616	4.36737	4.88996	4.48607	4.33842	4.57168	4.47444	4.63401	4.41684	4.73823	4.64212	4.67807	4.10601	5.07253	4.58135
ENSG00000028116	VRK2	VRK serine/threonine kinase 2 [Source:HGNC Symbol;Acc:HGNC:12719]	protein_coding	2	4.47573	4.60703	4.21101	3.66448	4.10769	3.39506	3.89918	4.17393	4.26754	4.20398	3.81967	3.67016	4.15218	4.42694	4.20163	4.41616	3.58856	4.54659	4.19298	4.2555	4.52795	4.38128	4.75275	3.93452	4.48736	4.24108	3.75596	3.91552	4.39369	4.06437	4.3799
ENSG00000028137	TNFRSF1B	TNF receptor superfamily member 1B [Source:HGNC Symbol;Acc:HGNC:11917]	protein_coding	1	7.33065	7.94105	7.41954	7.99016	8.73447	7.5769	7.50295	7.6074	8.92154	6.90412	7.70522	7.15127	8.35284	7.22304	7.58864	6.6499	7.52677	6.61206	6.79025	7.67009	8.09286	7.42063	6.89748	7.51806	7.60763	7.02591	7.65907	7.18289	7.23209	7.15178	7.28161
ENSG00000028203	VEZT	vezatin, adherens junctions transmembrane protein [Source:HGNC Symbol;Acc:HGNC:18258]	protein_coding	12	5.17113	5.31976	5.10894	4.3799	4.41684	4.94626	4.77241	5.27836	4.8674	4.99548	5.0009	4.36807	5.18943	5.54071	5.42727	5.13668	4.36247	4.96255	5.27873	5.31868	5.23611	5.35262	5.3572	5.15664	5.04963	5.20594	4.65076	3.75382	4.69488	4.72192	5.37469
ENSG00000028277	POU2F2	POU class 2 homeobox 2 [Source:HGNC Symbol;Acc:HGNC:9213]	protein_coding	19	1.31615	1.41684	0.757023	3.15704	2.80529	1.7137	2.88166	2.78869	2.68706	1.63691	1.94486	2.22959	1.1375	0.85599	1.77821	2.55582	1.62293	1.81147	1.9855	3.1635	1.87578	2.10098	1.64616	3.67016	1.51602	1.49057	2.41954	1.15056	1.35614	1.84398	2.58976
ENSG00000028310	BRD9	bromodomain containing 9 [Source:HGNC Symbol;Acc:HGNC:25818]	protein_coding	5	4.34199	4.71644	4.27798	4.18269	4.27128	3.88069	4.0798	4.34483	4.33414	4.31832	4.24489	4.24489	4.2032	4.23802	4.2211	4.49378	4.43229	4.22419	4.33128	4.1177	4.14323	3.7666	3.83794	4.41684	4.17073	4.31107	4.81301	4.12433	4.41616	4.12184	5.24907
ENSG00000028528	SNX1	sorting nexin 1 [Source:HGNC Symbol;Acc:HGNC:11172]	protein_coding	15	7.67525	8.15593	7.7926	7.36685	8.17308	7.93233	7.49953	7.75589	7.08736	7.61839	7.77261	6.80349	7.4632	8.14139	7.71713	8.05772	7.24603	7.83561	7.97074	7.6393	7.51814	7.84656	7.58195	7.99475	6.88521	8.12039	6.73674	6.3672	7.36405	7.21558	8.31243
ENSG00000028839	TBPL1	TATA-box binding protein like 1 [Source:HGNC Symbol;Acc:HGNC:11589]	protein_coding	6	3.68482	3.88753	3.5509	3.05311	4.67864	2.37295	3.43162	3.23266	2.68257	4.06867	3.46074	2.99639	3.02503	3.05485	3.75275	3.01257	2.79701	3.17473	3.41684	3.52356	3.01436	3.25096	3.73552	3.64962	2.79909	4.06609	3.34056	2.51096	3.31325	3.69599	3.18269
ENSG00000029153	ARNTL2	aryl hydrocarbon receptor nuclear translocator like 2 [Source:HGNC Symbol;Acc:HGNC:18984]	protein_coding	12	2.9486	3.75702	2.97085	1.52105	2.03562	1.7137	1.29866	2.76553	2.53854	2.70266	2.43563	2.29866	2.37295	2.35332	2.35896	3.22651	1.43829	2.83188	2.64386	3.08576	3.88557	3.41954	3.40327	3.17632	2.88166	3.19692	2.48027	2.61824	3.04614	2.50843	3.2032
ENSG00000029363	BCLAF1	BCL2 associated transcription factor 1 [Source:HGNC Symbol;Acc:HGNC:16863]	protein_coding	6	5.49825	5.74093	5.50906	5.10978	4.53916	4.17792	4.25096	5.15543	4.80735	5.05615	4.98959	4.9607	5.06652	5.56346	5.20906	5.75007	4.65019	5.91313	5.56163	5.82528	5.26941	5.73525	5.59365	5.5373	5.56468	5.7412	5.17632	4.4121	5.54659	4.98868	5.64674
ENSG00000029364	SLC39A9	solute carrier family 39 member 9 [Source:HGNC Symbol;Acc:HGNC:20182]	protein_coding	14	3.98641	4.853	4.28762	3.31904	3.97728	3.57289	3.38819	3.74201	4.13175	3.90111	3.852	3.69042	4.14812	4.20085	4.16269	4.43763	3.6893	4.45746	4.13011	4.62994	4.07296	4.22728	4.61176	4.65707	4.0781	4.66846	3.64039	3.75275	4.24413	4.0365	4.66221
ENSG00000029534	ANK1	ankyrin 1 [Source:HGNC Symbol;Acc:HGNC:492]	protein_coding	8	1.10434	1.16993	1.19535	0.659925	0.895303	0.970854	0.411426	0.575312	0.333424	0.555816	0.847997	0.443607	0.687061	1.20789	0.650765	0.137504	0.15056	0.226509	0.0840643	0.948601	0.887525	0.641546	1.31034	1.0072	1.08406	0.378512	0.137504	0.275007	1.20789	0.687061	1.0072
ENSG00000029639	TFB1M	transcription factor B1, mitochondrial [Source:HGNC Symbol;Acc:HGNC:17037]	protein_coding	6	3.22342	3.03034	2.76341	2.74631	3.96717	2.68032	2.75489	3.34483	3.48543	3.30159	3.04439	2.49057	2.87578	2.31904	3.45154	3.71699	3.09085	2.62293	3.4019	3.14568	3.35896	2.58496	2.33628	2.4489	3.22805	3.34056	2.20789	3.04963	2.07039	3.6837	3.20006
ENSG00000029725	RABEP1	rabaptin, RAB GTPase binding effector protein 1 [Source:HGNC Symbol;Acc:HGNC:17677]	protein_coding	17	5.12433	5.75061	5.17273	4.14078	4.11187	4.46205	3.73335	5.02857	4.51096	4.58075	4.54411	4.33199	4.35826	5.11936	4.82069	5.18507	4.42425	5.34163	5.0018	5.29902	4.69377	4.89385	5.07938	5.04396	4.75809	5.20398	4.45286	3.60526	4.76022	4.38888	5.22959
ENSG00000029993	HMGB3	high mobility group box 3 [Source:HGNC Symbol;Acc:HGNC:5004]	protein_coding	X	5.69961	4.43763	4.72683	5.37782	4.67751	4.80064	4.7339	5.10434	5.03562	5.43463	4.64904	4.93593	5.53761	5.17193	5.19889	5.0781	5.02459	5.14486	5.05961	4.0045	4.89869	4.02326	4.96394	5.04876	5.04002	4.48027	4.50653	5.49538	4.32625	4.70099	5.91025
ENSG00000030066	NUP160	nucleoporin 160 [Source:HGNC Symbol;Acc:HGNC:18017]	protein_coding	11	3.28392	3.26003	2.68482	2.16672	2.43029	2.26903	2.5656	2.60881	2.97453	2.67582	2.18269	1.52105	2.57773	3.09592	2.62994	2.75061	1.77821	3.48285	2.85	3.29425	2.93357	2.62994	3.49697	3.17951	2.89142	3.0197	2.37573	1.8679	2.81762	2.08746	2.47508
ENSG00000030110	BAK1	BCL2 antagonist/killer 1 [Source:HGNC Symbol;Acc:HGNC:949]	protein_coding	6	5.38059	5.25852	5.31252	4.95606	4.48478	5.08491	5.09803	5.2502	5.14445	5.21451	5.06005	5.14037	5.10685	5.48253	5.15502	5.49378	5.04789	5.52325	5.42962	4.9905	5.14771	5.16551	5.50938	5.02059	5.21335	5.38957	5.10769	4.82426	5.3302	5.15218	5.12267
ENSG00000030419	IKZF2	IKAROS family zinc finger 2 [Source:HGNC Symbol;Acc:HGNC:13177]	protein_coding	2	0.565597	1.26303	1.59455	1.07724	0.263034	0.918386	0.238787	0.713696	0.765535	0.422233	0.356144	1.14405	0.464668	2.04963	0.454176	1.08406	0.31034	1.53107	1.4489	0.773996	0.432959	0.286881	0.604071	1.40599	0.286881	0.879706	0.189034	0	0.731183	0.250962	1.23879
ENSG00000030582	GRN	granulin precursor [Source:HGNC Symbol;Acc:HGNC:4601]	protein_coding	17	10.8853	11.467	11.112	11.2535	10.7059	11.376	10.8332	11.1644	10.9654	11.3338	11.1805	11.3858	11.1455	11.4445	11.1765	11.3091	11.2263	11.5596	11.2476	11.2762	10.8555	11.0779	11.4304	10.8917	10.8499	10.9733	11.1399	10.6901	11.657	11.0858	10.9161
ENSG00000031003	FAM13B	family with sequence similarity 13 member B [Source:HGNC Symbol;Acc:HGNC:1335]	protein_coding	5	4.1811	4.65306	4.15056	3.88362	3.76553	3.76341	3.67356	4.63575	4.22265	4.12763	4.01614	3.9486	4.21723	4.62	4.55336	4.87431	3.32337	4.72083	4.91169	4.26379	3.7366	4.20477	4.20398	4.35403	4.03738	4.43095	3.41143	3.10434	4.24184	3.42358	4.29131
ENSG00000031081	ARHGAP31	Rho GTPase activating protein 31 [Source:HGNC Symbol;Acc:HGNC:29216]	protein_coding	3	3.89918	5.04396	4.49825	2.9855	2.7761	2.52105	2.63459	3.98641	3.61235	3.53481	3.45812	3.17632	3.52356	4.04089	3.52231	4.56864	3.07553	4.18507	4.12928	4.53854	3.60763	4.34696	4.65478	5.06048	3.65191	4.39643	3.34625	2.0072	4.55582	3.67807	4.47054
ENSG00000031691	CENPQ	centromere protein Q [Source:HGNC Symbol;Acc:HGNC:21347]	protein_coding	6	1.82782	2.14731	2.19849	1.68257	1.53605	2.1177	0.847997	1.74846	2.36457	2.53854	1.9486	0.910733	1.58015	2.21412	1.80735	2.07382	1.50589	2.27202	1.87971	1.852	1.5509	1.84398	2.32481	1.40054	1.76977	2.29572	1.05658	2.05658	2.15381	1.83996	1.53605
ENSG00000031698	SARS1	seryl-tRNA synthetase 1 [Source:HGNC Symbol;Acc:HGNC:10537]	protein_coding	1	7.2604	6.7707	6.84461	6.70625	6.33664	6.53838	6.65134	6.78594	7.05355	6.99537	7.06404	6.62029	6.69098	6.63923	6.72424	6.77584	7.1103	6.84373	7.04439	6.84725	7.00394	7.01748	6.77518	6.64053	7.14985	7.00124	6.6953	6.89215	6.69836	6.82362	7.20614
ENSG00000031823	RANBP3	RAN binding protein 3 [Source:HGNC Symbol;Acc:HGNC:9850]	protein_coding	19	6.02813	6.36894	5.67497	5.84046	5.66391	5.88826	5.55459	6.02569	5.69404	5.67129	6.23036	5.68958	5.96023	5.34873	5.6792	5.78686	5.82171	5.47119	5.70515	6.25493	6.55105	5.88166	5.52105	5.71342	5.69933	6.37695	5.88118	5.01436	5.88582	5.8674	6.11707
ENSG00000032219	ARID4A	AT-rich interaction domain 4A [Source:HGNC Symbol;Acc:HGNC:9885]	protein_coding	14	3.89336	3.90689	4.54164	3.60407	3.88753	4.13832	4.53605	3.76235	3.76341	3.40327	3.92505	3.7845	4.17951	3.90111	3.9782	4.06264	3.77505	3.77294	3.94579	4.49633	4.05224	3.92695	4.45878	4.22959	4.19535	3.87873	4.5008	4.1334	4.02059	4.12184	3.7366
ENSG00000032389	EIPR1	EARP complex and GARP complex interacting protein 1 [Source:HGNC Symbol;Acc:HGNC:12383]	protein_coding	2	4.1819	4.36317	4.71589	5.0268	4.24565	3.6427	4.61883	5.00495	4.61058	4.70929	4.43496	4.51286	4.56377	4.79442	4.6427	5.42895	4.66732	4.99774	5.13422	4.62469	4.15866	4.34625	4.23343	4.63169	4.40871	4.62234	4.6565	3.88947	4.71589	4.38474	4.37156
ENSG00000032444	PNPLA6	patatin like phospholipase domain containing 6 [Source:HGNC Symbol;Acc:HGNC:16268]	protein_coding	19	6.9535	6.01703	6.988	7.03551	7.07253	7.42442	7.67744	6.91564	7.28891	7.18864	7.57682	6.91492	6.88692	6.87209	7.03958	7.22313	7.50732	7.06824	7.20535	6.39506	6.47671	6.57682	6.56529	6.59857	6.70736	6.90521	6.93676	7.1812	6.45022	7.07671	7.08502
ENSG00000032742	IFT88	intraflagellar transport 88 [Source:HGNC Symbol;Acc:HGNC:20606]	protein_coding	13	2.75702	2.66448	2.47508	1.94111	1.73985	1.68706	2.9982	2.8339	2.54844	2	1.46467	1.77821	1.73118	1.9222	2.07039	2.33914	1.85599	2.61353	1.76553	2.81967	2.54844	2.15056	2.55582	2.83188	2.79494	1.9782	2.0321	2.5509	2.23573	2.07382	2.59932
ENSG00000033011	ALG1	ALG1 chitobiosyldiphosphodolichol beta-mannosyltransferase [Source:HGNC Symbol;Acc:HGNC:18294]	protein_coding	16	4.393	5.00405	4.89482	4.99413	4.65363	3.71699	4.36107	4.31325	4.36107	4.8089	4.42089	4.70377	5.00764	4.9991	4.61176	5.08831	3.98094	5.65076	5.36772	5.08534	4.70984	4.73335	4.62176	4.35755	4.58916	4.13996	4.50779	4.94439	5.09424	4.45615	4.38128
ENSG00000033030	ZCCHC8	zinc finger CCHC-type containing 8 [Source:HGNC Symbol;Acc:HGNC:25265]	protein_coding	12	3.45943	3.35896	3.09592	3.05485	3.76553	3.32337	3.04789	3.31615	3.44228	2.78241	3.05832	2.69377	3.4019	3.50843	2.99095	3.15543	3.14568	3.1811	3.23113	3.7126	3.75168	3.47119	3.5008	3.49442	3.46467	3.50208	3.68594	3.19535	3.18745	3.20789	3.18428
ENSG00000033050	ABCF2	ATP binding cassette subfamily F member 2 [Source:HGNC Symbol;Acc:HGNC:71]	protein_coding	7	3.774	3.17951	2.8339	2.59694	3.18745	2.29572	2.41684	4.39163	2.83996	3.60881	3.21412	2.67807	3.07895	3.37016	2.39506	3.79181	2.42223	3.57773	4.31615	2.92979	3.64039	2.80735	3.82985	3.54844	3.3978	3.64501	3.36737	3.27798	3.64039	3.32048	2.40599
ENSG00000033100	CHPF2	chondroitin polymerizing factor 2 [Source:HGNC Symbol;Acc:HGNC:29270]	protein_coding	7	5.15947	4.69153	4.79753	5.08576	4.72192	4.79025	4.96301	5.06178	4.94626	4.95093	4.9542	5.08746	5.17712	5.01212	5.07682	5.0237	5.01792	4.7939	4.94533	4.59276	4.75114	4.6792	4.33842	4.76713	4.95187	5.01881	4.92077	5.01525	4.58856	4.85499	4.98504
ENSG00000033170	FUT8	fucosyltransferase 8 [Source:HGNC Symbol;Acc:HGNC:4019]	protein_coding	14	2.9222	2.37295	3.34625	2.73552	2.68257	1.15704	2.43029	2.98368	2.36177	2.76977	2.68482	2.46728	2.65306	3.13093	3.08576	2.79286	2.14405	2.83996	2.90111	3.29131	1.95233	2.32193	2.3505	2.78241	2.48027	2.84599	2.81967	2.88166	2.51349	2.36177	3.69822
ENSG00000033178	UBA6	ubiquitin like modifier activating enzyme 6 [Source:HGNC Symbol;Acc:HGNC:25581]	protein_coding	4	5.35014	3.45286	5.18785	2.45681	3.34056	3.63575	3.02503	4.29719	5.00495	4.02591	3.6017	2.98185	4.61765	4.98003	3.88557	4.04002	2.42223	3.47508	3.95699	4.20789	5.45319	4.36177	5.88142	5.03606	4.89239	4.90159	4.32841	2.18587	3.33485	4.08066	5.29131
ENSG00000033327	GAB2	GRB2 associated binding protein 2 [Source:HGNC Symbol;Acc:HGNC:14458]	protein_coding	11	4.89869	4.64212	4.80787	3.9364	4.80839	4.81558	3.84298	4.37712	4.51159	4.05832	4.59872	4.1416	4.88215	4.50526	4.52482	4.24565	3.97453	4.0321	3.91169	4.60288	4.87922	4.488	4.79338	4.46663	4.85449	4.7761	4.49825	4.16189	4.35403	4.20163	4.69877
ENSG00000033627	ATP6V0A1	ATPase H+ transporting V0 subunit a1 [Source:HGNC Symbol;Acc:HGNC:865]	protein_coding	17	5.52419	6.21626	6.00944	5.64645	5.70183	5.89118	5.99322	5.86864	5.62059	5.61559	5.94181	5.53947	5.75569	5.64645	5.45055	6.02104	5.57228	5.84147	5.70957	6.06674	5.38059	5.96924	6.21936	5.92908	5.3844	5.8802	5.59991	5.73688	6.13996	5.7211	5.61706
ENSG00000033800	PIAS1	protein inhibitor of activated STAT 1 [Source:HGNC Symbol;Acc:HGNC:2752]	protein_coding	15	4.77926	4.84197	4.70099	3.19535	3.35755	3.6017	3.14731	4.1416	3.64501	3.88362	3.64039	3.1177	3.9644	4.60526	4.04701	4.68201	3.12267	4.19692	4.35544	5.31578	4.63807	4.765	4.90785	4.64789	4.20711	4.76713	3.46336	3.59932	4.36527	3.71809	4.57954
ENSG00000033867	SLC4A7	solute carrier family 4 member 7 [Source:HGNC Symbol;Acc:HGNC:11033]	protein_coding	3	4.19377	2.9241	4.16027	2.46989	3.23419	2.60407	2.51602	3	3.27053	3.05485	2.89336	2.52857	3.65306	3.72465	3.51096	2.85997	3.45812	3.15543	3.07724	3.77505	4.07296	2.97085	2.29572	3.70819	3.81865	3.6565	2.67356	2.71149	1.94111	3.08916	3.66334
ENSG00000034152	MAP2K3	mitogen-activated protein kinase kinase 3 [Source:HGNC Symbol;Acc:HGNC:6843]	protein_coding	17	6.84887	6.72301	6.64299	6.70044	6.59694	6.31759	6.16712	7.08651	6.97074	6.38474	6.79792	6.86431	6.56925	6.77637	6.74645	7.02159	6.5572	6.85262	7.19908	6.19515	6.56331	6.33949	5.97407	6.96936	6.73809	6.53263	6.26021	6.31596	6.13072	6.56803	6.55842
ENSG00000034510	TMSB10	thymosin beta 10 [Source:HGNC Symbol;Acc:HGNC:11879]	protein_coding	2	13.2162	13.398	13.3326	13.6649	13.5477	13.4046	13.8633	13.3516	13.1732	13.4346	13.3448	13.5122	13.223	13.1234	13.2826	12.9542	13.2924	12.7865	13.0563	13.3961	13.3369	13.4817	13.6073	13.4908	13.2418	13.3126	13.6118	13.7306	13.718	13.6186	13.3228
ENSG00000034533	ASTE1	asteroid homolog 1 [Source:HGNC Symbol;Acc:HGNC:25021]	protein_coding	3	2.04614	1.63691	1.57531	1.81558	1.32193	1.10434	1.29278	1.31615	1.33914	1.85599	1.31615	1.73552	2.68706	1.59455	1.72683	2.488	1.16993	2.0072	1.69599	1.81147	1.52607	1.926	2.08746	2.03562	1.95233	2.01436	1.73985	1.3505	2.47508	1.94486	1.58976
ENSG00000034677	RNF19A	ring finger protein 19A, RBR E3 ubiquitin protein ligase [Source:HGNC Symbol;Acc:HGNC:13432]	protein_coding	8	4.73173	5.17991	4.72028	4.92695	4.36947	4.62819	4.1914	5.59036	5.21062	4.62819	4.67525	4.51791	4.89724	4.81147	4.9472	5.67666	4.24641	4.52293	4.85499	4.70432	4.41684	4.48736	4.61117	5.52231	4.28021	4.82934	4.42626	3.97453	4.73444	4.47314	5.9404
ENSG00000034693	PEX3	peroxisomal biogenesis factor 3 [Source:HGNC Symbol;Acc:HGNC:8858]	protein_coding	6	3.05832	2.98914	2.37016	1.66448	1.53107	1.61353	1.79494	2.27202	2.42761	2.26604	2.52857	2.7137	2.3505	2.30451	2.35896	2.5656	1.99277	3.01257	2.9855	2.38405	1.76553	2.19849	2.56316	3.21568	2.82985	2.75702	2.02503	2.05658	2.65306	2.40054	2.01078
ENSG00000034713	GABARAPL2	GABA type A receptor associated protein like 2 [Source:HGNC Symbol;Acc:HGNC:13291]	protein_coding	16	7.09814	7.17832	7.20359	7.11187	6.98789	7.14751	7.32787	7.43363	7.25871	7.16128	7.16199	7.09972	7.05604	7.17931	7.41253	7.20701	7.01826	7.03771	7.05246	7.15947	7.00944	7.23802	7.34341	7.25965	7.0993	7.2031	7.14078	6.76434	7.13556	7.0387	7.38414
ENSG00000035115	SH3YL1	SH3 and SYLF domain containing 1 [Source:HGNC Symbol;Acc:HGNC:29546]	protein_coding	2	3.73118	3.44228	3.9991	4.22728	3.3799	3.85997	3.8846	3.65421	3.99548	3.85898	4.06781	3.27501	4.66107	4.3512	4.06005	4.21878	3.10769	3.65191	3.488	3.68594	3.5656	3.50208	4.77979	4.13011	3.96901	4.27873	3.34056	3.52607	4.47573	3.29131	4.26828
ENSG00000035141	FAM136A	family with sequence similarity 136 member A [Source:HGNC Symbol;Acc:HGNC:25911]	protein_coding	2	4.61412	5.3875	4.31325	3.99548	4.25399	3.72574	4.11103	4.765	4.26228	4.91504	4.64962	4.61824	4.25323	4.78188	4.58796	4.95513	4.38681	5.1334	5.00854	4.53419	4.32193	4.66959	4.97682	4.852	4.51159	4.79181	4.77821	4.0063	5.30889	4.22959	4.65134
ENSG00000035403	VCL	vinculin [Source:HGNC Symbol;Acc:HGNC:12665]	protein_coding	10	4.76818	5.26078	4.58316	3.77821	4.20867	3.50843	3.66448	4.55336	4.45746	4.36247	4.24717	3.91743	4.51033	4.61471	4.65019	4.82833	3.69599	5.04701	4.73606	4.13914	4.35966	4.43763	4.8475	4.51665	4.45681	4.66505	3.59694	3.20163	4.59694	3.80116	4.17313
ENSG00000035499	DEPDC1B	DEP domain containing 1B [Source:HGNC Symbol;Acc:HGNC:24902]	protein_coding	5	1.51602	0.575312	1.29278	0.641546	0	0	0.31034	0.918386	1.12433	1.57046	0.799087	0.85599	0.641546	1.65535	0.344828	1.85997	0.669027	1.5656	1.0072	1.15704	0.925999	0.0976108	2.17951	1.63227	0.555816	0.948601	1.14405	1.15704	0.687061	1.05658	0.575312
ENSG00000035664	DAPK2	death associated protein kinase 2 [Source:HGNC Symbol;Acc:HGNC:2675]	protein_coding	15	1.5509	0.485427	1.41143	1.03562	0.238787	0.831877	0.333424	1.19535	0.189034	0.807355	2.16993	2.65992	0.669027	0.201634	2.4957	1.22651	0.367371	0.275007	1.76977	1.49057	0.713696	0.389567	1.72683	1.17632	1.5008	1.72683	0.933573	0	0.176323	0.163499	1.5008
ENSG00000035681	NSMAF	neutral sphingomyelinase activation associated factor [Source:HGNC Symbol;Acc:HGNC:8017]	protein_coding	8	5.35579	6.43962	6.25399	5.33557	5.26266	4.92267	5.25626	4.98048	5.20281	6.01792	5.17113	4.9607	5.12226	5.56438	5.62556	6.33074	4.99729	6.79844	6.39866	5.88679	5.48446	5.78319	6.23324	6.05115	5.18824	5.66448	5.44328	4.7241	6.14405	5.37156	5.8166
ENSG00000035687	ADSS2	adenylosuccinate synthase 2 [Source:HGNC Symbol;Acc:HGNC:292]	protein_coding	1	5.43563	5.25512	5.16108	4.55275	5.01212	5.06953	4.66732	5.06953	4.96671	4.63691	5.24336	4.7703	5.22072	5.10224	5.44593	5.04439	4.53356	5.30086	5.18666	5.142	5.17592	5.29241	5.22226	5.12267	5.12391	5.26341	4.86542	4.39849	4.9542	4.86888	5.21568
ENSG00000035720	STAP1	signal transducing adaptor family member 1 [Source:HGNC Symbol;Acc:HGNC:24133]	protein_coding	4	1.15704	0	0.863938	2	0	0.823749	0.389567	2.26003	1.02148	0.367371	0.575312	2.67356	1.04264	0.871844	1.43296	2.30451	1.41143	0.378512	0.85599	2.21101	1.40054	0.443607	1.45418	2.01436	1.37295	0.722466	1.40599	0	1.31615	1.21412	1.49057
ENSG00000035862	TIMP2	TIMP metallopeptidase inhibitor 2 [Source:HGNC Symbol;Acc:HGNC:11821]	protein_coding	17	8.03491	7.95204	7.9334	7.74826	7.79448	7.96405	7.97562	8.21237	8.10345	8.01374	8.12903	7.76765	8.15623	8.2385	8.25096	8.2196	7.83086	8.18433	8.18765	7.93233	7.79474	7.8653	8.05474	7.8261	7.85866	7.94848	7.51538	7.35623	7.87049	7.70162	7.84818
ENSG00000035928	RFC1	replication factor C subunit 1 [Source:HGNC Symbol;Acc:HGNC:9969]	protein_coding	4	4.40735	3.48285	4.08406	3.14731	3.80632	4.04789	3.79805	3.75809	4.28983	3.83693	3.60644	3.15218	3.73552	4.0505	3.58135	3.84499	3.33342	3.84599	4.22882	3.92029	4.56925	4.19061	3.77294	3.94111	3.68706	4.1635	2.93546	3.98732	4.34483	3.64155	3.85997
ENSG00000036054	TBC1D23	TBC1 domain family member 23 [Source:HGNC Symbol;Acc:HGNC:25622]	protein_coding	3	3.94579	4.91121	4.16912	3.37295	4.08151	3.56194	3.21568	4.17393	3.96717	3.93546	3.67694	3.35191	3.91456	3.774	4.04527	4.18349	3.62527	4.27277	3.81967	4.15785	4.46467	4.13996	4.19219	4.47249	4.31107	4.08661	3.79286	3.48543	4.04264	3.88753	4.7866
ENSG00000036257	CUL3	cullin 3 [Source:HGNC Symbol;Acc:HGNC:2553]	protein_coding	2	5.28207	5.25058	5.19535	5.44559	5.54504	4.68426	5.59066	5.24945	5.57682	4.8748	5.13381	5.10182	5.61088	5.20438	5.31252	5.15097	5.05007	5.16952	5.35014	5.25814	5.18864	5.35332	5.34518	5.45582	5.36877	4.96116	5.29939	5.12763	4.81711	5.31034	5.65564
ENSG00000036448	MYOM2	myomesin 2 [Source:HGNC Symbol;Acc:HGNC:7614]	protein_coding	8	1.90304	0	1.96347	2.69599	1.61824	1.09761	1.31615	2.76553	1.68706	1.35614	2.97085	2.60407	0.831877	0.464668	1.63227	2.24793	2.27501	1.68706	1.8679	2.1635	1.12433	2.31034	1.70929	2.54597	0	2.04963	2.82985	2.27798	1.26303	2.51602	2.6893
ENSG00000036549	ZZZ3	zinc finger ZZ-type containing 3 [Source:HGNC Symbol;Acc:HGNC:24523]	protein_coding	1	3.8679	5.55121	4.03474	2.40327	2.81762	3.22805	2.56316	3.43296	3.02148	4.60466	2.81558	2.56316	3.30012	4.32048	3.79597	4.59335	2.39232	4.62469	3.90689	4.1177	3.5656	4.53916	4.81404	4.24336	3.47897	4.06695	3.80941	1.5008	4.92458	3.27501	4.5741
ENSG00000036672	USP2	ubiquitin specific peptidase 2 [Source:HGNC Symbol;Acc:HGNC:12618]	protein_coding	11	4.46663	4.13832	4.67412	4.47054	4.61058	4.74524	4.17792	5.04133	5.03738	4.73335	4.59694	4.59156	4.94251	4.6837	4.69544	4.8515	4.31107	4.96809	4.77663	4.00899	3.60763	3.51223	3.96625	4.34341	4.0781	4.46074	4.08151	3.29572	3.82477	3.78764	4.83542
ENSG00000037042	TUBG2	tubulin gamma 2 [Source:HGNC Symbol;Acc:HGNC:12419]	protein_coding	17	3.43696	2.52607	3.64731	3.42492	3.72901	4.25852	3.14568	3.44758	3.96347	3.15866	3.75489	3.23573	3.80323	3.69822	3.21568	3.24031	3.65992	3.18587	3.04789	3.24945	3.28688	3.22188	2.53356	3.0268	3.43029	3.28836	3.4489	3.45681	2.82375	3.66334	3.78031
ENSG00000037241	RPL26L1	ribosomal protein L26 like 1 [Source:HGNC Symbol;Acc:HGNC:17050]	protein_coding	5	5.64847	5.94977	5.69153	5.99141	5.92932	5.13914	5.96185	5.62059	5.69933	5.73281	5.56316	6.06652	5.55582	5.22497	6.00383	5.92339	5.51381	5.49442	5.45746	5.78712	5.94345	5.8296	6.13709	6.2426	6.00697	5.74524	5.85275	5.93357	5.75916	5.88777	5.34092
ENSG00000037474	NSUN2	NOP2/Sun RNA methyltransferase 2 [Source:HGNC Symbol;Acc:HGNC:25994]	protein_coding	5	5.23649	5.04221	5.07852	5.28836	5.31034	4.59991	4.9241	5.47216	5.18785	4.74685	5.2149	4.78921	5.23802	5.11936	5.1914	5.55244	5.16952	5.48285	5.40395	5.30488	5.10727	5.05355	4.74578	5.25361	5.22033	5.13422	4.7939	5.0063	5.04527	4.84147	5.44559
ENSG00000037637	FBXO42	F-box protein 42 [Source:HGNC Symbol;Acc:HGNC:29249]	protein_coding	1	4.40599	4.17313	3.41954	4.51033	4.26003	4.2765	3.76871	3.69599	4.16027	3.68482	4.38543	4.28466	3.73444	3.2555	3.74308	4.01792	3.99639	3.6017	3.3505	3.95977	4.33485	3.80219	3.6427	3.93074	4.42559	3.86295	4.03386	3.76341	3.8679	3.38819	4.20867
ENSG00000037749	MFAP3	microfibril associated protein 3 [Source:HGNC Symbol;Acc:HGNC:7034]	protein_coding	5	3.33056	4.4121	4.32697	1.22651	2.31904	2.6017	2.33056	3.05832	3.7866	3.48543	2.62527	2.84599	3.15866	3.46074	3.57168	3.33485	2.15056	3.88753	3.37156	4.19613	3.39369	3.61589	4.29425	4.28688	3.35896	3.86295	3.07895	3.57168	2.97269	3.23113	4.27575
ENSG00000037757	MRI1	methylthioribose-1-phosphate isomerase 1 [Source:HGNC Symbol;Acc:HGNC:28469]	protein_coding	19	3.37434	3.84097	3.57531	3.34056	3.67356	4.10685	2.96901	3.72356	3.69377	3.26604	3.17632	3.32048	2.9982	3.65535	3.34483	3.72137	3.56682	3.69599	3.04439	2.95977	3.11603	3.46858	2.88753	4.11686	3.56438	3.82273	3.24489	3.20006	3.61117	3.26003	3.88069
ENSG00000037897	METTL1	methyltransferase like 1 [Source:HGNC Symbol;Acc:HGNC:7030]	protein_coding	12	4.90881	5.02901	4.61706	4.83289	4.94158	4.13011	5.04527	5.21917	5.34731	5.0343	4.86641	4.97453	5.27389	4.86047	4.86839	5.45845	4.9397	5.35544	5.24982	4.19928	3.93074	4.22342	4.80064	4.40939	4.52795	4.65019	4.43563	4.57954	4.42492	4.73931	5.13463
ENSG00000038002	AGA	aspartylglucosaminidase [Source:HGNC Symbol;Acc:HGNC:318]	protein_coding	4	5.44427	5.10936	5.4363	4.71644	4.21723	4.35544	4.488	5.08491	5.05094	5.25134	5.23534	4.6792	4.91073	5.59126	5.20789	5.41752	4.81916	5.30998	5.58586	4.65878	4.94953	5.65907	5.39815	5.04832	5.54473	4.92742	4.59515	4.38681	5.0691	5.20359	5.77215
ENSG00000038210	PI4K2B	phosphatidylinositol 4-kinase type 2 beta [Source:HGNC Symbol;Acc:HGNC:18215]	protein_coding	4	4.12928	4.32841	4.15947	2.86987	3.32337	3.25096	3.11437	3.84197	3.46989	4.05485	4.10769	3.20633	3.6893	4.31397	4.1914	3.90497	3.12763	4.31687	4.24184	3.5435	3.76553	3.86987	4.69655	3.72901	4.01167	4.2765	2.96717	2.85	4.2502	3.74524	3.79494
ENSG00000038219	BOD1L1	biorientation of chromosomes in cell division 1 like 1 [Source:HGNC Symbol;Acc:HGNC:31792]	protein_coding	4	4.36807	4.33842	3.75061	3.43962	4.11187	3.49442	3.90977	3.80323	3.95791	3.35473	3.80529	3.64616	4.10434	3.82985	3.84699	3.99367	3.55704	3.80529	4.08661	4.10601	4.40803	3.97636	4.18269	4.17073	4.31542	4.2502	3.75382	3.65535	4.15056	3.80219	4.67582
ENSG00000038274	MAT2B	methionine adenosyltransferase 2B [Source:HGNC Symbol;Acc:HGNC:6905]	protein_coding	5	5.81762	5.35262	5.48059	5.32157	5.66676	5.36387	5.20438	5.54009	5.56133	5.15987	5.31759	5.20046	5.67525	5.51948	5.73281	5.58856	5.24717	5.57107	5.40088	5.92339	5.94228	5.82706	5.42223	5.72383	5.59664	5.54936	5.46728	5.01257	5.54659	5.31759	5.92458
ENSG00000038358	EDC4	enhancer of mRNA decapping 4 [Source:HGNC Symbol;Acc:HGNC:17157]	protein_coding	16	5.08789	4.85549	4.26978	4.82985	4.54535	3.95977	4.35826	4.69544	4.6893	4.99458	4.88801	4.1334	4.79597	4.33628	4.15462	4.76553	4.34696	4.25399	4.08916	4.49378	4.44692	4.53854	4.92125	4.47249	4.15381	4.50271	4.73606	4.25475	4.39917	4.30816	4.59694
ENSG00000038382	TRIO	trio Rho guanine nucleotide exchange factor [Source:HGNC Symbol;Acc:HGNC:12303]	protein_coding	5	5.12928	5.34908	4.96347	4.904	5.28021	4.69877	5.02237	5.16471	4.97315	5.20163	5.06005	4.9279	5.25248	4.78398	5.2426	5.51791	4.72083	5.38267	5.25323	5.48961	5.14037	5.47086	5.26754	5.24679	5.19259	4.9241	4.88411	4.6565	5.10056	4.81609	5.33878
ENSG00000038427	VCAN	versican [Source:HGNC Symbol;Acc:HGNC:2464]	protein_coding	5	6.08044	0.464668	4.54535	3.73769	6.11249	3.63923	3.5656	3.78031	6.00854	3.90304	4.72356	3.02857	4.56925	4.8212	5.17313	2.76765	5.60199	2.71809	3.95233	3.30159	5.20359	3.66221	2.41414	3.47638	4.80993	4.53543	4.27352	4.98641	1.51602	4.14893	4.60229
ENSG00000038532	CLEC16A	C-type lectin domain containing 16A [Source:HGNC Symbol;Acc:HGNC:29013]	protein_coding	16	3.10266	3.91648	2.88753	3.12267	3.05485	2.27501	3.26754	2.93168	3.78973	2.90111	3.03914	2.68257	3.14893	2.98368	3.1635	2.96717	2.7137	3.5435	3.10434	2.80941	2.81147	2.9486	2.83996	3.44228	3.15056	2.88753	3.29572	2.62293	3.41414	2.77189	3.32481
ENSG00000038945	MSR1	macrophage scavenger receptor 1 [Source:HGNC Symbol;Acc:HGNC:7376]	protein_coding	8	8.69978	8.57822	9.26503	8.15755	8.51523	8.4143	8.51499	8.7787	8.97685	9.07876	9.23185	8.15223	9.10137	9.4775	9.51258	9.23489	8.18041	9.46708	9.59494	8.49233	9.06269	8.97516	8.67955	8.52344	8.84084	9.31825	7.89494	7.38948	8.58425	8.76593	8.40548
ENSG00000039068	CDH1	cadherin 1 [Source:HGNC Symbol;Acc:HGNC:1748]	protein_coding	16	0.263034	3.32193	0.687061	0	0	0.0285692	0	0.516015	0	1.67807	0	0.0976108	0	1.29278	0	1.60881	0	2.50589	0.910733	1.02148	0	0.903038	3.53978	0.250962	0.948601	0.275007	0.454176	0	2.7761	0.485427	0.111031
ENSG00000039123	MTREX	Mtr4 exosome RNA helicase [Source:HGNC Symbol;Acc:HGNC:18734]	protein_coding	5	4.42895	5.26191	5.27687	3.69822	4.17871	4.59335	4.08746	4.48543	4.76977	4.61941	4.90641	4.34341	4.69377	4.91695	4.97315	5.55919	3.81455	4.86394	4.78241	5.50112	5.41075	5.33664	5.33914	5.29682	5.62936	5.56712	4.29057	4.05137	4.75221	4.23496	5.66761
ENSG00000039319	ZFYVE16	zinc finger FYVE-type containing 16 [Source:HGNC Symbol;Acc:HGNC:20756]	protein_coding	5	5.3427	6.46009	5.7447	4.99684	5.04221	4.96855	4.49313	5.66874	5.20672	5.5097	5.46467	5.1035	5.41177	5.43095	5.17632	6.07617	4.91409	4.72356	5.09592	5.71039	5.87529	6.3572	6.12412	5.51128	5.23688	6.6011	5.55888	4.61648	5.57561	5.44095	6.58976
ENSG00000039523	RIPOR1	RHO family interacting cell polarization regulator 1 [Source:HGNC Symbol;Acc:HGNC:25836]	protein_coding	16	5.82273	6.03694	5.62	5.81992	5.03914	5.47897	4.76977	5.75302	5.26641	5.43596	5.46009	5.62176	6.00203	5.26604	5.41143	5.88582	5.12184	5.3565	5.84474	5.88631	5.6837	5.52638	5.89821	6.13402	6.21762	6.16068	5.62936	4.87725	5.94603	5.49761	5.94111
ENSG00000039560	RAI14	retinoic acid induced 14 [Source:HGNC Symbol;Acc:HGNC:14873]	protein_coding	5	7.18626	5.81686	5.88631	5.47994	6.55121	6.87995	7.05897	6.54334	7.13217	7.41177	6.12247	5.71287	6.83213	6.68552	6.30396	6.22959	6.07446	5.82248	6.42559	6.16993	7.03771	5.68538	5.39232	6.24565	6.75315	6.69516	4.86641	5.22766	5.81839	4.63343	6.2926
ENSG00000039650	PNKP	polynucleotide kinase 3'-phosphatase [Source:HGNC Symbol;Acc:HGNC:9154]	protein_coding	19	5.17313	4.774	5.66931	4.78555	4.91934	4.33771	5.05615	5.35861	5.40701	5.60615	4.82426	5.43663	5.40361	5.09466	4.88215	5.53013	5.3302	7.77307	5.42694	5.42492	4.81609	5.03518	4.88118	5.38681	5.38474	5.5552	5.16712	5.39849	5.04527	5.28392	5.142
ENSG00000040199	PHLPP2	PH domain and leucine rich repeat protein phosphatase 2 [Source:HGNC Symbol;Acc:HGNC:29149]	protein_coding	16	1.53605	2.25399	1.22651	0.918386	0.823749	0.956057	0.659925	1.43296	1.35614	0.956057	0.992768	0.887525	1.28096	1.54102	1.29278	1.68706	1.04963	1.67807	1.32193	2.01792	1.56071	1.58015	1.774	2.71589	1.33342	1.74416	1.78241	0.978196	1.76129	1.07724	2.14078
ENSG00000040275	SPDL1	spindle apparatus coiled-coil protein 1 [Source:HGNC Symbol;Acc:HGNC:26010]	protein_coding	5	3.52982	2.1375	3.37016	2.13093	4.12433	1.69599	2.10769	3.01436	2.1177	2.49313	2.51349	2.19219	3.29425	3.20945	2.9542	3.18428	3.86691	3.09085	4.11686	3.47119	2.42761	4.01525	3.57046	2.37851	2.37573	4.9241	3.80012	2.92979	3.08236	2.93357	2.9782
ENSG00000040341	STAU2	staufen double-stranded RNA binding protein 2 [Source:HGNC Symbol;Acc:HGNC:11371]	protein_coding	8	4.76607	4.8748	4.47119	4.31542	4.39369	3.4019	3.62176	4.30305	4.33771	4.75114	4.13996	4.29866	4.73877	4.47444	4.77083	4.58616	3.40871	4.51412	4.34837	4.6565	4.32841	4.29572	4.47897	4.69432	4.42291	4.55827	3.12928	4.4019	4.5008	4.09085	4.93829
ENSG00000040487	SLC66A1	solute carrier family 66 member 1 [Source:HGNC Symbol;Acc:HGNC:26001]	protein_coding	1	4.88362	5.73308	5.31107	5.04439	4.53605	5.06091	5.1177	5.45582	5.12267	5.18031	5.0268	5.29168	5.12598	5.26153	4.98413	5.44725	5.23458	5.69683	5.04308	4.98322	4.52105	4.98868	5.80271	5.34767	4.853	5.16792	5.20945	4.55459	5.32048	4.95327	5.28244
ENSG00000040531	CTNS	cystinosin, lysosomal cystine transporter [Source:HGNC Symbol;Acc:HGNC:2518]	protein_coding	17	5.32121	4.80529	5.22535	4.46336	4.33771	4.37156	4.69098	5.1815	4.73335	4.78869	4.37156	4.8802	5.04133	4.97865	4.46597	5.41718	4.12184	5.59455	5.18269	4.91552	4.20477	4.8535	4.87823	5.05007	5.05181	5.27798	4.52669	3.84699	4.27873	4.91456	5.51033
ENSG00000040608	RTN4R	reticulon 4 receptor [Source:HGNC Symbol;Acc:HGNC:18601]	protein_coding	22	3.03034	5.3978	4.08576	3.16993	2.12433	2.67582	3.6565	4.12846	3.07039	4.13996	3.72356	3.74631	2.65992	3.5435	3.22805	4.60229	3.19219	4.47508	4.41684	4.39232	2.90497	4.61706	5.17033	3.68257	3.39232	4.21801	3.37016	2.19849	5.16752	3.42761	2.88362
ENSG00000040633	PHF23	PHD finger protein 23 [Source:HGNC Symbol;Acc:HGNC:28428]	protein_coding	17	6.38336	5.68004	5.84147	5.72247	5.35014	5.8166	5.68313	5.97016	5.77347	5.47119	5.80193	6.02126	5.69655	5.74927	5.91576	5.62907	5.59126	5.50875	5.83895	5.87995	5.87774	5.9479	5.9028	6.19673	5.97613	5.94462	6.1633	5.76235	5.81992	6.11207	6.21471
ENSG00000040933	INPP4A	inositol polyphosphate-4-phosphatase type I A [Source:HGNC Symbol;Acc:HGNC:6074]	protein_coding	2	3.73227	4.64731	4.28466	4.08066	3.85898	2.85599	2.61589	3.42492	3.31034	2.88166	3.08576	2.73118	3.46858	3.85997	3.12102	3.9279	2.73335	3.89239	3.51223	4.29939	4.12019	4.34341	3.95327	4.33128	4.03738	3.92125	3.04439	3.12267	4.36107	3.59574	4.01346
ENSG00000041357	PSMA4	proteasome 20S subunit alpha 4 [Source:HGNC Symbol;Acc:HGNC:9533]	protein_coding	15	7.56917	8.26566	7.74039	7.4596	7.51096	6.97361	7.79883	7.71754	7.45672	7.91175	7.41261	7.72989	7.52904	7.79403	7.76281	7.98208	7.74779	7.90959	7.94292	7.67589	7.74678	7.92422	8.09476	8.0798	7.8431	7.7174	7.78116	7.79591	8.02159	7.5763	7.99876
ENSG00000041802	LSG1	large 60S subunit nuclear export GTPase 1 [Source:HGNC Symbol;Acc:HGNC:25652]	protein_coding	3	3.60526	4.17313	3.80426	3.34341	3.36877	3.14405	3.41819	3.94953	3.6565	3.35332	3.80529	3.53232	3.72683	3.92029	3.78869	4.28318	3.62877	4.06178	4.01614	3.87381	3.81762	4.0993	3.79701	3.81147	3.45943	3.65992	3.59694	3.24336	3.854	3.73118	4.10769
ENSG00000041880	PARP3	poly(ADP-ribose) polymerase family member 3 [Source:HGNC Symbol;Acc:HGNC:273]	protein_coding	3	3.89724	3.10601	3.48543	4.16108	3.99095	4.2032	3.85699	3.9486	4.29866	4.32337	4.30012	3.43829	4.30524	3.59335	3.50843	3.34908	3.91934	3.50335	4.36597	3.41954	3.96717	3.61589	2.76553	3.68145	3.89142	3.92125	3.73769	3.82477	3.21568	3.81762	4.55704
ENSG00000041982	TNC	tenascin C [Source:HGNC Symbol;Acc:HGNC:5318]	protein_coding	9	3.12102	1.33342	3.52231	2.64847	2.09761	1.34483	1.74846	2.91839	1.43296	3.36597	2.87578	2.17313	1.68257	3.34625	2.13422	2.43563	2.96532	3.69265	3.02503	2.01792	2.65535	1.79909	1.52105	2.73335	2.58496	2.72901	2.73769	2.15381	0.887525	2.80116	2.83592
ENSG00000041988	THAP3	THAP domain containing 3 [Source:HGNC Symbol;Acc:HGNC:20855]	protein_coding	1	3.6565	3.62877	3.89433	4.07895	4.12598	3.42223	4.12598	3.70155	3.55949	3.32337	3.81967	4.04177	3.05658	3.19849	3.6311	3.73118	4.28762	2.93923	3.55336	3.47379	3.8748	3.70598	3.27501	3.20633	3.69822	3.33628	4.28021	4.1819	3.62176	3.90689	3.80735
ENSG00000042088	TDP1	tyrosyl-DNA phosphodiesterase 1 [Source:HGNC Symbol;Acc:HGNC:18884]	protein_coding	14	3.93546	3.1127	4.18903	3.66676	4.27501	3.50843	3.51475	4.22651	4.10936	4.00988	3.82985	3.67129	3.54226	4.28614	4.56621	3.53978	2.94673	4.34483	3.9486	3.45681	4.41414	3.79701	3.85499	3.7301	4.2817	4.29425	3.67129	3.28983	3.92505	3.39506	4.88362
ENSG00000042286	AIFM2	apoptosis inducing factor mitochondria associated 2 [Source:HGNC Symbol;Acc:HGNC:21411]	protein_coding	10	5.05311	5.77373	5.27053	4.87578	4.51159	5.24603	4.87184	5.20594	4.50716	5.65449	5.23611	5.34341	4.98504	5.51854	5.35297	5.69544	4.86047	5.89239	5.28947	4.66278	4.66505	4.83946	5.58646	4.71094	5.07168	4.97865	4.89966	4.84298	5.40803	5.00315	5.12557
ENSG00000042317	SPATA7	spermatogenesis associated 7 [Source:HGNC Symbol;Acc:HGNC:20423]	protein_coding	14	2.43029	2.31615	2.94673	2.65535	2.65535	2.77821	2.52607	2.48285	2.31325	2.52356	2.71809	2.43296	2.02148	2.80529	2.47249	1.97453	2.22342	2.88557	2.11437	3.17473	2.38405	2.71809	3.37712	2.90881	2.90304	2.61589	2.7761	2.926	2.80116	3.26303	1.94486
ENSG00000042429	MED17	mediator complex subunit 17 [Source:HGNC Symbol;Acc:HGNC:2375]	protein_coding	11	3.67469	4.33414	3.40054	3.06867	3.30159	3.44626	2.93357	3.32769	3.36877	2.76341	3.17951	3.32625	3.7126	3.27053	3.83188	3.38267	3.12267	2.98732	3.19377	3.65191	3.72028	3.36457	3.41278	3.38267	3.84499	3.68706	3.39232	3.07039	3.49313	2.81762	4.0798
ENSG00000042445	RETSAT	retinol saturase [Source:HGNC Symbol;Acc:HGNC:25991]	protein_coding	2	4.44029	4.1375	4.55827	3.7666	4.41954	3.86592	3.67694	4.36177	4.26529	3.88166	4.46009	4.41616	4.30889	4.44029	4.49378	4.60585	4.08831	4.47249	4.71315	4.34199	4.47444	4.35614	4.2149	4.13175	4.42962	4.66107	3.93357	3.84499	4.34483	4.34341	4.44559
ENSG00000042493	CAPG	capping actin protein, gelsolin like [Source:HGNC Symbol;Acc:HGNC:1474]	protein_coding	2	10.7223	11.3997	10.8679	11.1418	10.2411	10.6023	10.7692	11.2475	10.623	11.1582	10.7231	11.2574	10.524	10.9694	10.5551	11.3605	10.9118	10.9767	10.8587	11.094	10.5607	10.8342	11.3123	11.084	10.8144	10.734	11.0462	10.6376	11.3997	10.7627	10.9323
ENSG00000042753	AP2S1	adaptor related protein complex 2 subunit sigma 1 [Source:HGNC Symbol;Acc:HGNC:565]	protein_coding	19	8.60014	8.7495	8.94292	9.16229	8.51542	8.70131	9.14871	8.93673	8.57228	9.31854	8.92092	9.18103	8.44539	8.94161	8.85075	9.09866	8.83876	8.98025	9.14249	8.64469	8.36405	8.78228	8.84191	8.72089	8.47233	8.76109	9.00025	8.74507	8.93702	8.95643	8.72659
ENSG00000042980	ADAM28	ADAM metallopeptidase domain 28 [Source:HGNC Symbol;Acc:HGNC:206]	protein_coding	8	6.18289	4.99458	5.58946	4.77873	4.22188	4.28762	4.67412	4.62527	4.58556	4.17712	4.78869	4.77347	5.38128	4.43095	4.85449	4.64443	4.35262	4.34056	4.34908	5.6153	6.22362	5.16551	3.66334	5.53605	6.07361	5.55704	5.57501	5.71727	3.75382	5.60881	5.66391
ENSG00000043093	DCUN1D1	defective in cullin neddylation 1 domain containing 1 [Source:HGNC Symbol;Acc:HGNC:18184]	protein_coding	3	4.65935	4.60881	4.68145	2.58976	3.37851	3.32912	2.87774	3.61824	3.40327	3.71149	3.75702	3.19849	4.06523	4.2502	3.87971	4.57289	3.18269	4.37504	3.85	4.55643	4.08491	4.40531	5.41177	4.61235	4.49506	4.69711	3.63575	3.37712	4.20242	4.18982	4.48091
ENSG00000043143	JADE2	jade family PHD finger 2 [Source:HGNC Symbol;Acc:HGNC:22984]	protein_coding	5	3.58856	4.34199	4.36247	3.83289	3.63459	3.45681	3.29572	3.77083	4.01614	3.28392	3.22033	3.30451	4.27501	3.6837	3.8953	3.57046	2.57046	3.74308	3.49697	4.6017	4.36527	4.09592	4.99729	4.96855	4.18824	4.51854	3.51349	3.49313	5.15462	3.79701	4.61117
ENSG00000043462	LCP2	lymphocyte cytosolic protein 2 [Source:HGNC Symbol;Acc:HGNC:6529]	protein_coding	5	6.60851	6.88545	6.84574	5.72547	5.75862	5.56955	6.04199	6.37156	6.40463	6.0036	6.23036	5.79025	6.51869	6.81852	6.53916	6.87787	5.83794	6.75168	6.62044	6.69627	6.68103	6.79507	6.96047	6.84987	6.91755	6.98709	5.97659	5.21179	6.36527	6.40293	7.21276
ENSG00000043514	TRIT1	tRNA isopentenyltransferase 1 [Source:HGNC Symbol;Acc:HGNC:20286]	protein_coding	1	3.94205	3.32193	3.05311	3.15056	3.30597	2.854	3.49313	3.50843	3.85699	2.86592	3.33056	3.15543	3.8846	3.16832	3.25096	3.38681	3.24031	3.08406	3.35614	3.43162	4.39369	3.58135	3.23879	3.79597	4.19849	3.58496	3.7301	3.8339	3.06695	3.73877	3.87971
ENSG00000044090	CUL7	cullin 7 [Source:HGNC Symbol;Acc:HGNC:21024]	protein_coding	6	3.14731	2.9855	3.24184	3.38267	3.60644	3.8846	3.10434	3.38543	3.95699	3.26903	3.69711	3.0018	3.58856	3.20789	3.40463	3.45943	3.29719	3.1635	3.66903	3.22805	3.03914	3.03914	3.00899	3.08916	2.88753	3.16993	3.0993	3.09761	2.95047	2.98914	3.51854
ENSG00000044115	CTNNA1	catenin alpha 1 [Source:HGNC Symbol;Acc:HGNC:2509]	protein_coding	5	7.29195	6.81455	7.01714	6.87946	7.09128	6.67652	6.81928	7.23458	7.08311	7.08194	7.08757	6.85848	7.21286	6.99458	7.29103	7.17532	6.99831	7.0649	7.12753	6.89251	7.00315	6.91397	6.98151	6.78829	7.01179	7.04494	6.69655	6.5691	6.65878	6.76248	7.10518
ENSG00000044446	PHKA2	phosphorylase kinase regulatory subunit alpha 2 [Source:HGNC Symbol;Acc:HGNC:8926]	protein_coding	X	3.23419	6.41532	3.27798	3.82985	4.38128	4.05658	3.73444	3.78346	4.22342	3.38681	3.71589	3.77189	4.05311	3.40599	3.91934	3.59335	4.26003	3.93074	3.32193	3.7939	3.36877	3.70708	3.35755	3.89821	3.04089	3.53356	4.06695	4.96717	3.69711	4.0063	5.1206
ENSG00000044459	CNTLN	centlein [Source:HGNC Symbol;Acc:HGNC:23432]	protein_coding	9	2.0072	2.12433	2.13422	1.9782	1.54597	1.01436	1.76553	2.16027	1.99277	1.45943	1.32193	1.40599	1.98185	2.19849	2.11103	2.19219	1.35614	1.92979	2.45943	2.48543	2.09424	2.29866	2.3978	2.37573	1.8953	2.06005	1.76553	1.26303	2.09085	1.96347	2.46205
ENSG00000044574	HSPA5	heat shock protein family A (Hsp70) member 5 [Source:HGNC Symbol;Acc:HGNC:5238]	protein_coding	9	7.32562	7.31687	7.05148	7.39652	7.35014	6.59708	7.86672	7.72751	7.53683	7.68517	7.23793	7.31642	8.20814	7.29343	7.45105	7.81807	7.25758	7.77683	7.80012	7.29186	6.9571	7.15208	7.01491	7.23055	6.98117	7.13453	7.0421	6.72982	7.03837	6.8212	7.27929
ENSG00000046647	GEMIN8	gem nuclear organelle associated protein 8 [Source:HGNC Symbol;Acc:HGNC:26044]	protein_coding	X	2.75702	2.04614	2.72247	2.76977	3.30743	4.31976	2.46467	3.37573	3.61353	3.79494	3.43829	3.62877	3.45549	3.37851	2.48027	3.15381	3.04789	3.70044	3.42358	3.24641	3.46597	2.21412	2.53356	3.39917	2.92979	2.96532	2.97269	3.9542	3.24336	2.82579	3.46467
ENSG00000046651	OFD1	OFD1 centriole and centriolar satellite protein [Source:HGNC Symbol;Acc:HGNC:2567]	protein_coding	X	3.14893	2.53854	2.61589	3.43296	3.86493	3.80012	3.79077	3.27352	3.11437	2.75489	3.29572	2.71809	3.49442	3.27798	2.75702	2.91265	4.16591	2.76341	2.67582	3.4019	2.93923	2.57531	2.79494	2.79286	3.29719	2.79909	3.24031	2.65764	2.8679	2.94673	3.47379
ENSG00000047056	WDR37	WD repeat domain 37 [Source:HGNC Symbol;Acc:HGNC:31406]	protein_coding	10	4.09339	4.54844	4.21179	3.8339	3.84097	3.95327	3.42895	4.1152	3.90785	3.93357	3.88557	3.67243	4.16108	4.12433	3.86888	4.40327	3.79077	4.08576	3.99639	4.07895	4.17712	3.9542	4.6094	4.0798	4.14405	4.0036	3.73769	3.8166	4.34696	3.83188	3.8679
ENSG00000047188	YTHDC2	YTH domain containing 2 [Source:HGNC Symbol;Acc:HGNC:24721]	protein_coding	5	3.0054	3.36597	2.59455	1.29866	1.95233	1.67356	1.5008	2.39506	1.80735	2.43829	2.22959	1.76129	1.8953	2.54597	2.44626	3.18269	1.80735	3.12928	2.77189	3.07553	2.59932	3.01614	3.26754	3.31034	2.94111	3.27947	2.78241	1.69599	2.65076	2.5509	3.6837
ENSG00000047230	CTPS2	CTP synthase 2 [Source:HGNC Symbol;Acc:HGNC:2520]	protein_coding	X	2.12433	2.18269	1.96717	1.44361	1.68706	2.33056	2.73118	2.11103	1.79909	1.96347	1.66903	1.67356	2.1635	2.41954	2.52105	1.94111	2.33056	1.86394	1.76977	2.04264	2.41684	1.848	2.03562	1.76129	2.0072	1.87971	1.64155	1.64155	1.62293	2.15704	1.84398
ENSG00000047249	ATP6V1H	ATPase H+ transporting V1 subunit H [Source:HGNC Symbol;Acc:HGNC:18303]	protein_coding	8	7.49913	7.71143	7.49937	7.13422	6.83162	7.52591	7.26669	7.55228	7.17243	7.48535	7.4187	7.29333	6.77992	7.22487	7.20994	7.66213	7.03815	7.53621	7.56094	7.21296	7.22593	7.16017	7.35913	7.36291	7.21713	7.33056	7.25776	6.81083	7.15856	7.01268	7.62812
ENSG00000047315	POLR2B	RNA polymerase II subunit B [Source:HGNC Symbol;Acc:HGNC:9188]	protein_coding	4	5.74631	5.86987	5.44593	5.23496	5.17632	4.92552	5.02503	5.61677	5.48349	4.9982	5.3572	5.3466	5.57107	5.46271	5.62907	5.72547	5.59604	5.67779	5.32589	5.86666	5.8716	5.47346	5.78241	6.07425	5.55919	5.74873	5.60644	4.848	5.39438	5.34412	5.82909
ENSG00000047346	FAM214A	family with sequence similarity 214 member A [Source:HGNC Symbol;Acc:HGNC:25609]	protein_coding	15	3.84499	3.46074	3.13586	1.8953	2.26003	3.09085	2.74846	3.20789	3.13914	3.24031	2.89918	2.95233	3.30451	3.49057	3.23419	3.74631	2.77821	3.57289	3.19849	3.33485	3.10936	2.93546	3.00899	3.2765	3.39917	3.44493	2.82782	2.97269	3.79805	2.23573	3.52231
ENSG00000047365	ARAP2	ArfGAP with RhoGAP domain, ankyrin repeat and PH domain 2 [Source:HGNC Symbol;Acc:HGNC:16924]	protein_coding	4	2.82782	2.81147	2.91456	2.60644	1.52607	2.28096	1.65535	3.60288	1.67807	2.86592	1.59455	1.48027	1.83592	2.35332	1.88362	2.83188	1.15056	3.42761	2.31034	2.85599	2.47768	3.19219	3.54102	2.63923	2.70487	2.8679	1.56071	1.25701	2.58015	2.07382	3.56925
ENSG00000047410	TPR	translocated promoter region, nuclear basket protein [Source:HGNC Symbol;Acc:HGNC:12017]	protein_coding	1	4.67976	4.33914	4.29719	4.03738	3.69933	3.73552	3.44095	4.46009	4.29352	3.57894	4.46467	4.36177	4.28244	4.18903	4.1102	4.5472	4.14078	3.93734	4.3512	4.97085	4.76129	4.18824	3.78555	4.60288	4.3147	4.20398	4.02414	3.41278	3.74201	3.65306	4.87431
ENSG00000047457	CP	ceruloplasmin [Source:HGNC Symbol;Acc:HGNC:2295]	protein_coding	3	5.37086	4.12433	4.77821	6.09128	6.07275	6.84674	6.61736	5.83162	5.96901	5.13996	6.63459	6.14934	6.6094	6.44741	7.18289	4.50398	6.05007	2.89724	5.36072	3.89336	5.44128	4.71094	4.10014	4.18031	5.71699	5.0018	4.35473	4.67129	3.66221	4.47573	6.18943
ENSG00000047578	KIAA0556	KIAA0556 [Source:HGNC Symbol;Acc:HGNC:29068]	protein_coding	16	2.97269	3.98823	3.09761	1.95606	3.36457	1.81558	3.05485	3.57046	3.59813	2.73335	3.40735	3.34767	4.12184	3.29278	2.25096	4.12184	1.81558	2.9542	2.1177	2.92029	2.80529	3.0268	3.38405	3.31034	3.76022	3.65191	3.42089	3.06867	2.4957	3.23419	3.41007
ENSG00000047579	DTNBP1	dystrobrevin binding protein 1 [Source:HGNC Symbol;Acc:HGNC:17328]	protein_coding	6	4.36807	4.32697	4.71644	4.90977	4.38474	4.58135	5.11061	4.61176	4.29939	4.93404	4.85947	4.93263	4.19535	4.58256	4.41346	4.62644	4.69209	4.92172	4.55827	5.38647	4.99729	4.92837	4.78973	4.69209	4.18824	4.34696	4.8505	4.60703	4.79961	4.66562	5.15056
ENSG00000047621	C12orf4	chromosome 12 open reading frame 4 [Source:HGNC Symbol;Acc:HGNC:1184]	protein_coding	12	3.30889	5.09212	4.02148	3.33771	2.97636	3.02148	3.03562	4.05832	4.06264	3.87283	3.33914	3.21723	4.04002	4.28318	3.63575	4.26303	3.04264	4.01703	4.08576	4.13668	3.28688	4.12267	4.52669	3.83491	3.40871	3.98732	3.14405	2.40599	4.26153	3.82477	3.19535
ENSG00000047634	SCML1	Scm polycomb group protein like 1 [Source:HGNC Symbol;Acc:HGNC:10580]	protein_coding	X	2.76553	2.67807	1.88753	2.02148	1.75275	1.9222	2.21101	2.06005	2.03914	1.41684	2.0072	1.55582	2.0635	1.91456	1.852	2.36457	1.8679	2.17951	2.13422	2.14731	2.30451	2.17951	1.8679	2.27202	2.22342	2.37016	1.79077	2.29572	2.01078	1.97453	1.83996
ENSG00000047644	WWC3	WWC family member 3 [Source:HGNC Symbol;Acc:HGNC:29237]	protein_coding	X	1.67807	1.13093	1.37295	1.44361	1.04963	0.378512	1.01436	1.41684	1.40599	0.632268	1.37295	1.70044	1.13093	1.23266	1.48543	1.0635	0.807355	1.852	1.53107	2.37851	1.73118	1.93734	1.09761	1.87578	1.87184	1.80735	1.45943	1.22651	1.0635	1.32193	1.97453
ENSG00000047648	ARHGAP6	Rho GTPase activating protein 6 [Source:HGNC Symbol;Acc:HGNC:676]	protein_coding	X	2.488	0.704872	1.79077	1.73118	1.45943	1.10434	1.55582	1.3505	1.68706	1.04264	2.14731	2.22033	1.44361	0.918386	1.58496	1.63691	0.910733	0.604071	1.27501	1.58976	1.9486	2.34199	0.163499	1.89918	2.26303	1.80735	2.54597	2.23266	0.275007	2.15704	2.20163
ENSG00000047849	MAP4	microtubule associated protein 4 [Source:HGNC Symbol;Acc:HGNC:6862]	protein_coding	3	6.09212	5.51381	5.83086	5.18943	5.00135	5.17632	5.4851	5.90063	5.93003	5.42459	5.6792	5.54782	5.46336	5.61029	5.65249	5.99232	5.57864	5.57046	5.83719	5.45713	5.57016	5.54442	5.37086	5.51979	5.66249	5.82299	5.43129	5.20438	5.18507	5.3799	5.85773
ENSG00000047932	GOPC	golgi associated PDZ and coiled-coil motif containing [Source:HGNC Symbol;Acc:HGNC:17643]	protein_coding	6	3.14893	3.32769	3.18903	2.49825	2.67356	2.68482	2.54102	3.0268	2.98185	2.81558	2.9222	2.47768	3.28244	2.94298	3.04789	2.926	2.43829	3.05137	2.87578	3.50462	3.37573	3.28688	3.34483	3.15543	3.03914	3.33342	2.76553	2.45943	2.79077	2.68482	3.3505
ENSG00000048028	USP28	ubiquitin specific peptidase 28 [Source:HGNC Symbol;Acc:HGNC:12625]	protein_coding	11	2.68706	3.60644	2.14078	1.95977	2.38128	2.71809	2.58736	2.90111	2.81967	2.18903	2.61824	2.89724	2.78241	3.41684	3.14893	3.74201	2.46205	3.43563	3.41684	3.25096	3.27798	2.76341	3.05137	3.20163	3.04963	2.89724	2.46728	2.70708	3.31904	2.54597	3.49953
ENSG00000048052	HDAC9	histone deacetylase 9 [Source:HGNC Symbol;Acc:HGNC:14065]	protein_coding	7	2.85997	2.27798	3.37851	2.8679	1.9855	1.62761	1.48027	3.37156	2.20477	2.88947	2.61353	1.91456	1.84398	2.17313	2.24489	3.6017	2.45418	2.30159	2.65306	4.12681	2.74631	3.64501	3.41278	4.05918	1.774	2.89336	3.15866	0.659925	3.10434	3.04614	3.43162
ENSG00000048140	TSPAN17	tetraspanin 17 [Source:HGNC Symbol;Acc:HGNC:13594]	protein_coding	5	5.0648	5.4165	5.1914	4.82222	4.82985	4.74416	4.86295	5.22997	5.05137	5.27836	4.8535	5.2765	5.48317	5.43463	5.02989	5.615	5.07895	5.78738	5.41684	5.39951	4.8166	5.16511	5.69544	5.33949	5.0917	5.25626	5.40973	4.71973	5.50176	5.06437	5.38509
ENSG00000048162	NOP16	NOP16 nucleolar protein [Source:HGNC Symbol;Acc:HGNC:26934]	protein_coding	5	5.14853	4.55336	4.90304	3.74953	4.47832	2.22651	4.59932	4.43429	4.64155	4.82477	4.11187	4.24641	4.34767	4.82477	4.2426	4.8674	4.8339	5.2384	5.27798	4.69265	4.84097	4.6017	4.6565	5.21684	4.91409	4.83643	4.78607	4.57107	4.70044	4.4522	5.24755
ENSG00000048342	CC2D2A	coiled-coil and C2 domain containing 2A [Source:HGNC Symbol;Acc:HGNC:29253]	protein_coding	4	0.344828	2.80529	1.71809	2.28983	0.0976108	2.34483	1.61824	1.59455	1.45418	1.94111	1.23266	2.77189	0.9855	3.0268	1.9855	2.3505	0.978196	3.03738	2.25701	1.46989	2.49057	2.50335	2.73985	2.9279	1.25096	2.86196	2.38405	0.963474	2.03914	2.01792	1.41684
ENSG00000048392	RRM2B	ribonucleotide reductase regulatory TP53 inducible subunit M2B [Source:HGNC Symbol;Acc:HGNC:17296]	protein_coding	8	4.97085	4.95838	5.0009	3.75061	4.45154	4.30012	4.10266	4.41414	4.94579	4.17792	4.49889	3.86394	5.02192	4.42626	4.91934	4.53419	4.18824	5.25852	4.38957	5.05832	5.17592	5.41752	5.03694	4.71809	4.99232	5.09845	3.853	4.07382	4.35191	4.44095	5.06523
ENSG00000048405	ZNF800	zinc finger protein 800 [Source:HGNC Symbol;Acc:HGNC:27267]	protein_coding	7	3.24489	3.05832	3.21568	2.07039	2.27798	2.22342	2.48285	3.18428	2.91648	2.65076	2.83996	2.85	2.64847	3.00899	2.84197	3.01436	2.49825	2.96347	2.80323	3.60881	3.12598	3.0036	3.04789	3.26303	3.20945	3.24184	2.67356	2.33056	2.93734	2.70044	3.23726
ENSG00000048471	SNX29	sorting nexin 29 [Source:HGNC Symbol;Acc:HGNC:30542]	protein_coding	16	3.5097	3.74201	3.28096	3.13093	2.43029	2.46989	2.72901	2.98003	3.10098	2.9982	2.87381	2.81762	2.93546	3.56316	2.91839	3.0018	2.16993	3.24336	3.25701	3.67807	3.68594	3.50843	4.01346	3.853	3.47768	3.65992	3.08746	2.28392	3.5373	2.90689	3.29572
ENSG00000048544	MRPS10	mitochondrial ribosomal protein S10 [Source:HGNC Symbol;Acc:HGNC:14502]	protein_coding	6	4.75382	5.06264	4.70874	3.904	4.42223	4.26679	4.26978	4.56986	4.46597	4.93026	4.21179	4.17153	4.49506	4.53605	4.52607	4.58736	4.35262	4.92125	4.69432	4.48285	4.87431	4.58015	4.90256	4.73335	4.51665	4.69877	4.53045	4.37434	4.61648	4.44095	4.87234
ENSG00000048649	RSF1	remodeling and spacing factor 1 [Source:HGNC Symbol;Acc:HGNC:18118]	protein_coding	11	5.14364	4.68313	4.85649	4.38888	5.01302	4.69432	5.07895	4.33342	4.94813	4.42962	4.72901	4.71809	4.30232	4.71149	5.12391	4.8802	4.58376	4.19928	4.35544	5.21645	4.53543	5.13217	4.90159	5.4614	4.88118	5.53512	4.40939	4.1235	4.0917	4.36177	4.40122
ENSG00000048707	VPS13D	vacuolar protein sorting 13 homolog D [Source:HGNC Symbol;Acc:HGNC:23595]	protein_coding	1	3.43829	3.93452	3.46205	3.17153	3.47768	3.93263	3.46597	3.51349	3.30743	3.48671	3.3978	2.92979	3.15056	3.39506	3.25399	3.69933	3.22033	3.75489	3.7366	3.66789	3.36737	3.74524	3.60644	3.97269	3.74524	4.08576	3.32769	3.16993	3.40327	3.66107	4.17951
ENSG00000048740	CELF2	CUGBP Elav-like family member 2 [Source:HGNC Symbol;Acc:HGNC:2550]	protein_coding	10	4.14975	4.45615	4.4522	3.37295	3.19849	2.97085	2.97636	4.14893	3.91073	3.80219	3.46205	2.9542	3.90881	4.24489	3.93074	4.54844	3.0018	4.4489	4.38059	4.94813	4.55643	4.76075	4.83693	4.77347	4.5472	4.91886	3.83086	2.90881	4.77347	3.91169	4.56499
ENSG00000048828	FAM120A	family with sequence similarity 120A [Source:HGNC Symbol;Acc:HGNC:13247]	protein_coding	9	5.81404	6.35491	6.0936	5.11853	5.25323	5.22612	4.87086	5.88874	5.87406	5.36177	5.59872	4.95559	5.77452	5.7761	5.73091	6.16148	4.95931	6.02459	5.82222	5.71177	6.05897	6.00652	6.10161	6.04199	5.91695	6.07895	4.94813	4.25776	5.848	5.37295	5.96116
ENSG00000048991	R3HDM1	R3H domain containing 1 [Source:HGNC Symbol;Acc:HGNC:9757]	protein_coding	2	3.63807	3.96625	3.75809	3.41684	2.97269	1.9486	2.02503	2.80116	3.21101	3.30159	2.59694	2.35332	2.83996	3.5097	2.49825	3.93546	2.53107	3.60526	3.50843	3.33342	3.24945	3.45418	4.05572	3.92884	4.0009	3.58015	2.31904	2.64616	3.5435	2.52356	3.18269
ENSG00000049089	COL9A2	collagen type IX alpha 2 chain [Source:HGNC Symbol;Acc:HGNC:2218]	protein_coding	1	3.13586	4.69377	3.87086	4.18824	3.8166	4.61294	4.56194	3.82579	4.06005	4.02326	4.57228	3.73118	3.64731	4.82528	3.91743	4.10266	4.21023	4.5008	4.31107	4.63285	4.20555	4.38059	3.99005	4.12846	3.80219	4.20555	4.3427	4.15623	4.68594	4.33557	4.0993
ENSG00000049130	KITLG	KIT ligand [Source:HGNC Symbol;Acc:HGNC:6343]	protein_coding	12	2.32193	0.389567	1.74416	1.24489	0	0.367371	0.604071	1.24489	1.08406	0.933573	0.704872	0.871844	0.910733	0.863938	1.47508	1.31615	0.863938	1.33914	1.38405	0.765535	0.695994	1.03562	0.992768	1.20163	1.43296	1.60407	0.83996	0.137504	0.555816	1.11103	1.65076
ENSG00000049167	ERCC8	ERCC excision repair 8, CSA ubiquitin ligase complex subunit [Source:HGNC Symbol;Acc:HGNC:3439]	protein_coding	5	2.32193	2.89918	2.52607	2.54102	1.64616	0.879706	2.44095	3.14078	2.19219	2.91839	2.81967	2.16027	1.83592	2.72683	2.14405	2.85997	2.19849	2.65535	2.90497	2.82985	2.35614	2.20789	3.44228	3.09761	2.77821	1.70487	2.38405	1.99639	2.66448	2.57289	3.51854
ENSG00000049239	H6PD	hexose-6-phosphate dehydrogenase/glucose 1-dehydrogenase [Source:HGNC Symbol;Acc:HGNC:4795]	protein_coding	1	3.59455	4.17552	3.82273	3.73444	4.0268	3.83289	3.29425	3.79286	3.94392	3.64847	3.7939	3.58856	4.07039	4.22497	4.10769	4.01614	3.31615	4.17233	3.90593	4.05658	3.91648	3.7761	3.67694	3.81865	3.52607	3.82273	3.53605	3.34199	3.62527	3.56803	4.24565
ENSG00000049245	VAMP3	vesicle associated membrane protein 3 [Source:HGNC Symbol;Acc:HGNC:12644]	protein_coding	1	6.61853	6.67723	6.79494	6.81096	6.44079	6.25437	6.55582	6.8525	6.45483	6.56621	7.2949	6.48977	6.57833	6.75502	6.99277	6.897	6.11707	6.70929	6.7786	6.42105	6.97854	6.94028	6.50748	6.44294	6.75969	6.63648	6.12081	6.2034	6.31705	6.33468	6.66206
ENSG00000049246	PER3	period circadian regulator 3 [Source:HGNC Symbol;Acc:HGNC:8847]	protein_coding	1	2.62059	3.75489	2.94111	2	2.34199	2.42761	2.17632	2.60407	2.66903	2.32193	2.47768	1.81967	2.20163	2.86987	2.61824	3.22342	2.01792	3.09761	2.74416	3.34625	2.488	3.06005	3.82985	3.15866	3.07724	2.81967	1.68257	1.89142	3.36737	2.7761	2.58015
ENSG00000049247	UTS2	urotensin 2 [Source:HGNC Symbol;Acc:HGNC:12636]	protein_coding	1	4.43029	4.34767	1.3505	4.14078	1.21412	3.80735	1.64616	3.70266	2.37851	4.09424	0.555816	4.08661	2.75061	3.9991	1.15704	3.05658	4.24031	3.95233	1.87971	2.24489	3.99548	1.25701	4.17473	1.57046	4.27352	0.641546	3.81762	2.73335	3.56682	1.85997	2.83592
ENSG00000049249	TNFRSF9	TNF receptor superfamily member 9 [Source:HGNC Symbol;Acc:HGNC:11924]	protein_coding	1	2.52105	3.5435	4.05137	2.55582	1.03562	0.963474	3.1375	3.20006	2.01792	2.82985	3.04264	2.49825	3.04789	1.70487	2.72901	3.42492	1.28096	1.88362	2.22959	1.87184	2.3978	2.01436	3.12763	2.95977	1.5656	3.90689	1.96347	1.02857	3.59813	3.20945	1.99639
ENSG00000049449	RCN1	reticulocalbin 1 [Source:HGNC Symbol;Acc:HGNC:9934]	protein_coding	11	5.6011	5.73877	5.67638	5.02768	4.81404	4.85898	5.57924	5.13258	5.15502	5.65019	5.38785	5.27053	5.23419	5.61765	5.46303	5.53107	5.23688	5.92172	5.85922	4.90304	5.21917	5.22766	5.29241	4.55582	5.17473	5.53761	5.2521	5.1334	5.50048	5.38509	5.40361
ENSG00000049541	RFC2	replication factor C subunit 2 [Source:HGNC Symbol;Acc:HGNC:9970]	protein_coding	7	4.31904	4.59276	4.16912	3.66676	3.7845	3.93546	4.25776	4.11353	4.35262	4.44956	3.84499	3.68145	4.15866	4.06264	4.18031	4.11853	4.22805	4.54164	3.9279	3.98732	4.11853	3.9486	4.43496	4.11936	4.24565	3.71589	3.88166	4.00988	4.13422	3.8748	3.44228
ENSG00000049618	ARID1B	AT-rich interaction domain 1B [Source:HGNC Symbol;Acc:HGNC:18040]	protein_coding	6	4.37504	4.27352	4.60763	3.63343	3.61471	3.45812	3.36597	4.02503	4.04439	3.62527	3.84599	3.24489	3.92505	3.99277	3.97177	4.2032	3.72465	4.15866	4.07639	4.07468	4.04963	4.05918	4.2211	3.96347	3.98277	4.09424	3.76022	3.37295	3.77294	3.6837	4.44559
ENSG00000049656	CLPTM1L	CLPTM1 like [Source:HGNC Symbol;Acc:HGNC:24308]	protein_coding	5	6.52685	6.52278	6.50016	6.71383	6.68145	6.44791	6.55121	6.55228	6.20965	6.56438	6.22207	6.68776	6.21917	6.52529	6.69488	6.47411	6.20477	6.478	6.52356	6.39849	6.18626	6.42475	6.34394	6.50526	6.42442	6.21101	6.13914	6.3014	6.26547	6.15522	6.74792
ENSG00000049759	NEDD4L	NEDD4 like E3 ubiquitin protein ligase [Source:HGNC Symbol;Acc:HGNC:7728]	protein_coding	18	4.04963	4.19613	4.36317	3.53854	4.41481	4.39369	4.56071	3.60881	4.15623	4.36317	4.49889	3.4957	4.16912	3.81558	4.37295	3.20163	3.71699	3.89821	3.79286	3.06005	3.6311	3.57531	4.11353	3.9991	3.7845	4.11353	4.14078	4.10266	3.34767	3.80632	4.34554
ENSG00000049769	PPP1R3F	protein phosphatase 1 regulatory subunit 3F [Source:HGNC Symbol;Acc:HGNC:14944]	protein_coding	X	2.06695	1.53605	1.63691	1.43296	0.641546	1.14405	1.61353	2.01436	2.07724	0.895303	1.5008	1.0072	1.51602	1.97085	1.31615	1.31034	1.26303	1.54597	1.48027	2.07382	1.69153	1.46467	0.807355	1.91456	1.80323	1.40054	1.39506	3.95699	1.09085	1.54597	1.62293
ENSG00000049860	HEXB	hexosaminidase subunit beta [Source:HGNC Symbol;Acc:HGNC:4879]	protein_coding	5	9.35498	9.5538	9.07625	9.38087	9.64895	9.02245	9.63883	9.22968	9.29806	9.43877	9.11764	9.42066	9.38392	9.25833	9.12114	9.43942	9.56213	9.67405	9.33985	9.3372	9.01327	9.11728	9.61307	8.97301	9.09077	9.03309	9.33914	8.87492	9.70041	8.99715	9.20477
ENSG00000049883	PTCD2	pentatricopeptide repeat domain 2 [Source:HGNC Symbol;Acc:HGNC:25734]	protein_coding	5	2.69599	2.02857	1.26303	2.08066	0.748461	1.22651	1.774	1.91456	2.04963	2.42223	1.91456	1.67807	1.87578	1.49057	1.15056	2.08746	1.55582	1.81147	2.05311	2.35332	2.34199	2.15381	2.15381	1.99639	1.59455	1.926	1.8953	2.40871	1.39506	1.30451	1.90304
ENSG00000050130	JKAMP	JNK1/MAPK8 associated membrane protein [Source:HGNC Symbol;Acc:HGNC:20184]	protein_coding	14	5.29389	5.14812	5.21412	4.88606	5.33128	4.82069	4.852	5.33985	5.42828	5.24413	5.49761	4.69988	5.5659	5.82782	5.4138	5.33593	4.70432	5.60348	5.30524	5.23802	5.34873	5.4614	5.20906	5.42492	5.0054	5.32625	4.926	4.67412	5.20945	4.91073	5.85175
ENSG00000050327	ARHGEF5	Rho guanine nucleotide exchange factor 5 [Source:HGNC Symbol;Acc:HGNC:13209]	protein_coding	7	1.69153	1.93357	1.5509	1.96717	2.24184	2.17313	1.73985	2.08746	2.25701	1.7866	2.65764	2.04264	2.50843	2.22342	2.33914	2.57046	2.51096	2.01792	2.21723	1.42761	2.24184	1.85997	1.63691	1.40599	2.01436	1.72683	1.43829	1.54597	1.83996	1.21412	1.53107
ENSG00000050344	NFE2L3	nuclear factor, erythroid 2 like 3 [Source:HGNC Symbol;Acc:HGNC:7783]	protein_coding	7	3.36457	3.31179	2.87381	1.42761	2.13422	2.36737	1.83592	2.32193	2.86987	1.96717	2.51854	1.5008	2.51096	2.33914	2.61353	1.52105	2.20789	3.65306	1.48027	2.59932	3.44493	2.76341	2.90497	2.27798	3.488	3.10098	2.36737	3.53356	2.62059	2.78031	2.89336
ENSG00000050393	MCUR1	mitochondrial calcium uniporter regulator 1 [Source:HGNC Symbol;Acc:HGNC:21097]	protein_coding	6	2.67807	3.58856	2.66903	2.42492	2.87578	3.25096	3.5435	3.23726	2.94111	3.11936	3.46074	3.08916	3.49442	3.33771	2.8679	3.13258	3.0993	2.79701	3.22188	2.81352	2.7137	2.96901	3.41684	2.97269	2.98185	3.02503	2.09085	3.19692	3.04963	2.66676	2.78031
ENSG00000050405	LIMA1	LIM domain and actin binding 1 [Source:HGNC Symbol;Acc:HGNC:24636]	protein_coding	12	4.66448	4.02945	4.58856	4.42492	4.91886	3.99277	5.31796	5.09761	5.21878	5.06005	4.7761	4.56864	5.08364	4.91648	5.31506	5.08704	4.36107	5.07382	5.22342	3.97269	4.40939	4.36597	4.47119	4.46401	4.41954	4.81301	3.46728	3.01078	4.09424	3.96901	4.3067
ENSG00000050426	LETMD1	LETM1 domain containing 1 [Source:HGNC Symbol;Acc:HGNC:24241]	protein_coding	12	4.88606	4.74578	4.78712	4.98868	4.55949	5.42828	4.54535	4.60585	4.89627	4.79494	4.57713	4.6017	4.59991	4.65249	4.57531	4.35826	4.5601	4.82934	4.4957	4.91361	4.89918	4.94017	4.93782	4.60703	4.55888	4.79129	4.84398	4.89579	4.78973	5.23955	5.08066
ENSG00000050438	SLC4A8	solute carrier family 4 member 8 [Source:HGNC Symbol;Acc:HGNC:11034]	protein_coding	12	2.88753	3.84599	3.70044	2.29278	3.88069	2.65535	3.10266	3.39094	3.63575	2.96717	3.37295	2.26604	3.3978	3.26003	3.43162	3.50716	2.49825	4.04527	3.41414	3.0268	3.42492	3.08236	4.15056	3.91361	2.47768	3.64616	2.26303	1.66903	2.75489	3.66903	3.09085
ENSG00000050730	TNIP3	TNFAIP3 interacting protein 3 [Source:HGNC Symbol;Acc:HGNC:19315]	protein_coding	4	0.454176	3.40463	0.978196	0	1.01436	0.189034	0	0.432959	0	0.847997	0.137504	0.0565835	0.0285692	0.124328	0.356144	1.22651	0.871844	0	0.0703893	0.887525	0.62293	0.632268	1.7137	0.731183	1.58015	0.790772	0	1.1375	2.26003	1.4489	0.782409
ENSG00000050748	MAPK9	mitogen-activated protein kinase 9 [Source:HGNC Symbol;Acc:HGNC:6886]	protein_coding	5	4.55643	4.96532	4.62936	4.52732	4.14241	4.21878	4.10182	4.68426	4.7137	4.50335	4.60644	3.98732	4.57471	4.80581	4.68874	4.68201	4.63401	4.46532	4.39369	4.5741	4.82833	4.94111	4.83238	4.94953	4.63227	4.9991	4.20789	3.74416	4.34056	4.70874	4.37434
ENSG00000050767	COL23A1	collagen type XXIII alpha 1 chain [Source:HGNC Symbol;Acc:HGNC:22990]	protein_coding	5	3.2032	1.41684	2.02857	1.25096	2.37573	1.45943	0.286881	1.57531	1.87184	0.650765	1.38405	1.19535	2.18903	0.9855	1.48543	0.887525	2.6017	0.367371	0.286881	2.34483	3.49442	1.71809	1.40054	2.54844	3.69488	2.05311	3.32481	3.90014	1.7137	2.37573	2.25701
ENSG00000050820	BCAR1	BCAR1 scaffold protein, Cas family member [Source:HGNC Symbol;Acc:HGNC:971]	protein_coding	16	5.01837	5.7879	5.21917	5.7046	5.21335	5.7126	5.49249	5.76394	5.72438	5.59126	5.78816	5.14934	5.03606	5.36702	5.2709	5.94533	5.41583	5.75328	5.86542	4.37016	4.28244	4.77663	5.15704	4.49378	4.63691	5.06953	4.34696	3.92125	4.92029	4.49761	4.70653
ENSG00000051009	FAM160A2	family with sequence similarity 160 member A2 [Source:HGNC Symbol;Acc:HGNC:25378]	protein_coding	11	3.65535	3.81967	3.15543	3.26754	4.6153	4.44095	3.61706	3.50335	3.60881	3.46074	3.70487	3.88362	3.96993	3.50208	3.31615	4.32769	3.37573	4.12019	3.42089	3.60763	3.14893	3.488	3.1177	3.21101	3.76447	3.87578	4.25475	3.77083	3.96809	3.77821	3.7301
ENSG00000051108	HERPUD1	homocysteine inducible ER protein with ubiquitin like domain 1 [Source:HGNC Symbol;Acc:HGNC:13744]	protein_coding	16	6.64342	7.21403	6.6295	6.20203	6.59887	6.25399	5.74766	6.37886	6.31452	6.02525	6.42828	6.31034	6.6125	6.38146	5.94673	6.66505	5.71232	6.73444	6.24413	7.47387	6.71507	7.0581	6.6279	7.09096	6.81442	6.74591	6.75636	5.88826	7.10758	6.59947	7.14272
ENSG00000051128	HOMER3	homer scaffold protein 3 [Source:HGNC Symbol;Acc:HGNC:17514]	protein_coding	19	6.69	6.55796	6.85649	6.97636	6.79155	6.48816	6.78607	6.68398	6.68243	6.8282	6.73471	7.15462	6.81417	6.81352	6.91683	6.60318	6.95338	6.6659	6.61073	6.97131	6.53123	6.65062	6.29333	6.75662	6.57001	6.5815	7.21636	7.14405	6.33307	6.93546	6.82222
ENSG00000051180	RAD51	RAD51 recombinase [Source:HGNC Symbol;Acc:HGNC:9817]	protein_coding	15	2.84197	1.59932	1.31034	2.38405	2.35896	2.15381	1.73985	2.60881	2.85798	2.3505	2	3.12598	3.07211	3.13422	2.61824	2.32769	2.05658	2.22342	3.10601	1.65535	2.29278	1.78241	1.31615	2.03562	1.94486	2.20477	1.77821	1.1635	0.815575	1.31615	3.488
ENSG00000051382	PIK3CB	phosphatidylinositol-4,5-bisphosphate 3-kinase catalytic subunit beta [Source:HGNC Symbol;Acc:HGNC:8976]	protein_coding	3	5.55213	5.59066	5.24565	4.6565	5.77321	5.15299	4.52168	5.22458	5.87971	4.10518	5.14853	4.5735	5.45385	5.06221	5.41143	4.86592	4.97315	4.73498	4.74308	4.6605	5.10894	4.92552	5.31832	5.36387	5.25058	5.24603	4.45154	4.29939	4.85798	4.54967	5.38509
ENSG00000051523	CYBA	cytochrome b-245 alpha chain [Source:HGNC Symbol;Acc:HGNC:2577]	protein_coding	16	10.3908	10.6256	10.5261	10.6946	10.1935	10.1409	10.7873	10.3267	10.2266	10.7189	10.4037	10.6178	10.339	10.3442	10.5023	10.5858	10.6661	10.471	10.7449	10.5675	10.2721	10.5357	10.5288	10.3702	10.2788	10.3942	10.7356	10.4649	10.7112	10.7077	10.4252
ENSG00000051596	THOC3	THO complex 3 [Source:HGNC Symbol;Acc:HGNC:19072]	protein_coding	5	5.19535	4.52544	3.9644	4.90545	5.43329	4.11437	4.68089	4.89433	5.30159	4.62644	4.1635	4.89336	4.88947	4.48091	4.69209	5.29719	5.06393	4.55397	4.39985	5.0148	5.08534	4.21335	4.59156	4.68426	4.84046	4.40531	4.9905	4.9397	4.12846	4.54164	4.76129
ENSG00000051620	HEBP2	heme binding protein 2 [Source:HGNC Symbol;Acc:HGNC:15716]	protein_coding	6	5.53138	4.43496	4.86196	5.56925	5.12928	5.36387	5.35509	4.86146	5.40701	4.91361	5.47411	5.34163	5.52607	4.99322	5.19298	4.82171	5.36142	4.34412	4.95931	4.84449	5.11145	5.00135	5.00225	4.86196	5.6094	5.50938	4.95977	5.4489	5.39232	5.38888	4.93074
ENSG00000051825	MPHOSPH9	M-phase phosphoprotein 9 [Source:HGNC Symbol;Acc:HGNC:7215]	protein_coding	12	2.69377	3.37573	2.66676	2.57531	2.29866	1.30451	1.91456	3.17792	2.34199	2.29866	1.64616	2.65306	2.6017	3.13586	2.58256	3.31759	2.7845	2.72028	2.54102	3.72792	3.12433	2.80116	3.42223	2.74416	2.71809	3.13093	2.64386	2.54844	4.39985	3.03386	3.65306
ENSG00000052126	PLEKHA5	pleckstrin homology domain containing A5 [Source:HGNC Symbol;Acc:HGNC:30036]	protein_coding	12	2.82782	1.98914	2.51096	1.97085	1.20163	3.24945	2.57289	1.926	1.3505	1.89918	2.31615	2.5435	2.71589	2.93923	3.11603	1.91456	2.02857	2.87184	2.37851	1.40599	2.39232	2.28392	2.34767	1.79494	2.39232	2.83592	1.21412	1.40054	2.0072	2.31904	2.64155
ENSG00000052723	SIKE1	suppressor of IKBKE 1 [Source:HGNC Symbol;Acc:HGNC:26119]	protein_coding	1	4.27575	4.76818	4.06781	5.01167	3.48414	4.10182	3.45286	4.53232	4.19061	4.80684	4.5404	4.20163	3.91934	4.94064	4.59872	4.37295	3.32769	4.50653	4.31107	4.83845	4.05745	4.61706	3.07211	4.70321	4.33056	4.36947	3.60999	4.29572	4.0197	4.60526	4.07039
ENSG00000052749	RRP12	ribosomal RNA processing 12 homolog [Source:HGNC Symbol;Acc:HGNC:29100]	protein_coding	10	4.48864	3.9542	4.88166	4.28836	3.61353	4.10266	4.88996	4.33557	4.20085	4.37851	4.34341	4.77558	4.34979	4.09677	4.66676	4.55029	4.45549	4.393	4.76075	3.76341	3.69265	4.09508	3.93829	3.50843	4.19613	4.23496	4.68257	4.21801	3.43962	4.55152	4.4822
ENSG00000052795	FNIP2	folliculin interacting protein 2 [Source:HGNC Symbol;Acc:HGNC:29280]	protein_coding	4	6.36387	6.75662	6.31832	4.84097	5.26003	5.11145	4.29499	5.73281	5.71836	5.21645	5.54628	4.96855	5.77162	5.94111	5.65134	6.29186	4.61471	5.94345	5.71754	6.0542	5.85922	6.12143	6.5421	6.08746	5.93923	6.38991	4.63633	4.42089	6.09571	5.22535	6.29536
ENSG00000052802	MSMO1	methylsterol monooxygenase 1 [Source:HGNC Symbol;Acc:HGNC:10545]	protein_coding	4	5.40973	5.50144	5.72819	5.31216	6.15198	5.7301	5.55459	5.67582	5.7866	5.83567	5.4663	4.3978	5.11353	5.39438	5.0993	5.29352	5.12391	5.83517	5.06264	5.27612	5.73254	5.37295	5.99865	5.16229	5.78973	5.74712	5.21101	5.36807	5.63052	5.19928	5.22574
ENSG00000052841	TTC17	tetratricopeptide repeat domain 17 [Source:HGNC Symbol;Acc:HGNC:25596]	protein_coding	11	4.22033	4.50016	4.2032	3.96717	4.16993	4.40259	4.11437	4.59455	4.72683	3.94953	4.46205	3.24641	4.2502	4.07639	3.99005	4.26454	3.92979	4.68201	4.03474	4.56499	4.1635	4.30524	3.86888	4.39849	3.90497	4.6011	4.54164	4.16912	4.04963	4.71094	4.43962
ENSG00000053254	FOXN3	forkhead box N3 [Source:HGNC Symbol;Acc:HGNC:1928]	protein_coding	14	4.1152	4.8485	4.72028	3.42492	3.91552	3.78555	2.91265	3.74953	4.01167	3.6017	3.8748	3.51979	4.13914	3.88947	3.87873	4.29131	3.23266	4.41819	3.64616	4.99186	4.63923	4.87676	4.79805	4.64501	4.63285	4.7137	4.34767	3.17313	4.52231	3.65076	4.28021
ENSG00000053371	AKR7A2	aldo-keto reductase family 7 member A2 [Source:HGNC Symbol;Acc:HGNC:389]	protein_coding	1	5.40939	5.94813	5.55551	6.12722	5.80941	6.4002	5.8885	5.91958	5.5598	5.99977	5.7939	5.8495	5.56986	6.09803	5.82731	5.72656	5.45976	6.06026	5.67807	5.62848	5.29902	5.35262	6.11624	5.60526	5.6017	5.50653	5.68846	4.95	6.33896	5.72982	5.74066
ENSG00000053372	MRTO4	MRT4 homolog, ribosome maturation factor [Source:HGNC Symbol;Acc:HGNC:18477]	protein_coding	1	5.55796	5.4002	5.67469	5.42962	5.40837	5.42828	5.43863	5.66135	5.32841	5.79129	5.34021	5.58886	5.20906	5.49857	5.02059	5.49825	5.74012	5.73633	5.87897	5.17353	5.07938	4.96763	5.54226	5.32517	5.54628	5.42895	5.68706	5.34199	5.55919	5.17233	5.55213
ENSG00000053438	NNAT	neuronatin [Source:HGNC Symbol;Acc:HGNC:7860]	protein_coding	20	1.52105	0	1.56071	0.910733	0.238787	1.02148	1.9486	0.782409	1.40599	0.250962	1.33914	2.10434	1.1635	0.863938	1.82782	0.918386	2.0036	1.11103	0.933573	0.678072	1.32193	1.71809	0.545968	1.21412	1.75702	1.05658	0.941106	1.32769	0.925999	1.38405	1.99277
ENSG00000053501	USE1	unconventional SNARE in the ER 1 [Source:HGNC Symbol;Acc:HGNC:30882]	protein_coding	19	5.20477	5.779	5.53916	5.02724	4.35332	5.4663	5.8089	5.28688	5.22574	5.18349	5.48575	5.14119	5.02414	4.97636	4.91409	4.91982	5.30779	5.1643	5.30634	4.84699	4.96947	4.99095	5.10643	5.10936	4.73281	5.20398	5.04745	5.3107	5.25172	5.34341	5.36632
ENSG00000053747	LAMA3	laminin subunit alpha 3 [Source:HGNC Symbol;Acc:HGNC:6483]	protein_coding	18	2.15704	0.201634	0.613532	0.613532	0.790772	1.70487	2.28096	0.31034	1.03562	1.08406	0.575312	0.632268	1.61353	0.963474	2.37851	0.454176	0.956057	0.823749	1.12433	0.641546	0.495695	0.238787	0.505891	0.495695	1.71809	0.970854	0.176323	0.516015	0.238787	0.495695	0.731183
ENSG00000053770	AP5M1	adaptor related protein complex 5 subunit mu 1 [Source:HGNC Symbol;Acc:HGNC:20192]	protein_coding	14	4.15543	4.42021	4.33485	2.45418	3.46858	2.35896	2.75489	4.0268	3.89142	3.80219	3.9486	2.69599	3.488	4.2149	4.24184	4.60763	3.13914	4.37712	3.83592	4.46009	3.9486	4.39369	4.61412	4.42895	3.71809	4.24336	3.54597	2.59694	4.14812	3.36597	4.27277
ENSG00000053900	ANAPC4	anaphase promoting complex subunit 4 [Source:HGNC Symbol;Acc:HGNC:19990]	protein_coding	4	3.54473	3.78869	4.27202	2.58736	3.50335	3.3147	3.66107	4.02148	3.94673	3.39643	3.41684	4.01792	3.53605	3.44228	3.58256	3.96901	3.43829	4.39232	3.56438	3.69042	3.46858	3.74631	3.50843	3.88166	3.67356	3.89336	3.3147	3.21412	3.94017	3.98641	4.15866
ENSG00000053918	KCNQ1	potassium voltage-gated channel subfamily Q member 1 [Source:HGNC Symbol;Acc:HGNC:6294]	protein_coding	11	3.06178	3.02857	3.77294	4.08491	3.91265	3.12763	3.34483	3.91456	3.91743	3.0268	3.67016	3.97269	3.29425	3.43962	3.9222	3.45418	3.52356	3.38819	3.20945	4.63575	4.17712	4.51223	4.28021	4.06695	3.67129	3.65878	4.49057	3.79286	4.21101	4.41278	3.99186
ENSG00000054116	TRAPPC3	trafficking protein particle complex 3 [Source:HGNC Symbol;Acc:HGNC:19942]	protein_coding	1	6.22978	6.25134	6.18864	6.3087	6.03232	6.11936	6.44228	6.25418	6.32427	6.28021	6.22014	6.44211	6.16812	6.29407	6.47233	6.4138	6.399	6.39129	6.42291	6.46107	6.18824	6.30579	6.13832	6.17732	6.10957	6.06113	6.35014	6.26153	6.24736	6.51964	6.36212
ENSG00000054118	THRAP3	thyroid hormone receptor associated protein 3 [Source:HGNC Symbol;Acc:HGNC:22964]	protein_coding	1	5.53201	5.83517	5.63285	5.04658	5.08108	4.89676	5.10559	5.75382	5.50589	5.48285	5.43929	5.20984	5.64357	5.60792	5.40327	5.90087	5.07938	5.63081	5.72165	5.56834	5.37539	5.3837	5.49185	5.6153	5.44427	5.61206	5.21723	4.80426	5.53978	5.21607	5.65449
ENSG00000054148	PHPT1	phosphohistidine phosphatase 1 [Source:HGNC Symbol;Acc:HGNC:30033]	protein_coding	9	7.66562	7.83188	7.87326	7.99565	7.63016	7.73911	8.25172	7.79207	7.41642	7.87762	7.63488	7.9157	7.47711	7.45598	7.52513	7.90406	7.68902	7.95076	7.77762	7.74369	7.35861	7.87344	7.89748	8.00225	7.65785	7.70846	8.04007	7.7128	8.17627	7.88539	7.40369
ENSG00000054219	LY75	lymphocyte antigen 75 [Source:HGNC Symbol;Acc:HGNC:6729]	protein_coding	2	3.33199	4.87036	4.35262	2.94111	2.75702	3.27501	3.44493	3.32048	3.64616	3.71809	3.45681	2.75702	3.33914	3.8679	3.96532	3.32912	2.69377	3.7137	3.54597	4.40122	3.59813	4.55582	4.61824	4.04002	3.70598	4.66846	3.09424	2.72028	4.30816	3.95606	3.96901
ENSG00000054267	ARID4B	AT-rich interaction domain 4B [Source:HGNC Symbol;Acc:HGNC:15550]	protein_coding	1	4.07724	3.89433	3.91361	3.55459	3.38819	4.14893	3.60051	3.24793	3.55704	3.28688	3.5472	3.67243	3.89239	3.65306	3.27352	3.40054	3.3505	3.69488	3.52732	4.12681	4.05224	3.91361	4.14486	4.10098	3.83693	4.04876	3.61706	3.852	3.49953	4.05745	4.48349
ENSG00000054277	OPN3	opsin 3 [Source:HGNC Symbol;Acc:HGNC:14007]	protein_coding	1	5.47281	5.42122	5.69877	6.05897	5.89191	6.12102	5.60021	5.76818	5.91719	5.54226	6.07788	5.31361	5.79935	5.99503	5.6851	5.98185	5.50684	6.08406	6.07382	5.33949	5.58676	5.41041	5.83845	5.38647	5.65707	5.5404	4.91025	4.93216	5.44294	4.95977	6.00383
ENSG00000054282	SDCCAG8	SHH signaling and ciliogenesis regulator SDCCAG8 [Source:HGNC Symbol;Acc:HGNC:10671]	protein_coding	1	5.00225	4.66676	4.80787	5.1177	4.99548	5.01569	5.46695	5.07938	5.11395	5.0027	4.89433	4.79233	4.27202	5.13381	5.1643	4.98868	5.21956	4.99095	4.63865	5.32805	5.2521	4.54782	4.30524	5.11228	5.01436	5.04571	4.82426	5.33414	4.61706	5.29719	4.9241
ENSG00000054392	HHAT	hedgehog acyltransferase [Source:HGNC Symbol;Acc:HGNC:18270]	protein_coding	1	2.11437	2.44095	2.49057	2.25399	2.73335	2.68032	2.43829	2.62059	2.15704	2.1375	2.53356	2.36457	3.31759	2.36457	2.42761	2.488	2.62527	2.81762	2.9486	2.07382	1.69153	1.85599	2.40599	1.91839	1.97085	2.39506	2.28983	2.01078	1.7866	1.61824	1.50589
ENSG00000054523	KIF1B	kinesin family member 1B [Source:HGNC Symbol;Acc:HGNC:16636]	protein_coding	1	4.59096	4.66789	4.32481	3.23879	3.85798	3.46074	3.03738	3.93357	3.86493	3.46728	3.64039	3.08066	3.69711	4.05398	3.84499	4.20633	3.13093	4.15218	3.83592	4.07039	4.11853	4.20867	4.1177	4.14731	4.10518	4.41954	3.42358	3.83693	3.94673	3.39917	4.7241
ENSG00000054611	TBC1D22A	TBC1 domain family member 22A [Source:HGNC Symbol;Acc:HGNC:1309]	protein_coding	22	5.09761	4.80787	5.10308	5.28799	4.83845	4.87922	4.93263	5.23496	5.10518	4.98732	4.91982	5.08831	5.26416	5.05832	5.16832	4.88947	5.13134	4.9331	4.76713	5.30524	5.16511	5.1334	4.94064	5.05615	5.2426	5.09466	5.47249	5.13175	4.79546	5.06609	5.0648
ENSG00000054793	ATP9A	ATPase phospholipid transporting 9A (putative) [Source:HGNC Symbol;Acc:HGNC:13540]	protein_coding	20	2.01436	2.51602	3.48671	2.04264	0.722466	2.0072	2.81762	3.18745	1.75702	2.27202	3.16832	2.65306	2.30159	3.11437	3.57894	4.06609	1.69599	3.849	3.9542	2.52607	1.83188	3.2032	2.51602	2.43296	2.23266	3.19849	1.85997	0.85599	2.42761	2.37573	2.43829
ENSG00000054965	FAM168A	family with sequence similarity 168 member A [Source:HGNC Symbol;Acc:HGNC:28999]	protein_coding	11	3.35191	3.33342	3.35896	3.09255	3.55949	3.23573	3.04264	3.41143	3.62761	3.06867	3.72465	2.81558	3.52356	3.62994	3.32048	3.30743	3.18587	3.02503	3.12433	3.45943	3.488	3.73877	3.19849	3.31759	3.44361	3.48543	3.07895	2.70708	3.26003	2.91456	3.43429
ENSG00000054967	RELT	RELT TNF receptor [Source:HGNC Symbol;Acc:HGNC:13764]	protein_coding	11	5.59305	4.90014	5.74631	4.95373	5.00899	4.71315	4.63169	5.07852	5.36912	4.9279	5.36247	4.98914	5.18507	4.97636	5.19771	4.99865	5.10098	4.97591	5.12309	5.34554	5.19338	5.2604	5.02813	5.46989	5.31216	5.49185	5.26828	5.54411	4.89336	5.40565	5.59216
ENSG00000054983	GALC	galactosylceramidase [Source:HGNC Symbol;Acc:HGNC:4115]	protein_coding	14	5.33557	5.2555	5.02768	4.08746	4.12267	4.1416	4.02326	4.50208	4.54967	4.61824	4.25776	4.22188	4.95977	5.04789	4.8802	4.5435	4.38681	4.92647	5.04396	5.40973	5.38232	5.22304	4.85997	5.16229	5.11936	5.28651	4.7301	4.33914	5.20163	5.00405	5.26679
ENSG00000055044	NOP58	NOP58 ribonucleoprotein [Source:HGNC Symbol;Acc:HGNC:29926]	protein_coding	2	5.58256	5.47703	5.0917	4.26978	4.6893	4.53792	4.81558	5.46728	5.19022	5.02414	4.98231	4.76765	4.90352	5.16792	4.69933	5.45418	5.04527	5.36842	5.04396	5.44824	5.52607	5.09887	5.43029	5.42861	5.61765	5.1639	5.62556	5.0054	5.84875	5.22188	5.66249
ENSG00000055070	SZRD1	SUZ RNA binding domain containing 1 [Source:HGNC Symbol;Acc:HGNC:30232]	protein_coding	1	6.87073	6.86059	7.01491	6.61132	6.57894	6.15157	6.47411	6.91576	6.73796	6.70694	6.93522	6.64645	6.732	6.74994	6.71438	6.89567	6.49346	6.85462	6.93475	6.80929	6.46025	6.57334	6.81583	6.70016	6.6686	6.7662	6.41819	5.88509	6.80813	6.68103	6.77268
ENSG00000055130	CUL1	cullin 1 [Source:HGNC Symbol;Acc:HGNC:2551]	protein_coding	7	4.6241	4.71039	4.96209	4.59932	4.90159	4.31687	4.89433	4.91648	4.87873	4.74792	5.09845	4.81096	4.76341	4.6865	4.904	5.12681	4.56255	5.01569	5.14853	4.89918	4.68986	4.97453	4.6094	4.97545	4.75542	5.03386	4.51854	4.30524	4.5292	4.84147	5.08576
ENSG00000055147	FAM114A2	family with sequence similarity 114 member A2 [Source:HGNC Symbol;Acc:HGNC:1333]	protein_coding	5	4.11936	4.80787	3.78136	2.56803	3.45549	2.93734	3.67129	3.62644	3.63691	3.51223	3.24641	4.02591	4.04002	3.89239	3.75382	3.84097	3.22033	3.77083	3.90304	4.06695	3.88655	3.75168	3.73552	3.6792	3.37712	4.62352	3.88264	3.06523	3.74093	3.13586	4.42492
ENSG00000055163	CYFIP2	cytoplasmic FMR1 interacting protein 2 [Source:HGNC Symbol;Acc:HGNC:13760]	protein_coding	5	3.67807	3.76235	3.11103	3.88557	3.72792	4.78869	4.0072	3.56803	3.5435	3.21412	4.26754	4.37016	3.46597	3.19849	3.70155	2.81967	4.02148	2.58256	3.46858	3.28688	2.9222	2.46728	2.43563	3.91648	2.8953	3.81967	3.7845	4.30816	2.24793	3.49953	3.54967
ENSG00000055208	TAB2	TGF-beta activated kinase 1 (MAP3K7) binding protein 2 [Source:HGNC Symbol;Acc:HGNC:17075]	protein_coding	6	5.09043	4.64559	4.852	5.12763	5.52669	5.3565	5.10643	5.29793	5.66676	4.94907	5.44394	4.75435	5.46858	5.17153	5.51128	5.05788	4.88215	5.0648	5.26266	4.88655	5.11645	4.83441	4.71534	4.89142	5.13175	5.01703	4.49761	4.47119	4.31976	4.65478	5.37504
ENSG00000055211	GINM1	glycoprotein integral membrane 1 [Source:HGNC Symbol;Acc:HGNC:21074]	protein_coding	6	5.26604	5.25739	5.07168	4.90833	5.30816	5.39369	5.42794	4.81455	5.32805	5.33199	5.37816	4.97911	5.4957	5.54288	5.65421	4.853	5.28244	5.20438	5.22497	5.09887	5.50208	5.24717	5.29057	4.88215	5.43829	5.37573	4.749	5.21062	4.90256	5.12598	5.0027
ENSG00000055332	EIF2AK2	eukaryotic translation initiation factor 2 alpha kinase 2 [Source:HGNC Symbol;Acc:HGNC:9437]	protein_coding	2	4.24793	4.1811	4.49761	2.76977	2.70929	2.6893	3.30159	3.77294	3.23879	3.4489	3.61471	3.09255	3.38128	4.0798	4.12102	4.32409	2.71589	4.36737	4.24565	3.80323	4.08321	4.48091	4.37643	4.17712	4.12102	4.89093	2.95047	2.53605	4.02503	3.81558	4.1177
ENSG00000055483	USP36	ubiquitin specific peptidase 36 [Source:HGNC Symbol;Acc:HGNC:20062]	protein_coding	17	4.56803	4.39094	3.97269	3.40599	4.35403	4.02148	4.10769	4.22265	4.91025	3.91552	3.91648	3.81147	4.73931	4.60585	4.16591	4.16832	4.55152	4.57107	4.60763	4.10685	4.41684	3.89433	3.45154	4.22419	4.44095	4.56255	3.89627	4.25248	4.6311	4.0781	4.25248
ENSG00000055609	KMT2C	lysine methyltransferase 2C [Source:HGNC Symbol;Acc:HGNC:13726]	protein_coding	7	3.6427	3.23419	3.01078	2.58015	3.03914	2.83188	2.76129	2.85997	2.82985	2.34767	2.65764	2.42492	3.3799	2.93923	3.34767	3.44228	2.19219	3.34908	3.70155	3.51349	3.58736	3.1635	4.25852	3.47897	3.34199	3.81762	2.74846	2.27501	3.13093	2.89724	3.73769
ENSG00000055732	MCOLN3	mucolipin 3 [Source:HGNC Symbol;Acc:HGNC:13358]	protein_coding	1	4.40667	5.00495	4.31179	3.33342	1.67356	3.98459	3.67807	4.63749	3.12763	4.59096	3.91648	3.67807	3.09424	4.59634	3.86493	5.17632	3.33485	5.39506	4.59395	3.9279	2.64847	3.84097	4.72083	4.20006	3.31179	4.56194	3.31179	3.14568	4.54659	3.87578	4.32121
ENSG00000055917	PUM2	pumilio RNA binding family member 2 [Source:HGNC Symbol;Acc:HGNC:14958]	protein_coding	2	4.67582	5.24527	4.3147	3.23113	3.67807	3.35332	3.23419	4.1416	4.24717	3.85898	3.83996	3.57289	4.05745	4.10852	4.32048	4.47897	3.30159	4.61765	4.16511	5.18309	4.78293	4.94953	5.09508	4.70764	4.67864	4.91409	3.79286	3.31904	4.65878	3.7301	4.92884
ENSG00000055950	MRPL43	mitochondrial ribosomal protein L43 [Source:HGNC Symbol;Acc:HGNC:14517]	protein_coding	10	6.11562	5.89724	6.02547	6.39386	6.01212	5.88289	6.37972	6.07232	6.47411	6.30907	5.76421	6.19731	6.35614	6.09022	5.98162	6.0468	6.40207	6.12639	6.0974	5.80478	6.24279	5.84674	5.79727	5.93334	5.95	5.8622	6.06048	6.50192	5.97865	6.11811	5.8212
ENSG00000055955	ITIH4	inter-alpha-trypsin inhibitor heavy chain 4 [Source:HGNC Symbol;Acc:HGNC:6169]	protein_coding	3	1.14405	1.4957	1.23879	1.15056	0.678072	0.687061	1.58015	1.56071	0.669027	1.4957	2.02857	1.8679	0.687061	0.895303	1.05658	2.10769	1.40054	1.12433	2.02857	2.46989	0.790772	1.64616	1.09085	1.29866	0.565597	1.1375	2.9855	3.39917	0.604071	2.774	1.41143
ENSG00000056050	HPF1	histone PARylation factor 1 [Source:HGNC Symbol;Acc:HGNC:26051]	protein_coding	4	4.23649	3.51475	4.54288	4.44228	4.3505	4.46728	4.47832	4.96116	4.58856	4.83895	3.84298	3.65535	4.1035	4.34554	4.7666	3.63923	4.27724	4.53107	3.64616	3.74524	3.99005	4.30451	4.22882	4.49057	4.34908	4.54597	4.49313	4.55827	3.71918	3.77505	4.67694
ENSG00000056097	ZFR	zinc finger RNA binding protein [Source:HGNC Symbol;Acc:HGNC:17277]	protein_coding	5	4.86394	4.80323	4.76447	3.61941	3.89627	4.36737	3.86295	4.43563	4.46009	3.93263	4.53232	3.73335	4.61883	4.69766	4.74685	4.58015	4.47832	4.40463	4.46009	4.47768	4.68538	4.54844	4.32769	4.83895	4.84248	4.6311	3.88069	3.80941	4.41346	4.08491	5
ENSG00000056558	TRAF1	TNF receptor associated factor 1 [Source:HGNC Symbol;Acc:HGNC:12031]	protein_coding	9	5.12391	4.17792	4.50398	4.27202	3.93923	3.10601	4.24869	4.71644	4.69655	3.94298	4.20085	4.44758	4.50462	3.89336	4.22805	4.11686	4.35332	3.57773	3.88264	4.06178	4.47962	4.36807	3.16993	4.7126	4.92077	4.94392	4.37643	4.56621	3.03386	4.43363	4.92932
ENSG00000056586	RC3H2	ring finger and CCCH-type domains 2 [Source:HGNC Symbol;Acc:HGNC:21461]	protein_coding	9	2.80735	3.39094	3.33628	1.59932	2.26903	2.58256	2.5008	2.66221	3.06005	3.03914	2.56071	2.02148	3.50208	3.10769	3.49185	3.29278	2.62527	3.32769	3.34341	3.39643	3.10098	3.51096	4.05224	3.46467	3.05485	3.3978	2.13093	2.29572	3.22651	2.45943	3.91073
ENSG00000056972	TRAF3IP2	TRAF3 interacting protein 2 [Source:HGNC Symbol;Acc:HGNC:1343]	protein_coding	6	4.71205	3.59932	3.8166	4.24489	5.07724	4.12184	4.46793	4.27798	5	4.28614	4.44692	4.38059	4.34979	3.87578	4.41886	4.22959	4.93074	4.63517	4.54226	4.11353	4.55888	4.09255	3.64616	3.89045	4.1177	3.65421	4.31034	5.1807	4.04876	4.55152	4.65821
ENSG00000057019	DCBLD2	discoidin, CUB and LCCL domain containing 2 [Source:HGNC Symbol;Acc:HGNC:24627]	protein_coding	3	1.83996	3.32625	2.89724	2.99095	0.286881	0.765535	1.40599	1.69153	2.04264	1.43829	1.50589	0.659925	1.38957	2.6017	1.24489	1.71809	1.1375	1.59932	1.22651	3.15866	1.79909	2.45154	1.38957	2.01078	1.20789	1.47508	1.52607	0.0976108	1.1375	1.68257	2.66903
ENSG00000057252	SOAT1	sterol O-acyltransferase 1 [Source:HGNC Symbol;Acc:HGNC:11177]	protein_coding	1	6.7366	7.76666	7.34154	5.97957	6.81903	6.10852	5.90929	6.77268	6.59126	6.8813	6.852	6.34784	6.88692	7.19771	7.21335	7.45992	5.37086	7.65985	7.252	7.10758	6.85711	7.19741	7.50518	6.80632	6.81109	7.11541	5.93546	4.68762	7.04538	6.57425	7.33655
ENSG00000057608	GDI2	GDP dissociation inhibitor 2 [Source:HGNC Symbol;Acc:HGNC:4227]	protein_coding	10	7.23678	7.32247	7.19977	6.57713	6.75368	6.79494	6.57849	6.95582	7.04483	7.11634	6.87406	6.62454	7.01145	7.24089	6.94287	7.31325	6.81877	7.38267	7.32715	7.15623	7.13	7.12908	7.11634	7.08863	7.15431	7.09202	6.48655	6.4138	7.05604	6.73863	7.20672
ENSG00000057657	PRDM1	PR/SET domain 1 [Source:HGNC Symbol;Acc:HGNC:9346]	protein_coding	6	3.14241	2.65535	2.54102	1.93357	2.20477	2.22959	1.82375	2.25399	2.848	1.83592	2.12763	2.06005	2.13422	1.96717	2.45681	2.75489	1.41684	2.72247	2.50589	2.73769	2.89142	2.26903	2.32193	2.23879	2.69153	2.82579	2.02503	2.46728	1.52607	2.18269	2.48543
ENSG00000057663	ATG5	autophagy related 5 [Source:HGNC Symbol;Acc:HGNC:589]	protein_coding	6	4.84549	4.33414	4.36527	4.03474	4.10434	3.7148	4.42358	4.40531	4.09677	4.43296	4.19456	4.29278	4.2032	4.51286	4.59216	4.44493	3.9782	4.45812	4.47832	4.40395	4.48543	4.55336	4.49378	4.63923	4.11103	4.49633	4.12681	3.89239	4.34483	4.26303	4.32048
ENSG00000057704	TMCC3	transmembrane and coiled-coil domain family 3 [Source:HGNC Symbol;Acc:HGNC:29199]	protein_coding	12	2.96717	4.70155	2.99458	1.82375	2.59932	2.56071	1.91839	1.74416	3.26454	3.11437	2.69599	1.90689	3.25096	3.34767	2.97453	2.51602	2.45154	3.80219	2.46989	2.15056	3.0321	3.11103	4.20945	2.35896	3.12928	3.04963	1.58976	2.33628	4.11686	2.69377	2.88947
ENSG00000057757	PITHD1	PITH domain containing 1 [Source:HGNC Symbol;Acc:HGNC:25022]	protein_coding	1	5.91313	5.06005	5.47314	5.31832	5.22997	5.36562	5.13627	5.60229	5.41143	5.30232	5.58075	5.45055	5.76686	5.69933	5.65449	5.00854	5.65535	5.43396	5.4545	5.31976	5.765	5.38474	4.91121	5.43429	6.07682	5.44659	5.46597	5.749	5.27202	5.24527	5.49857
ENSG00000057935	MTA3	metastasis associated 1 family member 3 [Source:HGNC Symbol;Acc:HGNC:23784]	protein_coding	2	3.61824	3.28983	3.5373	3.38543	2.83794	3.43296	4.10014	3.59096	3.75275	3.12267	3.85898	3.76341	3.78973	3.69822	3.89045	3.22497	4.09761	3.5097	3.34767	3.26754	3.58496	3.57168	4.33342	3.35896	3.33199	3.98641	3.11603	3.25248	2.46989	3.09592	4.15299
ENSG00000058056	USP13	ubiquitin specific peptidase 13 [Source:HGNC Symbol;Acc:HGNC:12611]	protein_coding	3	1.07039	2.96901	2.31034	0.298658	0.516015	0.226509	0.31034	1.09085	0.632268	0.831877	1.19535	0.526069	0.555816	1.31034	1.20163	2.30159	0.226509	1.69153	1.91839	1.39506	0.731183	1.94111	1.56071	2.22959	1.61824	2.46205	0.790772	0.782409	2.28392	1.34483	2.33056
ENSG00000058063	ATP11B	ATPase phospholipid transporting 11B (putative) [Source:HGNC Symbol;Acc:HGNC:13553]	protein_coding	3	4.96116	5.02148	5.31615	3.3978	4.34199	4.38474	3.75061	4.72846	4.49825	3.94392	4.43763	3.79181	4.39369	4.98823	4.64155	5.02104	3.78031	4.69209	4.45812	4.73877	5.07339	4.42223	5.46041	4.90929	4.3978	5.17353	3.1375	2.73985	4.08066	4.14893	5.16511
ENSG00000058091	CDK14	cyclin dependent kinase 14 [Source:HGNC Symbol;Acc:HGNC:8883]	protein_coding	7	3.26003	3.98185	3.25096	2.54597	3.35332	2.71589	2.56803	3.81352	3.44626	3.08746	3.31615	2.50589	3.87971	3.61824	3.41143	3.53107	2.86592	3.53232	3.69933	3.10769	3.30889	3.15704	3.55582	3.59216	3.03738	3.27352	2.46205	2.65535	3.48285	2.58015	3.26303
ENSG00000058262	SEC61A1	SEC61 translocon subunit alpha 1 [Source:HGNC Symbol;Acc:HGNC:18276]	protein_coding	3	6.73823	6.87615	6.70141	6.66035	6.5097	6.36387	6.88069	6.84599	6.80155	6.85898	6.70335	6.97774	6.79025	6.85387	6.88655	7.04144	6.79338	7.02791	7.07071	6.55643	6.42358	6.64947	6.73457	6.47654	6.73998	6.7765	6.732	6.51728	6.62249	6.57849	6.91624
ENSG00000058272	PPP1R12A	protein phosphatase 1 regulatory subunit 12A [Source:HGNC Symbol;Acc:HGNC:7618]	protein_coding	12	5.21296	5.05832	5.78816	4.51033	5.17871	5.26416	5.42995	4.70377	4.76394	4.6792	5.20006	5.2075	5.08406	5.01703	4.84046	5.1639	4.68594	5.10601	5.07339	5.90063	5.52482	5.85499	5.29866	5.62615	5.56163	5.67976	5.37226	5.1334	5.55059	5.69516	5.94837
ENSG00000058335	RASGRF1	Ras protein specific guanine nucleotide releasing factor 1 [Source:HGNC Symbol;Acc:HGNC:9875]	protein_coding	15	0.713696	3.26303	3.34199	0.286881	0	1.38957	2.26903	1.18269	1.0635	1.82782	2.60881	0.250962	0.485427	2.59455	1.51096	1.26903	1.09761	2.86394	3.07895	0.941106	1.30451	2.54844	2.75275	0.545968	1.46467	3.20477	1.78241	0	2.67582	1.52105	0
ENSG00000058404	CAMK2B	calcium/calmodulin dependent protein kinase II beta [Source:HGNC Symbol;Acc:HGNC:1461]	protein_coding	7	0.62293	0.516015	0.956057	1.82782	1.65076	1.23266	1.74846	2.45681	0.757023	1.85997	1.71809	2.65992	1.22033	1.20789	2.26903	2.01078	1.64616	1.33914	1.04264	1.75702	0.238787	0.356144	0.863938	1.27501	1.12433	0.739848	1.36737	0.722466	0.344828	1.3505	1.76129
ENSG00000058453	CROCC	ciliary rootlet coiled-coil, rootletin [Source:HGNC Symbol;Acc:HGNC:21299]	protein_coding	1	2.58256	1.67807	3.49697	3.16672	3.74739	2.01078	2.15381	2.82782	3.88655	2.98732	2.73769	2.98368	3.28983	2.69599	3.34908	2.68032	3.33628	2.26604	3.24641	2.852	2.75275	2.64386	1.92979	3.852	2.86394	2.9241	4.10014	4.09424	3.35473	2.78869	2.81967
ENSG00000058600	POLR3E	RNA polymerase III subunit E [Source:HGNC Symbol;Acc:HGNC:30347]	protein_coding	16	4.18031	4.44758	4.26604	3.30889	3.12763	3.45418	3.33628	3.7148	3.52857	4.40531	3.47119	3.92505	3.68594	4.07382	3.48671	4.12516	3.44626	4.27873	4.51538	3.55213	4.02768	3.80426	4.50843	3.81044	3.94673	4.32265	3.66334	3.42089	3.65764	3.36317	3.49442
ENSG00000058668	ATP2B4	ATPase plasma membrane Ca2+ transporting 4 [Source:HGNC Symbol;Acc:HGNC:817]	protein_coding	1	4.51854	3.71039	3.88264	4.21412	4.72301	5.36072	4.77189	4.60644	5.01302	4.81762	4.6094	4.57713	5.04658	5.36737	5.27128	4.27202	4.31904	4.46336	4.40939	3.51223	3.85499	3.47638	4.07039	3.58376	3.94205	3.90785	3.45418	3.25852	3.67129	3.11103	4.35896
ENSG00000058673	ZC3H11A	zinc finger CCCH-type containing 11A [Source:HGNC Symbol;Acc:HGNC:29093]	protein_coding	1	5.09972	4.80426	5.05441	4.35896	4.72137	4.61706	4.36107	5.02059	5.11061	4.43296	4.80478	4.53667	5.05311	4.82018	5.06091	4.68874	4.67469	4.80839	4.52042	4.83895	5.39712	5.15056	4.49889	5.12309	5.04963	5.00899	4.57046	4.36597	4.65249	4.61294	4.92458
ENSG00000058729	RIOK2	RIO kinase 2 [Source:HGNC Symbol;Acc:HGNC:18999]	protein_coding	5	4.03738	4.23879	4.54844	3.53854	3.65076	3.45943	3.79701	3.50208	3.08236	3.7126	3.46205	4.13832	3.51854	3.79701	3.58256	4.16189	3.69933	4.36947	3.57652	3.80941	3.65535	4.23266	3.75489	3.94111	3.45681	3.82579	4.10014	3.51475	2.7866	3.30451	3.75916
ENSG00000058799	YIPF1	Yip1 domain family member 1 [Source:HGNC Symbol;Acc:HGNC:25231]	protein_coding	1	4.27798	4.29719	4.90785	4.29278	3.93734	4.07296	4.34127	4.36737	4.0009	4.49057	4.15543	4.41752	4.37851	4.25701	4.53232	4.27501	4.16752	4.68145	4.30816	4.43095	4.58376	4.52982	4.58376	4.0365	4.61883	4.23189	4.41278	4.09677	4.49185	4.33271	3.76553
ENSG00000058804	NDC1	NDC1 transmembrane nucleoporin [Source:HGNC Symbol;Acc:HGNC:25525]	protein_coding	1	2.80735	3.06005	2.93168	1.83188	2.58976	2.0036	2.07039	2.6017	2.75061	2.98185	2.51854	1.87184	2.18587	2.99277	2.59932	3.07382	2.27798	3.13586	2.8679	2.55582	3.07895	2.58736	3.05832	2.8953	2.52105	2.66221	2.38128	1.9486	3.07039	2.19535	3.08406
ENSG00000058866	DGKG	diacylglycerol kinase gamma [Source:HGNC Symbol;Acc:HGNC:2853]	protein_coding	3	0.731183	1.80323	1.51602	1.12433	1.09761	3.07382	1.36177	1.91073	1.52607	1.45418	3.32048	1.24489	1.61353	1.90304	1.68706	1.65992	1.46989	2.33056	2.55827	1.82375	1.41684	1.54102	1.92979	2.35614	1.29278	2.6893	2	0.604071	2	2.01078	1.23879
ENSG00000059122	FLYWCH1	FLYWCH-type zinc finger 1 [Source:HGNC Symbol;Acc:HGNC:25404]	protein_coding	16	4.78555	4.24945	4.33271	4.51979	5.14771	4.35544	4.19535	4.6153	4.51349	3.6017	5.26903	4.41886	4.80064	4.61176	4.01614	4.48736	4.75862	3.89045	4.2149	4.20163	4.84046	3.64039	3.88557	4.2891	4.93121	4.20006	4.16832	4.26303	4.32409	3.9644	4.9991
ENSG00000059145	UNKL	unk like zinc finger [Source:HGNC Symbol;Acc:HGNC:14184]	protein_coding	16	2.16027	3.56803	1.63691	2.6893	2.99458	2.42492	1.5008	2.81352	2.41954	2.33056	1.65992	2.55336	2.89336	1.66448	2.33342	2.39506	2.35896	2.26903	2.37573	2.30159	2.56316	1.8953	3.68032	2.29572	2.0072	1.96347	2.47508	2.79909	2.45681	1.9855	1.82375
ENSG00000059377	TBXAS1	thromboxane A synthase 1 [Source:HGNC Symbol;Acc:HGNC:11609]	protein_coding	7	6.91229	6.78188	6.80826	6.86987	6.7075	6.73904	6.89591	6.69516	6.79155	6.81083	6.48172	6.89494	6.91205	6.93216	6.81698	6.71631	6.81558	6.80761	6.38301	7.26885	7.20398	7.05572	6.63401	6.91373	7.16672	6.85512	7.40011	7.07543	6.83681	7.08215	6.77162
ENSG00000059378	PARP12	poly(ADP-ribose) polymerase family member 12 [Source:HGNC Symbol;Acc:HGNC:21919]	protein_coding	7	5.42928	5.61206	5.77795	4.9644	3.92884	4.29499	5.17233	5.55152	4.88313	5.33235	5.05702	5.37469	4.61117	5.09339	4.90304	5.71781	4.71094	5.44526	5.30195	5.23955	4.62644	5.23074	5.71205	5.50016	5.03958	5.83592	4.98914	4.91695	5.41785	5.49378	5.34518
ENSG00000059573	ALDH18A1	aldehyde dehydrogenase 18 family member A1 [Source:HGNC Symbol;Acc:HGNC:9722]	protein_coding	10	3.61353	2.48543	3.19849	3.76022	3.0072	2.97269	3.09424	3.20006	2.59694	3.81044	2.99639	3.22497	3.16511	3.87873	3.55213	3.58976	2.43296	4.03474	3.81455	3.6241	3.13586	3.08406	2.774	3.30889	3.2032	3.36317	2.98185	2.55336	2.37295	2.81147	4.16672
ENSG00000059588	TARBP1	TAR (HIV-1) RNA binding protein 1 [Source:HGNC Symbol;Acc:HGNC:11568]	protein_coding	1	3.15218	2.24184	3.2032	2.82985	4.32769	2.50589	2.71149	3.18587	3.19377	3.18903	3.05658	3.53481	3.33485	3.26153	2.55336	3.41819	3.28983	2.97636	3.04439	3.10266	2.70487	3.13093	2.86987	2.91648	3.14893	3.22033	3.33628	3.09424	3.85898	3.19061	3.12433
ENSG00000059691	GATB	glutamyl-tRNA amidotransferase subunit B [Source:HGNC Symbol;Acc:HGNC:8849]	protein_coding	4	3.91456	4.98322	4.50589	4.72574	4.81865	4.10518	5.29572	5.34483	4.51349	5.26716	4.8885	5.11728	4.58736	4.56316	4.96255	4.94767	4.61235	5.62498	4.94767	4.36036	4.10601	4.61824	4.35826	4.50335	4.46467	4.42962	4.29866	4.69599	4.25852	4.69877	4.76713
ENSG00000059728	MXD1	MAX dimerization protein 1 [Source:HGNC Symbol;Acc:HGNC:6761]	protein_coding	2	4.16189	2.45943	3.27202	2.53356	2.8679	3.09085	1.89918	3.24184	3.70708	3.17951	2.86987	1.9855	3.3505	3.2854	2.85599	2.90497	2.49057	2.73769	3.20006	3.63343	3.66221	3.32912	3.11437	3.06005	3.69711	3.03738	2.98732	2.96532	2.43829	2.64616	4.23036
ENSG00000059758	CDK17	cyclin dependent kinase 17 [Source:HGNC Symbol;Acc:HGNC:8750]	protein_coding	12	4.04264	3.96901	3.7301	3.04264	2.71589	2.7761	2.43829	4.01346	3.49825	2.93168	3.15543	3.16672	3.7301	3.96901	3.67582	3.79077	2.62293	4.34056	3.60999	3.58015	3.30159	3.67469	4.25927	4.87184	3.5472	3.84298	2.51602	4.20711	3.4489	3.51096	3.89045
ENSG00000059769	DNAJC25	DnaJ heat shock protein family (Hsp40) member C25 [Source:HGNC Symbol;Acc:HGNC:34187]	protein_coding	9	3.27798	3.67807	3.07039	2.59455	3.13586	3.11437	2.90881	3.09424	2.95606	3.54844	3.03562	3.13914	3.11603	3.27053	3.04089	3.33771	2.96717	3.36177	3.13586	2.852	3.02148	3.12433	3.34767	3.27202	3.30451	3.16027	2.96532	3.33056	3.2765	2.79701	3.16027
ENSG00000059804	SLC2A3	solute carrier family 2 member 3 [Source:HGNC Symbol;Acc:HGNC:11007]	protein_coding	12	6.61324	5.46499	5.69988	5.93758	7.84906	6.68313	5.39575	5.2032	7.64248	4.70874	6.22805	4.82222	5.77426	5.07168	5.83618	4.51916	6.48752	4.2765	4.47314	5.56499	6.96128	5.69655	4.24565	5.78319	6.65478	5.91337	5.58556	5.73579	4.40803	5.62673	6.90989
ENSG00000059915	PSD	pleckstrin and Sec7 domain containing [Source:HGNC Symbol;Acc:HGNC:9507]	protein_coding	10	2.1635	0.0285692	2.03914	3.33199	3.56316	1.85599	2.75061	1.09085	2.72901	1.93734	2.12433	2.28096	3.10601	2.40327	2.27501	0.422233	2.28096	1.63691	1.1375	1.54597	2.09085	1.10434	0.757023	1.39506	2.7761	1.01436	1.85997	2.20789	1.32769	1.54597	3.41143
ENSG00000060069	CTDP1	CTD phosphatase subunit 1 [Source:HGNC Symbol;Acc:HGNC:2498]	protein_coding	18	4.37156	4.28688	4.29572	4.0917	3.55827	3.54967	3.94486	4.20477	3.8166	3.66448	4.06609	4.24641	4.16189	4.07211	4.22651	4.25776	4.30232	4.26679	4.28836	4.31325	4.06695	4.17153	4.08916	4.24869	4.33628	4.43095	4.45549	4.06781	4.1177	4.30305	4.44758
ENSG00000060138	YBX3	Y-box binding protein 3 [Source:HGNC Symbol;Acc:HGNC:2428]	protein_coding	12	6.77255	6.85761	6.63023	6.76434	6.90292	6.83086	6.62308	7.00461	7.00225	6.73213	6.98971	6.58856	6.69251	6.45828	6.2791	7.27491	6.92053	6.97968	6.75154	6.75395	6.92825	6.83036	6.90135	6.92884	6.78084	6.61692	6.65378	6.96625	6.93298	6.54813	6.90581
ENSG00000060237	WNK1	WNK lysine deficient protein kinase 1 [Source:HGNC Symbol;Acc:HGNC:14540]	protein_coding	12	5.90087	6.03694	5.23534	4.49249	5.55305	4.71589	4.41684	5.25172	4.98778	5.25663	4.7148	4.10434	5.76261	5.39129	5.3906	4.94533	4.2854	5.41447	5.30122	5.32805	5.55459	5.68818	5.73091	5.84624	5.43563	5.87725	4.47962	3.75168	5.45121	4.66619	5.39951
ENSG00000060339	CCAR1	cell division cycle and apoptosis regulator 1 [Source:HGNC Symbol;Acc:HGNC:24236]	protein_coding	10	5.1235	4.81147	4.58316	4.64155	4.58616	4.73552	4.62469	4.87135	4.65249	4.31397	4.38543	4.64039	4.51854	4.8674	4.61294	5.12846	4.93687	4.84599	4.73118	5.08704	4.70929	4.63923	4.58676	4.94298	4.48414	4.94907	5.0343	5.01837	4.59335	4.41481	5.07296
ENSG00000060491	OGFR	opioid growth factor receptor [Source:HGNC Symbol;Acc:HGNC:15768]	protein_coding	20	6.02768	6.08364	6.39369	6.37121	6.14568	6.36859	6.19417	6.45352	6.13299	6.02259	6.60125	6.3644	6.10371	6.27053	6.35755	6.53045	6.28096	6.05398	6.37903	6.43696	6.27314	6.50064	5.95907	6.45483	6.40735	6.3572	6.46123	5.95768	5.98778	6.36335	6.27836
ENSG00000060558	GNA15	G protein subunit alpha 15 [Source:HGNC Symbol;Acc:HGNC:4383]	protein_coding	19	5.78372	4.79857	5.46532	5.82655	6.24051	5.89506	5.90833	5.48285	6.17612	5.39163	5.8485	5.22342	5.78581	5.42358	5.54535	5.24298	5.73037	5.11145	5.39163	5.1811	5.65535	5.08108	4.72137	5.12102	5.60674	5.37747	5.45878	5.6659	4.8268	5.25285	5.59006
ENSG00000060642	PIGV	phosphatidylinositol glycan anchor biosynthesis class V [Source:HGNC Symbol;Acc:HGNC:26031]	protein_coding	1	2.46205	2.57531	2.774	2.33342	2.77189	1.93357	2.67807	2.02148	2.90881	2.99095	2.40327	2.32769	2.37016	2.20477	2.48027	2.63923	2.72247	2.84197	2.88753	3.15543	3.04963	2.69822	2.60881	2.41684	2.38405	2.20477	2.14078	2.56803	2.3978	2.90497	2.7761
ENSG00000060656	PTPRU	protein tyrosine phosphatase receptor type U [Source:HGNC Symbol;Acc:HGNC:9683]	protein_coding	1	0.189034	0.176323	1.60881	1.57046	0.475085	0.903038	0.367371	0.0703893	1.41143	0.659925	1.18269	0	0.378512	1.0072	1.69599	0.871844	0.275007	1.38957	0.275007	1.19535	1.40054	0.475085	1.43829	0	0.0840643	1.79077	0.831877	0	0.895303	0	0.226509
ENSG00000060688	SNRNP40	small nuclear ribonucleoprotein U5 subunit 40 [Source:HGNC Symbol;Acc:HGNC:30857]	protein_coding	1	4.91217	4.58796	4.65363	4.39643	4.32697	3.80632	4.09677	4.72574	4.42694	4.28688	4.29646	4.53419	4.10518	4.36247	4.45088	4.58676	4.64443	4.60229	4.71809	4.72683	4.35403	4.24489	4.37573	4.54226	4.47573	4.51854	4.35896	4.85748	3.89821	4.1914	4.88557
ENSG00000060749	QSER1	glutamine and serine rich 1 [Source:HGNC Symbol;Acc:HGNC:26154]	protein_coding	11	2.4489	2.66903	2.47508	1.26903	1.91073	1.80323	1.42761	1.9782	2.21723	1.89142	1.62293	3.56682	2.55582	2.69822	2.12102	2.06695	1.57046	2.44361	2	2.5435	2.63923	2.62994	2.78241	3.03562	2.43563	2.75702	1.54597	1.40054	2.64616	1.8679	2.91456
ENSG00000060762	MPC1	mitochondrial pyruvate carrier 1 [Source:HGNC Symbol;Acc:HGNC:21606]	protein_coding	6	5.7301	7.01134	6.50906	6.03562	5.40293	5.65277	6.01167	6.6844	5.16872	6.55459	6.12102	6.27352	5.53636	6.23496	5.97039	6.93404	5.52982	6.72014	6.34855	6.55643	5.75836	6.18448	6.96613	6.36667	5.88606	6.37678	5.95791	5.95	6.75047	6.08257	6.38871
ENSG00000060971	ACAA1	acetyl-CoA acyltransferase 1 [Source:HGNC Symbol;Acc:HGNC:82]	protein_coding	3	6.89954	7.30779	7.43979	7.3067	6.79103	6.83933	7.23103	7.38957	7.08311	7.77959	7.18597	7.42517	6.74335	7.33307	6.99537	7.66035	7.13268	7.74167	7.53869	7.49297	6.53838	7.2363	7.80452	7.77656	6.68804	7.42911	7.25267	6.67426	7.56209	7.46312	7.70612
ENSG00000060982	BCAT1	branched chain amino acid transaminase 1 [Source:HGNC Symbol;Acc:HGNC:976]	protein_coding	12	7.67066	6.88984	7.26838	6.08491	6.77834	6.35843	6.07361	7.41075	6.90075	7.01078	6.6314	6.30287	6.82171	7.03221	6.48317	7.4088	6.12247	6.90207	6.68454	7.14252	7.36641	6.92552	6.93664	7.71425	7.51672	7.35094	6.34483	6.10371	6.31578	6.47119	7.7128
ENSG00000061273	HDAC7	histone deacetylase 7 [Source:HGNC Symbol;Acc:HGNC:14067]	protein_coding	12	3.87184	3.20477	4.08831	4.09508	3.78241	3.81967	4.07296	4.20163	4.16269	4.08321	4.03474	4.13914	4.14241	3.96901	3.64155	4.08746	4.04177	3.86394	4.16189	4.26078	3.40735	3.51223	3.67356	4.26003	3.83794	4.18428	4.13668	3.81865	3.40054	3.58976	4.78241
ENSG00000061656	SPAG4	sperm associated antigen 4 [Source:HGNC Symbol;Acc:HGNC:11214]	protein_coding	20	3.7666	2.08406	3.33056	4.51602	5.24869	4.90159	5.09719	3.16993	4.2555	2.9982	4.09001	4.26903	4.3067	3.73335	4.7021	2.37016	3.21101	2.17951	3.5509	2.33914	3.80632	1.83188	1.33914	1.43829	3.20006	3.42223	3.50335	4.45088	0.815575	3.49697	3.40463
ENSG00000061676	NCKAP1	NCK associated protein 1 [Source:HGNC Symbol;Acc:HGNC:7666]	protein_coding	2	4.29425	3.77083	3.77926	2.76977	2.25399	3.62293	2.24489	3.69377	3.19377	3.47119	3.20006	3.15056	3.15866	3.44493	3.25701	3.62994	3.26754	4.06264	3.27947	3.16511	3.18269	3.08066	3.16832	3.30159	3.74739	3.59096	2.96532	1.9486	2.91073	2.9279	4.0072
ENSG00000061794	MRPS35	mitochondrial ribosomal protein S35 [Source:HGNC Symbol;Acc:HGNC:16635]	protein_coding	12	4.92267	5.37156	4.62761	4.36177	4.74039	4.17393	4.50843	4.8166	4.49889	4.76871	4.83289	5.00405	4.71425	4.88704	4.76288	5.11728	4.64501	5.4121	5.06523	5.05918	5.00764	4.83895	4.90641	5.13791	4.86146	4.8515	4.68089	4.63517	4.92172	4.78241	4.94298
ENSG00000061936	SFSWAP	splicing factor SWAP [Source:HGNC Symbol;Acc:HGNC:10790]	protein_coding	12	4.62702	4.09339	4.24108	4.15543	4.1152	3.93357	4.40327	4.393	4.55275	4.1643	4.46858	4.23802	4.848	4.26903	4.33771	4.65019	4.22342	4.43095	4.6094	4.7366	4.32841	4.32912	4.57289	4.66278	4.49378	4.11187	4.48349	4.55213	4.82324	4.04963	4.72901
ENSG00000061938	TNK2	tyrosine kinase non receptor 2 [Source:HGNC Symbol;Acc:HGNC:19297]	protein_coding	3	4.84699	4.51033	4.67864	4.31325	4.63343	4.5741	4.14731	4.20789	5.10434	3.78869	4.61589	4.06264	4.73335	4.28762	4.44029	4.37434	4.765	3.88166	4.12598	4.87332	4.91839	4.4363	3.70929	5.3875	4.66505	4.63285	4.84449	4.89579	3.94017	4.53792	4.80116
ENSG00000061987	MON2	MON2 homolog, regulator of endosome-to-Golgi trafficking [Source:HGNC Symbol;Acc:HGNC:29177]	protein_coding	12	3.54597	3.27202	3.08916	2.1635	2.4489	3.17473	2.19849	3.30451	3.09424	2.59455	2.91073	2.44626	3.26604	3.51854	3.11437	3.24184	2.9855	3.56071	2.74631	3.33628	3.49313	3.4957	3.58015	3.1127	2.88947	3.51979	3.22342	1.1375	2.72901	2.93546	3.63923
ENSG00000062194	GPBP1	GC-rich promoter binding protein 1 [Source:HGNC Symbol;Acc:HGNC:29520]	protein_coding	5	4.98322	4.63401	4.82477	4.90929	5.35755	5.40701	5.0036	4.89191	4.92647	4.39712	4.86047	4.774	4.99367	4.76871	5.23726	4.59694	4.9644	4.40939	4.66391	5.19259	5.22458	5.08321	4.50653	4.84197	4.98368	4.81558	4.95559	5.09719	4.34412	4.64731	5.16631
ENSG00000062282	DGAT2	diacylglycerol O-acyltransferase 2 [Source:HGNC Symbol;Acc:HGNC:16940]	protein_coding	11	2.79494	3.59932	2.30743	2.94298	3.31904	2.28392	2.10769	2.77821	2.86394	2.72901	3.00899	2.03914	2.3505	2.488	2.19535	3.21568	3.10601	2.80735	2.9855	2.37295	2.84197	3.0072	2.83996	2.98185	2.86196	2.55336	3.10266	3.37851	2.91648	3.1177	2.82985
ENSG00000062370	ZNF112	zinc finger protein 112 [Source:HGNC Symbol;Acc:HGNC:12892]	protein_coding	19	1.96347	1.94486	1.31034	0.933573	1.54102	0.464668	0.422233	1.20789	1.4957	1.65076	0.389567	1.1177	1.14405	1.23266	1.23879	0.863938	0.678072	2.26604	1.04963	1.41143	1.35614	1.28096	1.57531	2.1635	1.65992	1.02857	1.21412	0.678072	1.90689	1.19535	0.847997
ENSG00000062485	CS	citrate synthase [Source:HGNC Symbol;Acc:HGNC:2422]	protein_coding	12	6.0917	6.68538	6.26021	5.39197	5.45746	5.18666	5.27687	6.12928	5.94556	6.07103	5.73931	5.81275	5.96255	6.14649	5.90135	6.74308	5.39678	6.64818	6.31669	6.47298	6.23151	6.30415	6.52748	6.48301	5.81198	6.31651	5.89191	5.52262	6.37608	6.0354	6.24355
ENSG00000062582	MRPS24	mitochondrial ribosomal protein S24 [Source:HGNC Symbol;Acc:HGNC:14510]	protein_coding	7	6.26847	7.05235	6.06544	6.53496	6.36912	6.37869	6.44245	6.14119	6.47752	6.39815	6.59828	6.38905	6.35473	6.22747	6.41024	6.55167	6.53434	6.67412	6.49426	6.28817	6.0993	6.21315	6.44526	6.22188	6.41058	6.33718	6.57924	6.94052	6.58406	6.46123	6.17991
ENSG00000062598	ELMO2	engulfment and cell motility 2 [Source:HGNC Symbol;Acc:HGNC:17233]	protein_coding	20	4.85848	4.96255	4.86641	4.79442	4.58195	4.08576	4.22651	5.21412	5.14364	5.05615	4.75702	4.67807	4.92552	4.9241	4.83542	5.06652	4.65249	4.94767	4.88411	5.0045	5.14975	5.03606	4.74792	5.23419	4.79233	4.94064	4.91265	3.71589	4.47832	4.45615	4.75489
ENSG00000062650	WAPL	WAPL cohesin release factor [Source:HGNC Symbol;Acc:HGNC:23293]	protein_coding	10	4.5404	4.19692	4.18507	4.0054	4.07382	3.77189	4.06609	4.03826	4.31397	4.04439	4.2149	4.11686	4.1375	4.19535	4.28021	4.44029	3.73444	4.22959	3.8885	4.34127	4.21335	4.3799	4.3067	4.36107	4.32409	4.40122	3.89142	3.73335	3.99005	3.7126	4.31832
ENSG00000062716	VMP1	vacuole membrane protein 1 [Source:HGNC Symbol;Acc:HGNC:29559]	protein_coding	17	7.20438	6.78346	7.16962	6.96475	7.1335	6.59305	6.41532	6.72819	6.83983	6.65778	6.69251	6.48123	7.06221	6.87787	6.66121	6.62293	6.20477	6.64818	6.93782	6.89712	7.35702	7.04701	6.57016	7.03727	6.95687	6.8031	6.8674	6.14731	6.56986	7.08098	6.69181
ENSG00000062725	APPBP2	amyloid beta precursor protein binding protein 2 [Source:HGNC Symbol;Acc:HGNC:622]	protein_coding	17	3.34625	3.66789	3.36177	2.41414	2.98732	2.4957	2.62527	3.55336	3.21101	2.48285	2.77821	2.38681	3.28688	4.29425	4.01703	3.44626	1.87578	3.66448	2.8679	4.50589	3.83086	4.04264	4.74739	3.03034	3.31904	4.23343	2.5435	2.57773	3.07039	2.66676	3.99639
ENSG00000062822	POLD1	DNA polymerase delta 1, catalytic subunit [Source:HGNC Symbol;Acc:HGNC:9175]	protein_coding	19	5.13504	3.55459	4.46074	4.85599	5.49025	4.94439	4.67469	4.91695	5.59515	4.83592	5.26641	4.83643	5.18903	4.52607	4.64847	4.98185	5.28207	4.53916	4.68426	5.11936	4.84599	4.15056	4.38612	4.59872	4.65249	4.3978	4.70432	5.69988	3.52607	4.45746	4.89676
ENSG00000063046	EIF4B	eukaryotic translation initiation factor 4B [Source:HGNC Symbol;Acc:HGNC:3285]	protein_coding	12	7.68454	8.32121	8.09006	7.50224	7.60578	7.57463	6.6858	7.54295	7.68923	7.35041	7.70529	7.31343	7.79565	7.83137	7.90159	7.66867	7.27184	7.72178	7.36824	8.28868	8.20765	8.37073	8.38249	8.18006	7.94052	7.98942	7.6872	7.38802	8.21062	7.8846	8.12148
ENSG00000063127	SLC6A16	solute carrier family 6 member 16 [Source:HGNC Symbol;Acc:HGNC:13622]	protein_coding	19	0.201634	1.1177	0.584963	3.58015	1.1635	0.782409	0.526069	1.64155	0	0.516015	0.918386	1.05658	0.214125	0.495695	0.765535	0.201634	0	2.24184	0.941106	0.545968	0.0976108	1.20163	0.887525	0.773996	0.286881	1.03562	0.545968	0.411426	1.53605	0.871844	0.356144
ENSG00000063169	BICRA	BRD4 interacting chromatin remodeling complex associated protein [Source:HGNC Symbol;Acc:HGNC:4332]	protein_coding	19	1.9855	1.64155	1.52105	1.32193	1.98914	2.1177	1.34483	1.94111	1.72247	1.67807	1.15704	1.33914	2.82985	1.13093	2.20477	1.5656	1.3505	1.32193	1.70929	2.05658	1.96717	2.30159	1.24489	1.87184	1.71809	2.55336	2.20789	1.70929	1.70487	1.91839	1.45418
ENSG00000063176	SPHK2	sphingosine kinase 2 [Source:HGNC Symbol;Acc:HGNC:18859]	protein_coding	19	3.70708	3.31325	4.29572	3.79701	3.0268	3.25096	3.59574	3.81044	3.88753	3.59694	3.3978	4.08576	3.849	3.55827	3.61589	4	3.40871	3.99729	3.61353	3.55582	3.68818	3.71699	3.55827	3.89821	3.76022	4.15218	3.99095	3.68482	3.61824	3.95699	3.84599
ENSG00000063177	RPL18	ribosomal protein L18 [Source:HGNC Symbol;Acc:HGNC:10310]	protein_coding	19	9.91658	9.84538	10.019	10.0672	10.2703	10.248	10.0886	9.46506	10.0807	9.90596	9.96999	9.9607	10.038	9.73123	9.95375	9.36063	10.3429	9.59287	9.69207	10.1204	10.4191	10.235	9.85056	10.0345	10.0624	9.80631	10.4165	10.7381	10.1198	10.4121	9.7496
ENSG00000063180	CA11	carbonic anhydrase 11 [Source:HGNC Symbol;Acc:HGNC:1370]	protein_coding	19	4.17792	2.79701	4.05398	4.35191	4.84549	4.55582	4.79286	3.9982	4.78346	3.56803	4.337	4.39985	4.65249	3.43162	4.35403	2.78241	4.6017	2.08066	3.22342	3.84599	4.94439	4.06953	3.34056	4.04963	4.45418	3.57652	4.47962	4.18031	3.98641	4.19219	4.32121
ENSG00000063241	ISOC2	isochorismatase domain containing 2 [Source:HGNC Symbol;Acc:HGNC:26278]	protein_coding	19	5.00225	4.89676	4.98778	5.24413	4.08406	4.337	5.2211	5.33414	4.5292	5.05224	4.62234	5.52513	5.01792	4.89627	4.84097	5.8535	5.10476	5.52857	5.59574	5.14241	4.81813	4.70543	4.90448	5.11395	4.8334	4.86542	5.4266	4.66676	5.06609	5.2075	4.86047
ENSG00000063244	U2AF2	U2 small nuclear RNA auxiliary factor 2 [Source:HGNC Symbol;Acc:HGNC:23156]	protein_coding	19	6.65907	6.67878	6.68594	6.52497	6.17592	5.95443	6.01681	6.60955	6.44576	6.50287	6.01681	6.33342	6.49649	6.51207	6.42593	6.97304	6.34855	6.82209	6.8586	6.74268	6.69864	6.6768	6.44477	6.6703	6.82922	6.79299	6.51538	6.20653	6.39111	6.36999	6.91097
ENSG00000063245	EPN1	epsin 1 [Source:HGNC Symbol;Acc:HGNC:21604]	protein_coding	19	6.56224	6.26097	6.37173	6.19574	5.90905	5.849	5.8622	5.78947	6.23917	6.04898	6.21878	6.35156	6.08449	6.23649	6.23247	6.17891	6.47037	6.15097	5.91528	6.20438	6.44956	6.04636	6.34802	6.31252	6.59515	6.3036	6.49538	6.54086	6.2485	6.57289	6.2267
ENSG00000063322	MED29	mediator complex subunit 29 [Source:HGNC Symbol;Acc:HGNC:23074]	protein_coding	19	4.48478	4.07895	4.41549	4.50906	4.09085	3.86493	4.1334	4.40939	4.37365	3.9607	4.41075	4.80839	4.40395	4.53169	4.49249	4.26454	4.13668	4.34483	4.32409	4.83845	4.51349	4.61176	4.32769	4.59276	4.34199	4.68032	4.51159	4.42492	4.79909	4.53854	4.40735
ENSG00000063438	AHRR	aryl-hydrocarbon receptor repressor [Source:HGNC Symbol;Acc:HGNC:346]	protein_coding	5	1.14405	1.70487	0.925999	0	2.1177	1.44361	1.15704	0	1.15704	0	1.31034	0.356144	1.53107	0	1.22651	0.176323	0.963474	0	0.659925	0.31034	2.37016	0.286881	0.226509	2.63459	0.903038	1.62761	0.443607	1.45943	0.526069	1.0072	1.32193
ENSG00000063587	ZNF275	zinc finger protein 275 [Source:HGNC Symbol;Acc:HGNC:13069]	protein_coding	X	0.992768	1.42223	1.04264	0.641546	1.41143	1.17632	1.10434	0.722466	1.32769	0.887525	1.36177	0.782409	1.73985	1.14405	1.79077	1.0072	0.757023	1.81558	1.3505	0.695994	1.48543	1.25096	1.11103	0.555816	1.54597	1.28096	0.704872	1.04963	1.30451	0.879706	1.30451
ENSG00000063601	MTMR1	myotubularin related protein 1 [Source:HGNC Symbol;Acc:HGNC:7449]	protein_coding	X	4.28096	4.89239	4.33842	3.22033	3.47249	3.24641	3.34908	4.19298	3.6893	3.98094	3.84298	3.29278	3.52356	4.25626	3.93168	4.63575	3.28244	4.65821	4.49185	4.19298	3.62293	4.14405	4.76288	4.47962	3.95233	4.70321	3.37851	2.93168	4.46663	4.24184	4.35966
ENSG00000063660	GPC1	glypican 1 [Source:HGNC Symbol;Acc:HGNC:4449]	protein_coding	2	2.488	1.16993	2.06005	1.3505	2.20477	0.555816	1.39506	1.52607	1.03562	2.05658	1.5656	1.40599	1.59932	1.01436	1.21412	1.97085	2.15381	1.79077	1.34483	1.1177	1.29866	1.96717	1.5509	1.48027	1.83592	2.09085	2.70929	1.61824	1.0635	1.78241	2.15704
ENSG00000063761	ADCK1	aarF domain containing kinase 1 [Source:HGNC Symbol;Acc:HGNC:19038]	protein_coding	14	3.2765	3.20163	3.62994	3.16189	2.77821	2.14405	2.44626	2.58736	2.74846	2.74416	3.33628	3.18269	2.37851	2.90111	2.36177	3.29719	3.01436	3.24945	3.26303	3.06178	3.42492	3.42761	3.5741	3.0036	2.21101	2.79494	2.84197	2.5509	3.52857	3.21257	2.28096
ENSG00000063854	HAGH	hydroxyacylglutathione hydrolase [Source:HGNC Symbol;Acc:HGNC:4805]	protein_coding	16	7.13863	6.61029	6.98493	6.73782	5.91648	6.52888	6.73931	6.65206	6.45648	7.15086	7.02835	6.5016	6.93475	6.7271	6.81801	6.58586	6.6585	7.04166	7.2384	6.55382	6.81429	6.70543	6.27761	6.43563	6.88032	6.68215	6.38767	6.87787	6.57743	6.96705	6.90953
ENSG00000063978	RNF4	ring finger protein 4 [Source:HGNC Symbol;Acc:HGNC:10067]	protein_coding	4	5.86641	5.46401	5.59604	4.78921	4.77241	5.04089	4.70764	5.26754	5.08321	5.25172	5.21917	5.18349	5.42895	5.52763	5.98048	5.18349	4.87774	5.37573	5.35438	5.21179	5.45121	5.77531	5.40939	5.42559	5.43796	5.87603	4.97269	4.84449	4.94298	5.0365	5.57652
ENSG00000064012	CASP8	caspase 8 [Source:HGNC Symbol;Acc:HGNC:1509]	protein_coding	2	5.38094	5.78712	5.09255	3.55704	3.28983	4.20006	4.13422	3.79909	4.31615	4.32337	3.73335	3.71809	4.37643	4.33628	4.63807	4.08321	3.99186	4.17473	4.51665	4.72465	4.65076	4.48349	5.1639	4.22265	4.24869	4.63401	3.80012	3.75061	4.34625	4.53916	4.28614
ENSG00000064102	INTS13	integrator complex subunit 13 [Source:HGNC Symbol;Acc:HGNC:20174]	protein_coding	12	3.98003	3.77083	3.73769	3.55704	3.48414	3.24793	3.45022	3.30305	3.5373	3.33199	3.07895	2.79909	3.5472	3.28688	3.4957	3.21568	3.58376	3.7939	3.85	3.42358	3.6427	3.61117	3.13422	3.51475	4.17233	3.80012	3.15056	3.70598	3.19849	3.26754	3.57773
ENSG00000064115	TM7SF3	transmembrane 7 superfamily member 3 [Source:HGNC Symbol;Acc:HGNC:23049]	protein_coding	12	5.6585	7.17033	6.75662	6.23783	5.45582	5.98891	6.0018	6.86765	6.02104	6.81211	6.42777	5.53045	6.49105	6.83365	6.32751	6.83428	5.28983	6.92374	6.70002	6.07425	5.86987	6.58225	7.41836	6.46499	6.3535	6.47135	5.58075	5.20672	6.61324	5.86987	6.24413
ENSG00000064199	SPA17	sperm autoantigenic protein 17 [Source:HGNC Symbol;Acc:HGNC:11210]	protein_coding	11	1.75702	2.74631	1.57531	1.7866	1.42761	1.04963	1.87971	2.01078	1.98914	1.73985	1.49057	1.29278	1.46989	1.58496	1.57046	1.5509	1.63227	2.19849	2.30159	1.46989	1.35614	1.61824	1.65992	1.65535	1.28096	1.34483	1.59932	1.53605	1.26303	1.60881	1.98914
ENSG00000064201	TSPAN32	tetraspanin 32 [Source:HGNC Symbol;Acc:HGNC:13410]	protein_coding	11	0.941106	3.67582	1.63227	4.12184	2.10769	1.93734	0.992768	3.22188	3.03738	3.42492	1.68706	3.73118	1.36737	1.59455	1.34483	4.26228	1.9855	3.76129	2.45943	3.22342	2.24184	1.73552	3.88753	3.31179	2.17632	2.46467	3.17473	0.823749	3.42089	1.27501	3.11603
ENSG00000064225	ST3GAL6	ST3 beta-galactoside alpha-2,3-sialyltransferase 6 [Source:HGNC Symbol;Acc:HGNC:18080]	protein_coding	3	5.07767	5.74631	5.18309	4.13093	4.62644	4.30086	5.0955	5.26153	4.76977	5.01881	4.89288	4.70874	4.9905	5.23266	4.96394	5.62527	4.73498	5.63488	5.69738	5.32948	4.88313	4.74201	4.86542	5.41684	4.73877	5.18587	4.91456	4.20789	4.85699	3.9855	5.64731
ENSG00000064313	TAF2	TATA-box binding protein associated factor 2 [Source:HGNC Symbol;Acc:HGNC:11536]	protein_coding	8	4.27352	2.64155	4.75862	2.32769	3.30451	1.50589	2.48543	3.78973	2.90304	2.89918	3.02503	3.10601	2.94111	3.57773	2.93923	3.82782	1.50589	3.5472	3.21101	3.80012	3.74846	3.08406	4.15543	3.34056	3.06178	3.47379	2.58256	1.51096	3.17313	2.45681	3.71918
ENSG00000064393	HIPK2	homeodomain interacting protein kinase 2 [Source:HGNC Symbol;Acc:HGNC:14402]	protein_coding	7	4.41075	4.7339	4.58856	3.31034	3.67243	3.37016	2.9241	3.86592	3.86691	3.69377	3.72465	3.31325	4.01436	4.06178	3.90593	4.27873	3.23113	4.1811	4.10098	4.84449	4.765	4.62117	4.8339	4.7939	4.39369	4.7666	3.76129	3.54102	4.52669	3.99005	4.7126
ENSG00000064419	TNPO3	transportin 3 [Source:HGNC Symbol;Acc:HGNC:17103]	protein_coding	7	4.82273	5.04089	4.58976	4.24031	4.48091	3.99458	4.16591	4.65935	4.61176	4.44824	4.45088	4.23036	4.66107	4.71039	4.52795	4.89433	4.27128	4.56377	4.59574	4.70874	4.62293	4.68201	4.75702	4.75596	4.68986	4.76713	4.27873	3.92029	4.77926	4.39849	4.81147
ENSG00000064489	BORCS8-MEF2B	BORCS8-MEF2B readthrough [Source:HGNC Symbol;Acc:HGNC:39979]	protein_coding	19	2.53605	0.536053	3.25852	3.30597	2.12102	3.03034	1.1635	3.20789	2.21101	1.15704	2.29572	2.16027	1.89918	3.37156	3.84599	0.238787	3.21257	1.19535	1.20789	1.87971	3.0197	3.30743	4.65935	3.41684	2	2.56071	1.79909	3.50462	3.06695	1.64155	2.09761
ENSG00000064490	RFXANK	regulatory factor X associated ankyrin containing protein [Source:HGNC Symbol;Acc:HGNC:9987]	protein_coding	19	6.55628	5.36632	6.7126	6.76049	6.7416	6.90328	6.99469	6.02303	6.57652	6.16712	6.15846	6.07788	6.29829	6.09064	5.77979	5.28762	6.1641	5.37365	6.24241	5.55059	5.59783	6.22323	5.13791	4.8089	6.16169	5.74201	5.93168	6.85674	5.97499	6.26622	5.95606
ENSG00000064545	TMEM161A	transmembrane protein 161A [Source:HGNC Symbol;Acc:HGNC:26020]	protein_coding	19	3.55949	3.01436	3.32769	3.57894	3.91839	2.9241	3.2555	3.13586	4.07125	4.24031	3.19692	3.49825	3.86592	2.99458	2.86196	3.36737	4.27202	3.29131	3.40599	3.48543	3.96717	3.0635	2.48543	3.20006	3.49953	3.18269	4.22342	3.77083	2.76129	3.04789	4.17792
ENSG00000064547	LPAR2	lysophosphatidic acid receptor 2 [Source:HGNC Symbol;Acc:HGNC:3168]	protein_coding	19	4.54473	4.37504	4.8166	3.56803	3.16511	4.98003	3.62176	5.04089	4.26228	4.30743	4.75756	3.72465	3.86888	4.32193	4.12433	4.68089	4.85499	4.3512	3.61706	4.08661	3.1635	3.73877	3.97728	4.0635	3.65191	3.9855	3.91169	3.94673	4.03914	4.03386	4.49313
ENSG00000064601	CTSA	cathepsin A [Source:HGNC Symbol;Acc:HGNC:9251]	protein_coding	20	7.72192	8.70784	8.30474	8.39335	7.80929	8.66188	8.56537	8.15745	7.87381	8.55658	8.44253	8.55044	8.20501	8.85767	8.53469	8.40897	8.06985	8.73501	8.59671	8.2077	7.81378	8.2571	8.70377	7.93251	7.93428	8.26219	8.17687	7.65685	8.86499	8.20173	8.00439
ENSG00000064607	SUGP2	SURP and G-patch domain containing 2 [Source:HGNC Symbol;Acc:HGNC:18641]	protein_coding	19	4.54226	4.43763	3.89045	4.21335	4.13258	3.94673	3.76977	4.65421	4.2149	4.61589	4.22959	4.10266	4.07125	4.47379	3.89045	4.9364	4.65478	4.49506	4.75489	4.30597	4.19061	3.86592	4.38819	4.45418	4.01614	4.63401	4.24184	4.27053	4.58015	4.27501	4.99141
ENSG00000064651	SLC12A2	solute carrier family 12 member 2 [Source:HGNC Symbol;Acc:HGNC:10911]	protein_coding	5	1.32769	1.81558	1.84398	1.08406	0.632268	1.1635	0.432959	1.40054	1.64155	2.30159	0.903038	1.01436	2.15056	1.70487	1.3505	2.13093	1.09085	2.22959	1.99639	1.67807	2.23266	2.22033	2.33628	1.9222	1.44361	1.63691	1.49057	0.650765	1.38957	1.85997	3.16511
ENSG00000064652	SNX24	sorting nexin 24 [Source:HGNC Symbol;Acc:HGNC:21533]	protein_coding	5	4.89966	4.7666	5.24907	4.30597	4.30012	4.74093	4.15137	5.40361	4.57228	5.73037	4.64501	5.27687	4.49378	5.29793	4.92884	5.3345	4.48414	5.31506	5.11894	5.11645	4.72465	4.7148	4.20633	5.76739	4.18031	4.77716	4.91265	4.76713	4.69321	4.40939	4.59515
ENSG00000064666	CNN2	calponin 2 [Source:HGNC Symbol;Acc:HGNC:2156]	protein_coding	19	5.3875	4.56071	4.9905	5.61706	5.26191	5.1297	5.50684	5.72792	5.4614	5.69209	5.46434	5.51033	5.54874	5.43429	5.40327	5.83996	5.50589	5.17991	5.21878	5.70183	5.64097	5.47897	4.91552	5.926	5.45286	5.63314	5.51885	5.12474	4.99955	5.39643	5.27575
ENSG00000064687	ABCA7	ATP binding cassette subfamily A member 7 [Source:HGNC Symbol;Acc:HGNC:37]	protein_coding	19	3.73769	3.71699	3.1811	3.05658	2.54597	3.61117	3.02503	2.94486	3.23113	3.04614	2.70708	3.57289	2.66221	3.14568	2.40054	3.64501	3.53356	3.97269	2.46467	3.70044	3.46597	3.08916	3.59096	3.70487	3.852	3.31034	4.21801	3.96901	3.33914	3.33485	3.9855
ENSG00000064703	DDX20	DEAD-box helicase 20 [Source:HGNC Symbol;Acc:HGNC:2743]	protein_coding	1	2.80116	3.15866	2.9222	2.36737	2.60644	2.45681	2.51096	2.87381	2.43563	2.75275	2.76129	2.73552	2.79077	2.488	3.14893	3.19535	2.65764	3.21101	3.11603	2.91073	2.88362	2.97085	2.67582	3.15381	2.79077	3.0268	2.774	2.51602	2.51349	2.51096	3.1127
ENSG00000064726	BTBD1	BTB domain containing 1 [Source:HGNC Symbol;Acc:HGNC:1120]	protein_coding	15	5.64645	6.06674	5.84725	5.24146	4.94813	5.27016	4.9905	5.84248	5.49697	5.39403	5.6642	5.24146	5.48382	5.82502	5.774	5.89239	5.02192	6.02614	5.54874	5.7385	5.56316	5.82604	6.14547	5.92077	5.49185	5.84624	5.39609	5.01837	5.66107	5.32589	5.99073
ENSG00000064763	FAR2	fatty acyl-CoA reductase 2 [Source:HGNC Symbol;Acc:HGNC:25531]	protein_coding	12	3.72137	3.9982	3.56438	3.45022	3.38957	3.39232	3.18269	3.6893	4.49185	3.46074	3.16189	3.26604	3.49057	3.70598	3.69933	3.37573	2.63923	3.57894	3.3505	3.89336	3.63227	3.79077	3.65535	3.5435	3.44493	3.50716	3.5656	2.87774	3.67582	3.31759	3.20789
ENSG00000064886	CHI3L2	chitinase 3 like 2 [Source:HGNC Symbol;Acc:HGNC:1933]	protein_coding	1	0.722466	1.5509	1.11103	0.895303	1.76129	1.05658	1.07039	0.678072	0.933573	0.887525	1.79494	0.687061	1.50589	0.782409	1.04963	1.46467	0.378512	1.34483	1.15056	0.992768	0.925999	0.739848	2.21101	1.60407	1.57046	1.60881	1.91456	1.51602	0.713696	2.0635	2.12102
ENSG00000064932	SBNO2	strawberry notch homolog 2 [Source:HGNC Symbol;Acc:HGNC:29158]	protein_coding	19	4.82629	4.81916	4.35191	4.11187	4.3875	3.62994	3.48543	4.19692	4.72356	4.14323	4.20477	4.01167	4.01703	3.92884	3.91456	4.52669	4.62702	4.48671	4.14323	4.53294	4.01614	4.13422	4.44692	4.83845	4.47054	4.2211	4.57289	4.57168	4.63981	4.42492	4.93923
ENSG00000064933	PMS1	PMS1 homolog 1, mismatch repair system component [Source:HGNC Symbol;Acc:HGNC:9121]	protein_coding	2	2.74846	2.79494	3.0993	2.30451	2.59694	2.62761	2.65535	3.22651	2.84197	2.67356	1.70929	2.73985	2.51602	2.72465	2.01078	2.47768	2.17632	2.47249	2.37573	3.07724	3.12598	2.63691	2.10098	2.80941	2.51096	3.4489	2.02503	2.852	2.84197	2.31034	5.1035
ENSG00000064961	HMG20B	high mobility group 20B [Source:HGNC Symbol;Acc:HGNC:5002]	protein_coding	19	8.49418	8.08476	8.0247	9.14558	9.38182	9.39466	8.75385	8.88258	9.55159	8.60418	9.22567	9.01851	9.15175	8.52391	8.85985	8.12629	9.22817	7.9926	8.40101	7.75141	8.64364	7.87731	7.91689	7.92374	8.46283	8.03875	8.23194	8.89421	7.77703	8.02547	8.31908
ENSG00000064989	CALCRL	calcitonin receptor like receptor [Source:HGNC Symbol;Acc:HGNC:16709]	protein_coding	2	2.03914	0.321928	2.08066	0.516015	0.189034	0.790772	0.992768	1.32769	0.526069	0.176323	0.641546	0.400538	1.30451	1.64155	1.80735	1.33914	0.201634	1.70487	0.584963	1.13093	1.78241	1.62761	0.536053	2.26303	1.64616	1.97453	1.29278	1.78241	0.632268	1.63227	1.08406
ENSG00000064995	TAF11	TATA-box binding protein associated factor 11 [Source:HGNC Symbol;Acc:HGNC:11544]	protein_coding	6	4.06781	4.00809	3.91361	4.13258	4.39232	4.20006	4.41346	4.03386	3.99548	4.2502	4.25852	4.21179	3.99639	4.26379	4.20477	3.93263	4.01167	3.96901	4.15299	4.09001	3.85997	4.14893	3.94111	3.98641	3.99639	3.94673	4.09255	4.19219	4.11437	4.01792	3.67243
ENSG00000064999	ANKS1A	ankyrin repeat and sterile alpha motif domain containing 1A [Source:HGNC Symbol;Acc:HGNC:20961]	protein_coding	6	2.70708	2.55827	2.52356	2.49057	2.13093	2.30451	2.24489	2.78031	2.91648	2.54844	2.51349	2.09761	2.52356	2.68257	2.59932	2.9782	2.36737	2.77821	2.7866	2.91456	2.73769	3.00899	2.88166	3.12928	2.54102	2.85	2.34767	1.81147	2.78869	2.48543	3.07895
ENSG00000065000	AP3D1	adaptor related protein complex 3 subunit delta 1 [Source:HGNC Symbol;Acc:HGNC:568]	protein_coding	19	5.93121	5.81839	5.96093	5.37539	5.70183	5.67101	6.17133	5.75435	5.99299	6.1467	5.99005	5.42861	5.62147	5.78842	5.79779	6.02503	6.26585	6.30415	6.26134	5.49121	5.61883	5.72492	5.65363	5.53045	5.82807	5.80813	5.34163	5.58556	5.75862	5.63662	5.55704
ENSG00000065029	ZNF76	zinc finger protein 76 [Source:HGNC Symbol;Acc:HGNC:13149]	protein_coding	6	4.9241	4.84499	4.58195	4.23726	4.5097	4.27053	4.0036	4.45286	4.54597	4.35403	4.5656	4.08491	4.25172	4.97728	4.39712	4.78293	4.31904	4.88655	4.7845	4.41549	4.35262	4.46532	4.96763	4.43563	4.23419	4.96763	4.9542	4.70764	4.80323	4.62117	4.47768
ENSG00000065054	SLC9A3R2	SLC9A3 regulator 2 [Source:HGNC Symbol;Acc:HGNC:11076]	protein_coding	16	0.748461	1.18269	1.53605	1.76553	2.27798	1.34483	2.42492	0.731183	1.63691	1.25096	1.11103	1.83996	1.39506	0.632268	1.67807	0.641546	0.933573	1.10434	1.13093	2.14405	2.81147	0.575312	1.11103	0	2.1177	1.07724	1.32193	1.88753	1.04264	1.05658	1.848
ENSG00000065057	NTHL1	nth like DNA glycosylase 1 [Source:HGNC Symbol;Acc:HGNC:8028]	protein_coding	16	2.18587	2.74201	2.28096	3.85798	3.66676	2.94111	2.79077	3.12433	3.1635	3.31615	3.65764	2.64616	2.44361	2.31325	2.81762	3.0036	3.29572	3.48156	2.26303	2.32481	2.9486	3.1177	2.40871	2.96901	2.37573	2.852	3.86295	3.02148	2.52607	2.54102	2.26303
ENSG00000065060	UHRF1BP1	UHRF1 binding protein 1 [Source:HGNC Symbol;Acc:HGNC:21216]	protein_coding	6	3.53356	3.72356	3.51096	2.53854	2.02503	1.78241	1.91839	3.38267	2.81352	2.26604	2.59455	2.61117	3.09424	2.93168	2.70487	3.66903	2.23879	3.07895	2.99458	3.79701	3.15704	3.47119	3.72683	3.70044	3.35332	3.46074	2.81558	1.88753	2.99277	2.68482	3.47379
ENSG00000065135	GNAI3	G protein subunit alpha i3 [Source:HGNC Symbol;Acc:HGNC:4387]	protein_coding	1	3.93923	3.74201	3.90014	3.48929	3.95606	3.22959	3.62059	3.70044	3.83188	3.57652	3.56803	3.40599	3.93829	3.85997	3.72792	3.76129	3.18587	3.84499	3.80839	3.74739	3.71699	3.8885	3.7866	3.84599	3.85	3.79494	3.45022	3.19377	3.60526	3.42895	3.92979
ENSG00000065150	IPO5	importin 5 [Source:HGNC Symbol;Acc:HGNC:6402]	protein_coding	13	4.3427	4.52042	3.95233	3.68032	3.61353	3.38957	3.3147	4.19849	4.07296	3.86196	3.98185	3.69377	4.06091	4.16752	4.0635	4.41414	4.01881	4.68257	4.45286	4.79181	4.30232	4.24869	4.46597	4.71864	4.08491	4.27947	4.08661	3.35614	4.25927	4.3512	4.45022
ENSG00000065154	OAT	ornithine aminotransferase [Source:HGNC Symbol;Acc:HGNC:8091]	protein_coding	10	5.68257	6.37173	6.32607	5.29205	5.6314	5.0343	5.79494	5.81429	5.26791	5.92196	5.6427	5.69961	5.81481	6.13299	6.16209	6.21587	5.18349	6.35509	6.15967	5.73064	5.60199	6.08874	6.28207	5.58556	5.76951	6.08108	5.17153	4.80941	5.88874	5.7126	5.68902
ENSG00000065183	WDR3	WD repeat domain 3 [Source:HGNC Symbol;Acc:HGNC:12755]	protein_coding	1	2.99277	3.34908	3.53107	1.68257	2.09085	1.81967	1.58976	2.25096	2.85997	2.51096	1.88753	2.1177	2.65764	3.31759	3.10266	2.90304	2.48285	2.48027	3.18745	3.16993	3.28983	3.0635	2.76129	3.14893	2.68706	2.73118	1.42223	1.44361	1.38405	1.91456	2.61589
ENSG00000065243	PKN2	protein kinase N2 [Source:HGNC Symbol;Acc:HGNC:9406]	protein_coding	1	2.59455	3.60288	2.68706	1.15056	1.68257	2.60644	1.14405	2.04963	2.0036	3.20477	2.20477	1.4957	2.58736	2.34199	2.36457	2.66903	1.75275	2.62059	2.74201	2.53605	2.67129	2.60644	2.83996	2.69822	2.32193	2.95606	1.98185	1.5509	2.23266	1.75702	2.40599
ENSG00000065268	WDR18	WD repeat domain 18 [Source:HGNC Symbol;Acc:HGNC:17956]	protein_coding	19	4.17871	4.03826	4.54226	4.67412	4.7866	4.0072	4.82222	4.61235	3.59216	4.65191	4.07895	4.73064	3.93546	4.58015	3.9222	4.74039	4.29205	4.97315	4.27202	4.6865	3.10434	3.64616	4.67186	4.44361	3.849	3.73877	5.0268	4.27426	4.71094	4.37851	4.78293
ENSG00000065308	TRAM2	translocation associated membrane protein 2 [Source:HGNC Symbol;Acc:HGNC:16855]	protein_coding	6	2.50843	1.69153	2.01436	2.21101	2.37295	1.23266	2.09761	2.64847	2.35614	2.48543	2.02503	1.852	2.51854	2.20477	2.04264	2.41414	1.71809	2.23879	2.32193	2.18269	1.9782	1.98185	1.93734	2.38405	2.21723	2.14405	2.04963	1.98914	1.70044	1.73985	2.59694
ENSG00000065328	MCM10	minichromosome maintenance 10 replication initiation factor [Source:HGNC Symbol;Acc:HGNC:18043]	protein_coding	10	1.27501	0	1.03562	1.75702	0	0.15056	0	0.941106	0.555816	1.41684	1.96717	0.545968	0.443607	1.23879	0.704872	1.34483	1.63227	1.64616	2.82985	0.584963	0.0565835	0.475085	0.863938	0.956057	0.321928	1.926	0.275007	0.111031	1.01436	0.31034	0.226509
ENSG00000065357	DGKA	diacylglycerol kinase alpha [Source:HGNC Symbol;Acc:HGNC:2849]	protein_coding	12	5.46172	2.97636	6.21199	4.24869	5.66021	5.36142	4.86888	4.40054	5.7301	4.04789	4.80684	3.78869	4.78084	4.39985	4.59634	3.16027	6.77466	3.53978	3.61824	4.2854	4.58015	4.13504	3.30159	3.65535	4.69877	4.27426	4.49953	5.21956	3.1811	4.17233	4.23879
ENSG00000065413	ANKRD44	ankyrin repeat domain 44 [Source:HGNC Symbol;Acc:HGNC:25259]	protein_coding	2	2.83188	4.42492	2.51854	4.36877	2.31615	2.71809	2.12102	2.82375	2.70044	2.99095	3.10434	2.26303	2.65535	2.78031	4.72028	2.95047	1.81147	2.46728	3.75702	3.25096	3.38957	3.34767	4.88509	3.68145	2.94298	4.88509	2.43829	1.58976	3.10434	2.43563	3.24641
ENSG00000065427	KARS1	lysyl-tRNA synthetase 1 [Source:HGNC Symbol;Acc:HGNC:6215]	protein_coding	16	6.09022	6.35896	5.91217	5.95093	5.74255	5.34056	5.7761	6.01324	5.79572	5.99299	5.7666	6.00921	5.94298	5.93334	5.78241	6.06393	5.90135	6.30889	6.07446	5.98025	6.20398	5.9535	6.13422	5.84323	5.9493	6.05485	6.08534	6.07532	6.07639	5.74228	6.05572
ENSG00000065457	ADAT1	adenosine deaminase tRNA specific 1 [Source:HGNC Symbol;Acc:HGNC:228]	protein_coding	16	4.07125	4.71039	4.08916	3.86295	3.44361	2.23573	3.45549	4.40259	4.13175	3.46858	2.97085	3.89724	3.9644	4.29278	3.62527	4.8885	2.11103	4.16269	4.17233	4.88313	4.50462	4.38474	4.06437	4.55888	4.55582	4.89142	3.24945	3.83996	4.16108	3.49825	4.91025
ENSG00000065485	PDIA5	protein disulfide isomerase family A member 5 [Source:HGNC Symbol;Acc:HGNC:24811]	protein_coding	3	3.49057	2.0072	2.56071	3.91169	2.93546	2.94673	3.29719	2.64616	3.30597	3.4019	3.59932	2.78031	3.5472	3.14405	3.38957	2.61353	3.10098	3.0036	3.21568	2.80941	3.0635	2.50335	2.82579	2.56071	3.59096	3.06867	2.49057	3.16189	2.45681	3.81044	2.65764
ENSG00000065491	TBC1D22B	TBC1 domain family member 22B [Source:HGNC Symbol;Acc:HGNC:21602]	protein_coding	6	2.76341	2.80116	2.71589	2.15381	3.0993	2.0036	2.33628	2.74846	2.66676	2.38681	2.41414	2.57046	2.44361	2.59932	2.56803	2.68706	2.14078	2.58496	2.30451	2.57531	2.64616	3.00899	2.66221	2.79494	2.48285	2.79909	2.17632	2.35896	2.53356	2.62293	2.57531
ENSG00000065518	NDUFB4	NADH:ubiquinone oxidoreductase subunit B4 [Source:HGNC Symbol;Acc:HGNC:7699]	protein_coding	3	7.78927	8.01581	7.8614	8.0182	7.68419	7.73701	7.97905	7.52724	7.59186	7.62761	7.58233	7.55658	7.91343	7.83927	7.7492	7.52779	7.43338	7.51389	7.66014	7.51325	8.08167	7.70328	7.76321	7.80168	7.81372	7.81769	7.41616	7.8703	7.85075	7.85823	7.97212
ENSG00000065526	SPEN	spen family transcriptional repressor [Source:HGNC Symbol;Acc:HGNC:17575]	protein_coding	1	4.03034	3.94298	3.90785	2.65535	3.08916	3.24184	1.90689	3.0635	3.56803	2.72901	2.848	2.30451	3.48929	4	4.01257	3.73985	3.52105	3.39094	3.03738	4.09339	3.81147	3.91265	3.8125	3.69153	3.7148	3.88362	4	3	3.64962	3.28392	3.926
ENSG00000065534	MYLK	myosin light chain kinase [Source:HGNC Symbol;Acc:HGNC:7590]	protein_coding	3	2.86987	1.20789	2.96347	1.70044	1.95977	1.45418	2.20163	4.21335	2.33628	2.75061	2.30743	3.46336	2.5509	2.99639	2.57046	3.27352	2.44361	1.77821	3.23726	3.03562	2.93734	1.44361	1.92979	2.78241	2.72028	2.92029	1.32769	2.44361	1.97453	1.72247	3.6565
ENSG00000065548	ZC3H15	zinc finger CCCH-type containing 15 [Source:HGNC Symbol;Acc:HGNC:29528]	protein_coding	2	5.50748	5.60999	5.44559	5.14568	5.28688	4.99865	5.45943	5.30816	5.15745	5.13627	5.29866	5.46303	5.17632	5.33557	5.39438	5.62059	5.02281	5.54566	5.52951	5.52136	5.44361	5.64904	5.45253	5.42055	5.34944	5.61765	5.45253	5.36317	5.45615	5.43996	5.7498
ENSG00000065559	MAP2K4	mitogen-activated protein kinase kinase 4 [Source:HGNC Symbol;Acc:HGNC:6844]	protein_coding	17	3.71809	3.87676	3.80012	3.30012	3.32193	3.52482	3.10601	3.7137	3.46074	3.45418	3.58736	3.25852	3.55582	3.53232	3.85499	3.65076	3.1635	3.61117	4.05572	3.93546	3.81455	3.69488	3.70598	3.84398	3.87086	4.26379	2.98914	2.77189	3.49953	3.1177	3.15866
ENSG00000065600	PACC1	proton activated chloride channel 1 [Source:HGNC Symbol;Acc:HGNC:25593]	protein_coding	1	5.37086	4.81301	5.03078	4.89918	4.64847	4.71864	4.71644	5.27873	5.07553	5.15381	5.07852	4.89724	5.13504	5.04089	5.15623	4.78764	5.17233	4.85997	5.02414	4.71973	5.38232	4.85449	4.33771	5.15987	5.14241	5.23074	4.96255	4.35755	4.38405	4.66789	5.23036
ENSG00000065613	SLK	STE20 like kinase [Source:HGNC Symbol;Acc:HGNC:11088]	protein_coding	10	3.84599	4.13422	3.96809	2.91648	3.08406	3.29719	2.9982	4.33485	3.79494	3.28244	3.41414	2.73118	3.70819	4.19613	3.66562	3.97269	2.93546	4.19298	3.79494	3.7761	3.78346	3.66676	3.91552	4.12267	3.89239	3.86987	3.17951	3.17313	3.80529	3.53481	4.11853
ENSG00000065615	CYB5R4	cytochrome b5 reductase 4 [Source:HGNC Symbol;Acc:HGNC:20147]	protein_coding	6	4.37156	4.48285	5.05181	4.06781	4.80735	4.60585	3.97453	4.24108	4.59991	4.71918	5.16792	4.08661	5.33378	5.1102	5.36912	4.63285	4.2891	5.1811	4.68818	5.26379	5.40327	5.32481	4.97545	5.00585	4.7126	5.20594	3.86394	4.38612	4.70266	4.83036	4.78712
ENSG00000065665	SEC61A2	SEC61 translocon subunit alpha 2 [Source:HGNC Symbol;Acc:HGNC:17702]	protein_coding	10	2.42761	2.38681	1.23879	1.22651	1.0635	1.36737	0.823749	1.47508	1.9782	0.389567	3.25399	0.773996	1.0635	1.18269	1.92979	1.16993	1.07724	1.44361	1.54102	1.61824	1.42223	0.83996	1.61353	2.0321	2.07039	1.94111	1.07039	0.650765	1.53605	1.73552	2.99095
ENSG00000065802	ASB1	ankyrin repeat and SOCS box containing 1 [Source:HGNC Symbol;Acc:HGNC:16011]	protein_coding	2	5.52074	4.59096	4.76075	4.50906	5.12226	4.47314	5.08066	5.10643	5.03078	5.66988	4.81506	5.29829	4.6792	4.98504	4.41886	5.49729	4.35473	5.11645	5.11562	4.74631	5.11353	5.2765	5.16752	4.72028	5.15015	4.81404	4.92742	5.26866	4.13093	4.58616	3.96162
ENSG00000065809	FAM107B	family with sequence similarity 107 member B [Source:HGNC Symbol;Acc:HGNC:23726]	protein_coding	10	7.77228	7.58616	7.30003	7.06199	7.1265	6.80671	6.68776	7.20006	7.40114	6.92244	6.92908	6.83895	7.57886	7.30305	7.39378	7.15613	6.82998	6.8679	6.93981	6.93746	7.30022	6.86827	6.81327	7.32463	7.33949	7.28836	6.60955	6.62615	6.63387	6.72028	7.88484
ENSG00000065833	ME1	malic enzyme 1 [Source:HGNC Symbol;Acc:HGNC:6983]	protein_coding	6	5.47379	4.47897	5.24793	4.17552	3.94579	4.41414	3.88166	4.54288	3.93734	4.58075	4.31107	4.27202	4.56377	4.79701	4.52544	4.39643	3.86592	4.61765	4.24108	4.9855	5.19535	4.9982	4.78136	4.84046	5.15056	5.24031	5.09424	4.82477	4.57894	4.98778	5.25701
ENSG00000065882	TBC1D1	TBC1 domain family member 1 [Source:HGNC Symbol;Acc:HGNC:11578]	protein_coding	4	6.90953	6.82883	6.95012	6.74725	7.01246	6.81429	6.9814	6.87467	7.03188	6.50192	6.86369	6.67158	6.82349	6.8268	6.64068	6.8857	6.90821	6.62073	6.89845	6.74376	6.66704	6.47216	6.59932	6.53745	6.94895	6.80413	6.42375	7.11904	6.58616	6.61073	6.69738
ENSG00000065883	CDK13	cyclin dependent kinase 13 [Source:HGNC Symbol;Acc:HGNC:1733]	protein_coding	7	4.07468	3.33914	3.774	3.65191	3.4489	3.1177	3.66221	3.80323	3.56194	3.10098	3.37851	2.94673	3.63575	3.49057	3.55582	3.87381	3.42492	3.56925	3.80735	4.00899	3.67582	3.5656	3.45154	3.79286	3.69265	3.8953	3.7301	3.58856	3.62994	3.31179	4.28392
ENSG00000065911	MTHFD2	methylenetetrahydrofolate dehydrogenase (NADP+ dependent) 2, methenyltetrahydrofolate cyclohydrolase [Source:HGNC Symbol;Acc:HGNC:7434]	protein_coding	2	6.78254	6.87676	6.53807	5.72055	5.6865	5.30415	5.47216	6.64933	6.31198	6.46369	6.52623	5.97705	5.78555	5.87529	6.05028	6.63198	6.04308	6.20261	6.7256	6.23266	6.45072	6.5089	6.39832	6.36475	6.33503	6.63894	6.15704	6.09677	6.4165	6.16148	7.06005
ENSG00000065923	SLC9A7	solute carrier family 9 member A7 [Source:HGNC Symbol;Acc:HGNC:17123]	protein_coding	X	4.53294	4.52607	4.21878	3.92125	4.29057	3.87676	5.02591	3.08746	4.47314	4.04527	4.33056	3.37712	4.63517	4.1177	5.04352	3.67016	4.14975	4.01792	4.87627	3.37573	4.15299	4.68986	2.79701	4.32769	4.8505	4.75969	3.26153	4.17313	3.59694	3.73227	5.41954
ENSG00000065970	FOXJ2	forkhead box J2 [Source:HGNC Symbol;Acc:HGNC:24818]	protein_coding	12	3.21878	2.88753	2.95606	2.32769	2.74631	2.76765	2.28096	2.20789	2.73335	2.5656	2.5656	2.07724	2.75489	2.87381	2.60407	2.70929	2.10769	2.80735	2.37851	2.95606	3.06523	2.88557	2.81558	2.86196	2.9542	2.83188	2.51854	2.14078	2.68482	2.5008	3.15218
ENSG00000065978	YBX1	Y-box binding protein 1 [Source:HGNC Symbol;Acc:HGNC:8014]	protein_coding	1	10.3591	11.0454	10.548	10.0878	10.3598	10.2306	10.0586	10.4843	10.507	10.5297	10.5451	10.247	10.4373	10.6026	10.3911	10.7532	10.4934	10.8092	10.7118	10.4454	10.6349	10.7887	11.3229	10.5776	10.6546	10.5728	10.1818	10.1452	11.1522	10.4949	10.2776
ENSG00000065989	PDE4A	phosphodiesterase 4A [Source:HGNC Symbol;Acc:HGNC:8780]	protein_coding	19	4.35685	4.30159	4.15299	4.24336	4.96394	4.3427	4.29939	4.28021	5.03694	3.88264	4.38198	4.03914	4.64097	4.08406	4.41143	4.43296	4.25626	4.24184	3.99186	4.39849	4.26529	4.31252	4.1035	4.44162	4.44029	4.45943	4.33128	3.61117	4.28466	4.1819	4.90833
ENSG00000066027	PPP2R5A	protein phosphatase 2 regulatory subunit B'alpha [Source:HGNC Symbol;Acc:HGNC:9309]	protein_coding	1	4.91934	4.46597	4.6792	4.33342	4.62527	4.31687	4.04963	4.66221	4.61176	4.1177	4.65019	4.47119	4.51665	4.41819	4.36527	4.60526	4.20477	4.59574	4.48929	4.45549	4.59694	4.29131	4.36947	4.78764	4.54597	4.45943	4.02237	4.0505	4.33342	4.02414	4.8748
ENSG00000066044	ELAVL1	ELAV like RNA binding protein 1 [Source:HGNC Symbol;Acc:HGNC:3312]	protein_coding	19	5.19849	5.34518	5.1334	4.85499	4.62	4.54288	4.71425	5.22997	4.90014	4.82324	4.82782	4.82273	4.90881	5.07125	5.02857	5.42828	4.51475	5.39609	5.22149	5.04614	5.25172	5.15866	4.95699	5.15299	5.21179	5.13052	4.98504	4.32121	4.88215	4.94579	5.33521
ENSG00000066056	TIE1	tyrosine kinase with immunoglobulin like and EGF like domains 1 [Source:HGNC Symbol;Acc:HGNC:11809]	protein_coding	1	4.90014	4.41549	5.08406	3.23113	4.93168	3.9782	2.98732	4.39025	4.69377	3.60051	3.66221	4.16511	3.98094	4.6837	3.79701	4.44361	3.59096	5.34908	4.24413	4.48027	4.46989	4.00809	4.0365	5.20477	4.39438	4.64904	4.43296	4.43363	3.90014	4.0197	6.04701
ENSG00000066084	DIP2B	disco interacting protein 2 homolog B [Source:HGNC Symbol;Acc:HGNC:29284]	protein_coding	12	3.45022	4.0268	3.32048	1.50589	2.85599	2.27202	2.96532	2.45681	2.63691	2.32481	3.01614	1.79909	2.56071	3.0197	2.70266	3.04439	1.81558	3.08746	3.01078	3.39094	3.34767	3.5435	3.76871	3.14731	3.0993	3.70708	1.74846	1.84398	3.04789	2.47508	3.28244
ENSG00000066117	SMARCD1	SWI/SNF related, matrix associated, actin dependent regulator of chromatin, subfamily d, member 1 [Source:HGNC Symbol;Acc:HGNC:11106]	protein_coding	12	4.81813	5.54782	4.69655	4.02326	3.64501	3.78241	4.46336	4.78712	4.74792	4.92647	4.67129	4.54782	4.85898	4.38888	4.64731	5.14568	4.33271	4.6837	4.96855	4.52544	4.51412	4.29352	4.18745	5.10056	4.88166	4.82731	4.6311	4.22882	4.54226	4.57107	5.35861
ENSG00000066135	KDM4A	lysine demethylase 4A [Source:HGNC Symbol;Acc:HGNC:22978]	protein_coding	1	3.64155	4.15947	4.02857	3.44361	3.27798	3.13586	2.78869	3.87971	3.854	3.44228	3.43962	3.50335	3.848	3.63923	3.96809	3.95513	3.0993	3.80012	3.84097	3.98459	3.77926	3.9855	3.66107	3.849	3.7845	4.16189	3.8679	2.77821	3.9607	3.74631	4.2502
ENSG00000066136	NFYC	nuclear transcription factor Y subunit gamma [Source:HGNC Symbol;Acc:HGNC:7806]	protein_coding	1	5.25437	5.78424	5.04483	5.1639	5.14078	4.75435	5.05268	5.33842	5.15015	5.07253	5.45253	5.42459	5.02059	5.02459	5.24184	5.54071	5.12639	5.11312	5.13299	5.56255	5.39266	5.17193	4.94439	5.26153	4.87086	5.14445	5.00045	4.50208	5.30488	5.2854	5.42895
ENSG00000066185	ZMYND12	zinc finger MYND-type containing 12 [Source:HGNC Symbol;Acc:HGNC:21192]	protein_coding	1	1.43296	3.75382	0.641546	1.43296	0.641546	2.05311	1.79494	1.68257	2.04264	0.847997	1.31615	2.87774	1.93734	2.53854	3.55336	1.46467	2.90497	0.62293	1.02857	1.32193	1.80735	2.54844	0.687061	2.20477	2.31325	1.5509	1.26303	3.14405	2	2.25399	0.545968
ENSG00000066279	ASPM	assembly factor for spindle microtubules [Source:HGNC Symbol;Acc:HGNC:19048]	protein_coding	1	1.37295	0.765535	0.495695	0.124328	0.214125	0.367371	0	1.26303	0.678072	0.956057	0.831877	1.05658	0.555816	1.69599	0.454176	1.37295	0.565597	1.31034	1.36177	0.773996	0.432959	0.333424	1.33342	0.910733	0.963474	0.790772	0.815575	0.367371	0.669027	0.831877	1.11103
ENSG00000066294	CD84	CD84 molecule [Source:HGNC Symbol;Acc:HGNC:1704]	protein_coding	1	6.64976	6.29112	6.56712	5.72819	5.71836	5.15704	5.42324	6.63923	6.42576	6.02768	5.80349	5.86245	6.38716	6.23477	6.11041	6.63488	5.44493	6.02303	6.12081	6.87172	6.36982	6.46205	6.11603	6.94603	6.27314	6.80129	6.08066	5.46303	5.84674	6.03452	6.98857
ENSG00000066322	ELOVL1	ELOVL fatty acid elongase 1 [Source:HGNC Symbol;Acc:HGNC:14418]	protein_coding	1	6.77505	6.96081	6.56224	6.70846	6.18626	5.82858	6.79455	6.93452	6.59186	6.56879	6.59976	6.64775	6.54952	6.76301	6.69947	7.00596	6.55674	7.0676	7.0343	6.76858	6.58195	6.74497	6.75742	6.69418	6.64803	6.99594	6.70805	6.4759	6.81916	6.83188	6.78398
ENSG00000066336	SPI1	Spi-1 proto-oncogene [Source:HGNC Symbol;Acc:HGNC:11241]	protein_coding	11	9.43829	9.37125	9.39107	9.39384	8.93216	8.85462	9.27349	9.14507	9.28049	9.28845	9.25779	9.29096	8.978	9.00248	8.9514	9.26644	9.51865	9.25798	9.31254	9.18795	9.14799	9.02854	9.14575	9.16935	9.3544	9.32921	9.5783	9.57977	9.27568	9.49476	9.37526
ENSG00000066379	ZNRD1	zinc ribbon domain containing 1 [Source:HGNC Symbol;Acc:HGNC:13182]	protein_coding	6	3.9486	3.64731	3.80632	4.58556	4.68818	4.77926	4.76075	3.7126	4.69933	4.38957	4.56438	4.65935	4.81916	3.9486	4.50906	4.15299	5.11977	4.41616	4.20945	4.54535	4.51854	4.23343	4.34412	4.7148	4.53792	4.72192	4.78921	5.15137	4.19219	4.24184	4.71754
ENSG00000066422	ZBTB11	zinc finger and BTB domain containing 11 [Source:HGNC Symbol;Acc:HGNC:16740]	protein_coding	3	2.95606	3.51223	3.22342	1.70044	2.21101	2.26003	1.73552	2.40599	2.39506	2.20163	2.28983	1.76977	2.54597	2.83794	2.63459	2.774	1.8953	2.41954	2.40871	3.02503	3.18428	2.78869	3.03562	3.07382	2.68032	2.94486	2.17632	1.8953	2.88557	2.45154	3.32912
ENSG00000066427	ATXN3	ataxin 3 [Source:HGNC Symbol;Acc:HGNC:7106]	protein_coding	14	4.73823	3.83289	4.25475	3.34199	4.64847	3.87578	4.14731	4.1811	3.78241	3.90977	4.45154	2.74416	4.40599	3.81762	4.07296	4.12433	3.93263	4.02326	3.93074	3.59455	4.19298	4.09424	3.16993	4.20711	3.79077	3.45286	3.65191	4.36387	3.66903	4.43229	3.94486
ENSG00000066455	GOLGA5	golgin A5 [Source:HGNC Symbol;Acc:HGNC:4428]	protein_coding	14	4.79494	4.60881	4.76394	4.4121	4.94298	4.57289	4.28688	4.83592	4.79129	4.51728	4.97682	4.71699	4.81609	4.55397	4.89772	4.91073	4.61883	4.77294	4.52293	4.5097	4.67976	4.51286	4.43696	4.68032	4.67864	4.56742	4.48929	4.16912	4.27426	4.23879	4.90881
ENSG00000066557	LRRC40	leucine rich repeat containing 40 [Source:HGNC Symbol;Acc:HGNC:26004]	protein_coding	1	2.67582	2.43296	2.75275	2.02503	2.88753	2.22959	2.10434	2.5435	2.53356	2.1375	2.64155	1.97085	2.60881	2.65306	2.70044	2.73335	1.88753	2.20477	2.33628	2.774	2.52607	2.74416	2.34483	2.86592	2.39232	2.82171	2.35614	1.50589	2.22342	2.16027	2.94111
ENSG00000066583	ISOC1	isochorismatase domain containing 1 [Source:HGNC Symbol;Acc:HGNC:24254]	protein_coding	5	2.89336	4.67582	3.55213	2.61353	2.49057	2.45943	1.83996	3.19849	2.89142	3.04963	3.14078	3.41414	3.12267	3.64616	3.30889	3.76553	2.8953	4.14405	4.01881	3.67469	3.19692	3.54102	3.84599	3.84298	3.5097	3.4019	2.9982	2.61353	4.02857	3.16832	4.32697
ENSG00000066651	TRMT11	tRNA methyltransferase 11 homolog [Source:HGNC Symbol;Acc:HGNC:21080]	protein_coding	6	2.82579	2.774	2.75275	2.21412	2.24184	2.71589	2.30743	3.06178	3	3.24031	2.42492	1.75702	2.89918	3.4019	2.72465	3.02326	2.27798	3.13093	2.76341	3.5509	2.61589	2.38128	2.81352	3.49442	2.66903	2.53356	2.18269	2.80116	2.68257	2.43563	3.29572
ENSG00000066654	THUMPD1	THUMP domain containing 1 [Source:HGNC Symbol;Acc:HGNC:23807]	protein_coding	16	4.04177	5.29315	4.28096	3.25701	3.44228	3.13914	3.33342	4.08916	3.74093	3.25852	3.95977	3.17313	3.81762	3.80219	3.90785	4.08746	3.51854	4.12846	3.94579	4.87234	4.36877	4.10769	4.09339	4.65363	4.0993	4.01703	3.48156	3.43962	4	3.86592	4.96394
ENSG00000066697	MSANTD3	Myb/SANT DNA binding domain containing 3 [Source:HGNC Symbol;Acc:HGNC:23370]	protein_coding	9	6.93404	6.81147	6.75007	5.90448	6.70169	5.97797	5.84097	6.31016	6.6642	6.03892	6.63764	6.28559	6.35544	5.88142	6.32085	6.40259	5.82018	6.22824	6.44162	5.76315	6.15623	6.27836	6.06738	6.37313	6.30305	6.80813	5.67016	5.69404	5.62176	5.7498	6.76977
ENSG00000066739	ATG2B	autophagy related 2B [Source:HGNC Symbol;Acc:HGNC:20187]	protein_coding	14	2.14731	2.64386	1.88753	1.43829	2.43296	1.926	1.13093	1.48027	1.60407	1.74846	1.45418	1.63227	1.95606	2.08406	1.99277	2.28983	1.03562	2.07382	2.02857	2.12102	2.48285	2.49313	2.46467	1.96347	2.37851	2.926	1.20163	1.96717	1.71809	1.63691	2.9279
ENSG00000066777	ARFGEF1	ADP ribosylation factor guanine nucleotide exchange factor 1 [Source:HGNC Symbol;Acc:HGNC:15772]	protein_coding	8	4.21179	4.80684	4.41346	3.22342	4.01525	4.12019	4.01525	4.06523	4.57894	3.78973	4.05398	3.55459	3.91552	3.67694	4.54102	4.23266	3.85997	4.3147	4.09339	4.36247	3.99548	4.22882	4.59872	3.8953	4.31832	4.26228	3.49057	4.15137	4.30597	3.45943	4.33414
ENSG00000066827	ZFAT	zinc finger and AT-hook domain containing [Source:HGNC Symbol;Acc:HGNC:19899]	protein_coding	8	2.07382	3.34199	2.7137	2.58736	2.94111	2.44626	1.79909	2.24793	2.30743	2.15056	2.82985	2.64847	2.34767	2.64386	3.14405	2.72247	2.15704	2.13093	2.37016	2.46989	1.84398	2.13093	3.06867	2.68482	2.27501	1.64616	2.34767	2.69153	2.93357	2.59216	2.66221
ENSG00000066855	MTFR1	mitochondrial fission regulator 1 [Source:HGNC Symbol;Acc:HGNC:29510]	protein_coding	8	3.09085	3.67582	3.70266	2.44626	2.29572	2.26003	2.32193	3.11103	2.81558	3.25399	2.93357	2.87381	2.70266	2.81352	2.62059	2.852	3.11603	3.48929	2.6017	3.53356	3.70598	2.94298	3.05137	3.37434	3.91552	3.96717	2.9782	3.51096	4.01792	2.59932	3.08576
ENSG00000066923	STAG3	stromal antigen 3 [Source:HGNC Symbol;Acc:HGNC:11356]	protein_coding	7	2.09085	3.39643	2.86987	3.30743	3.45943	1.76977	4.24793	3.45022	3.04089	2.57289	2.31325	3.35755	2.89724	2.0321	2.75916	3.43696	2.44626	3.30012	2.93357	3.39917	2.96347	2.62059	4.04789	3.99548	2.74201	3.21412	3.5373	2.58736	3.69933	2.90881	4.21568
ENSG00000066926	FECH	ferrochelatase [Source:HGNC Symbol;Acc:HGNC:3647]	protein_coding	18	4.68874	5.24451	4.88215	4.20867	4.69655	3.80426	3.3505	4.61294	4.75275	4.38474	4.71425	4.16027	4.78869	5.16189	4.77294	5.79155	3.85	5.63023	5.1127	5.54381	4.99413	5.52388	5.56407	5.05788	4.83491	5.02813	3.95791	3.852	5.62732	4.70984	5.23688
ENSG00000066933	MYO9A	myosin IXA [Source:HGNC Symbol;Acc:HGNC:7608]	protein_coding	15	3.05137	2.19849	1.5656	1.25701	2.83996	2.0072	1.07039	2.12763	2.27202	2.3978	1.81558	1.21412	2.49313	1.59455	2.16993	1.95233	1.51096	1.62293	1.64155	2.07724	2.8953	2.0321	1.96717	2.3505	1.62761	3.01614	1.5008	1.44361	1.8679	1.48027	2.55827
ENSG00000067048	DDX3Y	DEAD-box helicase 3 Y-linked [Source:HGNC Symbol;Acc:HGNC:2699]	protein_coding	Y	5.11228	0	5.16189	3.7137	4.64386	0	3.59574	4.90785	4.87873	0	4.64212	4.0027	4.62059	0	4.44029	5.50811	3.74308	0	4.68762	5.35438	5.09719	5.10727	0	5.39609	4.80787	5.68061	4.02768	4.06695	0.189034	4.6011	4.99639
ENSG00000067057	PFKP	phosphofructokinase, platelet [Source:HGNC Symbol;Acc:HGNC:8878]	protein_coding	10	6.0036	4.55213	5.76182	6.09255	6.70501	6.77584	6.45138	6.17133	6.68482	6.39815	6.63981	5.70929	6.43729	6.46222	6.46418	5.42156	6.43146	5.58225	5.98071	4.80632	5.62585	5.15259	4.73227	5.44493	5.75195	5.89845	5.46499	5.9148	4.81762	5.62848	6.15785
ENSG00000067064	IDI1	isopentenyl-diphosphate delta isomerase 1 [Source:HGNC Symbol;Acc:HGNC:5387]	protein_coding	10	5.21994	5.25134	5.32481	4.7845	4.93216	4.48929	4.774	4.86245	4.94392	4.69209	4.77821	4.39643	4.58075	4.80271	4.67356	5.35509	4.14405	5.47962	4.70929	5.60496	5.34376	5.40122	5.79233	5.58526	5.36562	5.45681	4.98504	4.44162	5.30634	4.76977	4.9905
ENSG00000067066	SP100	SP100 nuclear antigen [Source:HGNC Symbol;Acc:HGNC:11206]	protein_coding	2	6.24603	5.91958	6.1179	5.7046	6.15543	5.88557	5.97842	5.61677	6.03364	5.62059	6.18488	5.57954	6.05832	5.93993	6.1532	5.81737	5.76633	5.73281	5.80349	5.9028	5.92505	6.04811	5.75221	6.11582	5.87603	6.13525	5.74255	5.7021	5.71094	6.0663	6.02967
ENSG00000067082	KLF6	Kruppel like factor 6 [Source:HGNC Symbol;Acc:HGNC:2235]	protein_coding	10	6.38681	5.57773	6.1235	6.1916	5.58796	5.71891	6.1152	6.51286	6.28003	6.0036	6.37382	5.98891	5.75916	5.7658	5.78999	6.34305	5.90472	6.08704	6.34501	6.30488	5.99616	5.99752	5.71534	6.24945	6.00405	6.15421	5.72574	5.5292	5.46793	5.68818	6.24165
ENSG00000067113	PLPP1	phospholipid phosphatase 1 [Source:HGNC Symbol;Acc:HGNC:9228]	protein_coding	5	1.90689	2.13093	1.64155	0.963474	0	1.29278	2.04264	1.45418	1.5008	2.4957	1.39506	1.11103	1.46989	1.57046	3.04963	1.55582	1.51602	2.20477	1.49057	2.25701	0.565597	1.26303	3.04264	0.992768	1.37295	1.70487	2	1.20163	1.83996	1.43296	1.49057
ENSG00000067167	TRAM1	translocation associated membrane protein 1 [Source:HGNC Symbol;Acc:HGNC:20568]	protein_coding	8	6.42576	6.61559	6.60318	5.5552	6.19613	5.78346	5.74604	6.20692	6.32337	6.01078	6.13976	5.88655	6.42878	6.50192	6.51144	6.65893	5.48091	6.59066	6.3726	6.64155	6.48993	6.65507	6.46238	6.44774	6.50938	6.63923	5.85674	5.23726	6.40378	6.15805	6.7003
ENSG00000067177	PHKA1	phosphorylase kinase regulatory subunit alpha 1 [Source:HGNC Symbol;Acc:HGNC:8925]	protein_coding	X	1.8679	1.9782	2.03562	1.1635	1.63227	2.1375	1.24489	1.63227	1.76553	1.93357	1.7137	1.62293	2.11103	2.04963	1.87578	2.10434	1.30451	1.9782	1.32769	1.0072	1.1177	1.65535	1.76129	0.713696	1.31615	1.09761	1.30451	0.536053	1.38957	1.09085	1.24489
ENSG00000067182	TNFRSF1A	TNF receptor superfamily member 1A [Source:HGNC Symbol;Acc:HGNC:11916]	protein_coding	12	6.64587	6.25588	6.46809	6.05333	5.849	5.97842	6.08874	6.09698	6.11624	5.86864	6.22612	6.02835	6.26285	6.13443	6.33432	6.16932	6.33825	6.07874	6.30979	6.51728	6.3512	6.2466	5.93381	6.43329	6.38991	6.33253	6.45434	6.19948	6.05159	6.57395	6.47314
ENSG00000067191	CACNB1	calcium voltage-gated channel auxiliary subunit beta 1 [Source:HGNC Symbol;Acc:HGNC:1401]	protein_coding	17	3.22188	0.895303	2.67582	2.21412	3.20163	3.10434	3.43563	2.43296	2.74631	1.0635	3.04963	1.57046	3.24945	1.84398	2.60407	2.1635	3.45418	1.63227	1.84398	3.37851	2.44626	2.15381	3.27947	2.80735	2.28096	2.65076	1.62293	2.64155	2.19535	2.58256	3.44626
ENSG00000067208	EVI5	ecotropic viral integration site 5 [Source:HGNC Symbol;Acc:HGNC:3501]	protein_coding	1	2.63227	2.9982	3.3978	2.65535	2.23879	1.73118	2.24489	2.21412	2.38128	2.12102	2.96532	2.06695	2.34767	2.75489	2.58015	3.30305	2.28688	2.74201	2.27798	2.53107	2.52857	2.34767	2.94298	3.32912	3.13914	2.80529	1.67356	1.52105	2.85	2.84197	3.41007
ENSG00000067221	STOML1	stomatin like 1 [Source:HGNC Symbol;Acc:HGNC:14560]	protein_coding	15	3.06005	2.40871	2.74846	3.39094	1.9222	1.74846	2.79494	2.60407	2.47249	2.70487	2.80735	2.926	3.35896	2.58015	2.37016	2.74846	2.58976	3.41414	2.97636	3.44361	3.00899	2.62994	3.43563	3.11103	2.73985	2.87774	3.97911	3.06005	2.71149	3.13093	3.19377
ENSG00000067225	PKM	pyruvate kinase M1/2 [Source:HGNC Symbol;Acc:HGNC:9021]	protein_coding	15	11.0415	10.98	10.9918	10.8521	11.0501	10.852	11.1874	11.2726	11.0874	11.1068	11.1341	10.9701	11.0068	11.0752	11.1727	11.2562	10.9197	11.142	11.3266	10.7168	10.7146	10.8614	10.8292	10.8343	10.8661	11.1471	10.8318	10.5988	10.6712	10.9395	11.0501
ENSG00000067248	DHX29	DExH-box helicase 29 [Source:HGNC Symbol;Acc:HGNC:15815]	protein_coding	5	3.77821	3.60763	3.65191	2.65306	2.80116	2.852	3.18745	3.25399	3.31904	3.34625	3.30889	3.32912	3.39232	3.46989	3.49185	3.71149	2.99095	3.70929	3.62877	3.59574	3.41684	3.26754	3.77189	3.5472	3.7866	3.63575	3.21412	2.80529	3.66789	3.12433	3.58015
ENSG00000067334	DNTTIP2	deoxynucleotidyltransferase terminal interacting protein 2 [Source:HGNC Symbol;Acc:HGNC:24013]	protein_coding	1	5.50875	5.38957	5.42223	5.26266	5.01569	5.02459	5.62527	5.51444	5.45022	5.13381	5.40122	5.08236	5.08194	5.02901	5.51633	5.3726	4.98048	5.37016	5.28466	5.53543	5.23955	5.2149	5.18507	5.17273	5.40156	5.46172	5.26454	5.78607	5.38336	5.44361	5.54442
ENSG00000067365	METTL22	methyltransferase like 22 [Source:HGNC Symbol;Acc:HGNC:28368]	protein_coding	16	3.78346	4.74201	3.90207	4.61706	4.72683	4.57531	4.74201	4.70764	4.37643	4.78084	3.36737	5.03606	4.52857	4.61235	4.0365	4.53045	4.37365	4.55766	4.15785	5.30012	3.90497	4.20945	4.63517	2.90881	3.04439	3.19061	4.29866	4.20633	4.22419	3.04089	3.85699
ENSG00000067369	TP53BP1	tumor protein p53 binding protein 1 [Source:HGNC Symbol;Acc:HGNC:11999]	protein_coding	15	3.81147	3.73769	3.29866	3.70044	3.63575	3.42089	4.33628	3.21878	3.43962	3.5097	3.5472	3.04264	4.1102	3.90593	3.43029	3.56438	3.76129	3.44095	3.53605	3.57531	3.66562	3.81967	3.43429	2.76341	3.08576	3.59096	2.83996	2.89336	3.65191	3.20163	4.24184
ENSG00000067533	RRP15	ribosomal RNA processing 15 homolog [Source:HGNC Symbol;Acc:HGNC:24255]	protein_coding	1	2.58976	2.17313	3.12433	1.7137	2.29866	1.90304	3.24031	3.10769	3.34908	3.27202	3.53854	2.87774	2.5008	3.64386	2.41143	3.89918	2.35614	2.78241	3.44361	1.90304	1.02857	3.61353	2.97453	1.96717	2.12102	1.69599	3.7301	1.11103	3.7761	2.80941	2.59694
ENSG00000067560	RHOA	ras homolog family member A [Source:HGNC Symbol;Acc:HGNC:667]	protein_coding	3	9.06969	8.82136	8.97088	9.09729	9.19335	9.02192	8.99628	9.36451	9.27368	9.23185	9.26437	9.06907	9.28286	9.22494	9.23151	9.16897	9.04191	9.15846	9.31834	8.97484	9.14371	9.00217	8.99144	8.95516	9.0212	8.97965	8.78506	8.74214	8.80941	8.77581	9.14402
ENSG00000067596	DHX8	DEAH-box helicase 8 [Source:HGNC Symbol;Acc:HGNC:2749]	protein_coding	17	4.26903	4.01257	4.46989	3.849	4.0917	3.65421	4.34056	4.27947	4.36597	3.72574	4.34837	4.07039	4.07724	4.01167	4.35332	4.59096	3.82985	4.31904	4.08406	4.45154	4.31615	4.62761	4.62527	4.67469	3.99458	4.61117	4.30743	3.58856	4.21101	4.31687	7.12567
ENSG00000067601	PMS2P4	PMS1 homolog 2, mismatch repair system component pseudogene 4 [Source:HGNC Symbol;Acc:HGNC:9129]	transcribed_unprocessed_pseudogene	7	1.63227	1.34483	2.57773	3.22342	1.14405	1.73118	2.68032	2.33628	1.22033	2.62059	1.48027	1.8679	2.60407	2.02148	2.1635	2.13422	2.79909	1.51602	1.36177	2.11103	1.12433	2.03914	1.83592	2.27798	2.1635	1.32193	1.48027	2.5435	1.28096	1.52105	0
ENSG00000067646	ZFY	zinc finger protein Y-linked [Source:HGNC Symbol;Acc:HGNC:12870]	protein_coding	Y	3.08406	0	2.81352	2.05658	1.95233	0	1.36737	2.19219	1.45418	0	1.5008	1.83592	2.17313	0	2.58736	2.25399	2.12433	0	2.07382	2.67356	2.51349	2.63691	0	2.76129	2.58496	2.52105	2.08066	0.485427	0	2.28983	2.48543
ENSG00000067704	IARS2	isoleucyl-tRNA synthetase 2, mitochondrial [Source:HGNC Symbol;Acc:HGNC:29685]	protein_coding	1	5.57803	5.77347	5.64731	5.35861	5.36457	5.1819	5.34056	5.89312	5.75489	5.65992	5.55766	5.35966	5.68622	5.85075	5.62088	6.13976	5.4019	6.09191	5.90761	5.68482	5.49793	5.61117	5.75862	5.66221	5.51475	5.67186	5.35931	4.81301	5.59723	5.21684	5.78241
ENSG00000067829	IDH3G	isocitrate dehydrogenase (NAD(+)) 3 non-catalytic subunit gamma [Source:HGNC Symbol;Acc:HGNC:5386]	protein_coding	X	5.54473	5.4851	5.70099	5.62205	5.5373	5.41041	5.61353	5.85972	5.6865	5.96671	5.80116	5.97269	5.61794	5.8515	5.52795	6.21043	5.80374	5.78372	5.99345	5.6985	5.72874	5.59932	5.74308	5.8334	5.77426	5.44923	6.06113	5.98823	5.62877	5.61176	6.1819
ENSG00000067836	ROGDI	rogdi atypical leucine zipper [Source:HGNC Symbol;Acc:HGNC:29478]	protein_coding	16	5.40293	4.93734	5.73118	5.62848	5.2426	5.0009	5.81813	5.58916	5.94158	5.79831	6.06178	5.5744	5.70543	5.58165	5.49889	5.93664	6.0036	5.52199	6.07189	5.51286	5.57107	5.75862	5.16148	5.30597	5.56468	5.35297	5.8525	5.82782	4.94345	5.88874	4.62469
ENSG00000067900	ROCK1	Rho associated coiled-coil containing protein kinase 1 [Source:HGNC Symbol;Acc:HGNC:10251]	protein_coding	18	5.20477	5.20906	5.28318	4.6094	4.68032	4.74308	5.23917	5.39917	4.93168	4.79961	4.93121	4.73227	4.87283	5.1035	5.12722	5.50938	4.68706	5.40633	5.16269	5.49889	4.98687	5.19417	5.14812	5.2854	5.02857	5.36737	4.50271	4.14405	4.76447	4.6311	5.46009
ENSG00000067955	CBFB	core-binding factor subunit beta [Source:HGNC Symbol;Acc:HGNC:1539]	protein_coding	16	5.05441	5.09803	5.60496	4.87774	4.77452	4.16752	3.9644	4.90304	4.74792	4.97039	5.25399	4.06091	4.48091	4.83895	4.88899	5.47151	4.13914	4.59096	5.28059	5.46271	5.00899	5.27538	5.27165	5.6279	5.51665	5.26978	4.28836	4.33485	5.15826	4.87873	5.38163
ENSG00000067992	PDK3	pyruvate dehydrogenase kinase 3 [Source:HGNC Symbol;Acc:HGNC:8811]	protein_coding	X	2.74846	2.55336	2.62761	3.13093	2.75916	2.96901	2.80941	2.99458	2.60407	3.03386	2.79494	2.74416	3.13422	3.55459	2.88557	3.06005	2.30451	3.01257	2.94673	3.08916	3.27798	2.96347	3.41684	2.84398	3.03386	3.3978	3.16672	2.83794	2.95606	2.37295	2.68706
ENSG00000068001	HYAL2	hyaluronidase 2 [Source:HGNC Symbol;Acc:HGNC:5321]	protein_coding	3	4.97774	5.12226	5.33842	5.12474	4.24336	4.86196	4.9279	5.13873	4.63227	5.61117	4.70764	5.22689	5.13709	5.17393	5.02591	5.10852	4.84449	5.40156	4.85798	4.66278	4.82375	4.98368	4.51475	4.69822	4.6605	4.96855	4.848	4.53792	4.59574	5.00809	4.88947
ENSG00000068024	HDAC4	histone deacetylase 4 [Source:HGNC Symbol;Acc:HGNC:14063]	protein_coding	2	2.07724	3.36597	3.15704	1.848	3.47508	1.77821	1.59932	1.92979	2.33628	1.35614	1.88753	1.94486	1.83188	1.91839	1.57531	2.3505	1.20789	2.12763	1.62761	2.32193	2.27798	2.62761	2.79494	2.70708	1.83592	2.21723	1.79494	1.76553	1.91839	1.70044	1.90304
ENSG00000068028	RASSF1	Ras association domain family member 1 [Source:HGNC Symbol;Acc:HGNC:9882]	protein_coding	3	5.43196	4.87627	5.24451	5.28503	5.21023	4.90497	5.21607	5.28059	5.11686	4.82629	5.08789	5.25172	5.17153	4.52168	5.07253	5.13545	5.20046	4.85449	5.07596	5.49025	5.29719	5.43363	4.45088	5.42291	5.25096	5.16551	5.53543	5.18309	4.70764	5.32553	5.41109
ENSG00000068079	IFI35	interferon induced protein 35 [Source:HGNC Symbol;Acc:HGNC:5399]	protein_coding	17	5.36597	5.38474	5.15947	5.31433	4.65191	4.53792	5.89409	5.16108	5.08279	5.0148	5.1206	5.28836	4.5404	5.21917	4.98823	5.11437	5.00764	5.0148	5.56285	5.51381	4.75969	5.6241	5.16229	4.76341	5.01346	5.29278	5.13504	5.01346	5.14445	5.52325	5.16952
ENSG00000068097	HEATR6	HEAT repeat containing 6 [Source:HGNC Symbol;Acc:HGNC:24076]	protein_coding	17	2.94486	3.55213	2.774	2.81147	2.97269	3.24489	2.72901	3.09255	3.2765	3.21101	3.0635	2.24489	3.74416	3.69599	3.25096	3.01792	2.6893	3.1177	2.36177	3.02148	2.95791	2.5509	2.36177	3.24793	3.23113	2.63459	3.57894	2.20789	2.3505	2.9782	3.20945
ENSG00000068120	COASY	Coenzyme A synthase [Source:HGNC Symbol;Acc:HGNC:29932]	protein_coding	17	6.08979	5.98094	6.01703	5.97269	5.6865	5.38647	6.15015	6.00652	5.91265	5.83592	5.96347	5.87406	5.67243	5.66647	5.59932	5.90809	5.97131	5.84649	5.63575	5.8885	5.70819	5.74497	5.95466	5.71672	5.85524	5.81967	6.03606	6.04592	5.71973	5.81429	5.7447
ENSG00000068137	PLEKHH3	pleckstrin homology, MyTH4 and FERM domain containing H3 [Source:HGNC Symbol;Acc:HGNC:26105]	protein_coding	17	2.09424	0.956057	2.73118	2.67807	2.46467	3.12433	1.81967	1.31034	2.18587	1.67807	1.8953	1.28688	1.852	2.33056	1.848	1.38957	1.63691	1.48027	0.978196	1.852	1.72247	2.13422	1.74846	1.30451	2.03914	2.71809	1.9782	1.70044	1.18903	1.76129	1.9486
ENSG00000068305	MEF2A	myocyte enhancer factor 2A [Source:HGNC Symbol;Acc:HGNC:6993]	protein_coding	15	4.97361	5.43696	5.41583	3.52231	4.26679	4.33199	3.83693	5.08023	5.01212	4.87725	4.66789	3.83794	4.72955	4.73769	5.16471	5.63778	3.81352	5.16551	4.90641	5.32517	4.75916	5.08746	4.62059	5.5509	5.08279	5.64299	4.35544	3.33485	4.9782	4.32912	5.58946
ENSG00000068308	OTUD5	OTU deubiquitinase 5 [Source:HGNC Symbol;Acc:HGNC:25402]	protein_coding	X	5.14323	4.43829	4.76977	4.78555	4.60881	4.82883	4.88557	4.70487	5.21645	4.85947	4.92267	4.70377	4.93216	4.63981	4.8953	4.71094	4.84298	4.66676	4.6017	4.66391	4.9331	4.78555	4.79597	4.99141	4.9991	4.79597	5.00045	4.93546	4.65821	4.83946	5.20555
ENSG00000068323	TFE3	transcription factor binding to IGHM enhancer 3 [Source:HGNC Symbol;Acc:HGNC:11752]	protein_coding	X	5.47281	5.22149	5.52262	5.28281	4.99141	4.63517	5.07682	5.53138	5.06091	5.09972	5.18468	5.30816	5.32193	5.2891	4.99095	5.67497	5.03958	5.53045	5.34908	5.58676	5.30561	5.3466	5.1643	5.66135	5.38405	5.56224	5.38785	4.84599	5.12309	5.31578	5.43029
ENSG00000068354	TBC1D25	TBC1 domain family member 25 [Source:HGNC Symbol;Acc:HGNC:8092]	protein_coding	X	3.6565	3.7866	3.71918	3.0072	4.8268	3.76553	3.6565	3.55949	4.0781	3.08236	3.80632	3.86987	3.40599	4.01881	3.30012	3.55582	3.48929	4.11936	3.72792	3.7866	3.23419	3.21257	3.40054	3.22033	3.16993	3.83996	3.8166	3.50462	3.45418	3.19849	4.24869
ENSG00000068366	ACSL4	acyl-CoA synthetase long chain family member 4 [Source:HGNC Symbol;Acc:HGNC:3571]	protein_coding	X	6.30232	5.99073	5.96555	5.70404	6.35562	5.92125	5.67101	6.07575	6.27743	5.76261	5.8387	5.31868	6.47362	6.34003	6.30706	5.87578	5.24108	5.99254	5.81224	5.85798	6.36212	5.85524	5.95466	6.04571	6.28318	6.28762	5.41346	4.98732	5.56834	5.56529	6.2447
ENSG00000068383	INPP5A	inositol polyphosphate-5-phosphatase A [Source:HGNC Symbol;Acc:HGNC:6076]	protein_coding	10	1.82375	2.74631	1.848	2.27798	1.48543	2.63923	1.81147	2.08066	1.25701	2.04264	2.17632	2.0036	1.54102	2.24489	2.40871	2.41143	1.62293	2.5435	2.42761	2.26003	1.25701	2.32193	3.10601	2.47249	2.26604	1.96347	1.66448	1.02148	2.45418	1.46467	2.5656
ENSG00000068394	GPKOW	G-patch domain and KOW motifs [Source:HGNC Symbol;Acc:HGNC:30677]	protein_coding	X	4.56377	3.6017	4.36737	4.25701	4.17313	3.91552	4.55766	4.58976	4.32984	4.32409	4.1035	4.07639	4.25475	4.23726	4.10852	4.07296	4.24641	4.23649	4.30743	4.39575	4.26529	4.39025	4.24717	4.16672	4.72465	4.21023	4.53169	4.40463	3.98277	4.24413	4.36036
ENSG00000068400	GRIPAP1	GRIP1 associated protein 1 [Source:HGNC Symbol;Acc:HGNC:18706]	protein_coding	X	5.6241	4.85549	5.42021	5.35896	5.99842	5.8301	5.53201	5.64587	5.94439	5.22265	5.9279	5.615	5.75542	5.45779	5.47962	5.62994	5.56682	5.05702	5.48575	5.24336	5.61353	5.43329	4.79129	5.59276	5.43496	5.50906	5.65392	5.49217	5.13955	5.47281	5.76447
ENSG00000068438	FTSJ1	FtsJ RNA 2'-O-methyltransferase 1 [Source:HGNC Symbol;Acc:HGNC:13254]	protein_coding	X	4.66334	3.81352	4.12763	4.06781	4.41752	3.79494	4.34199	4.13175	4.15218	4.11187	4.44095	4.68032	4.19692	3.94673	4.54164	4.31976	3.9782	4.26303	4.40735	3.85898	4.23343	4.08406	4.0268	4.45286	3.9644	4.15704	4.43162	4.67016	4.01167	4.10098	3.89724
ENSG00000068489	PRR11	proline rich 11 [Source:HGNC Symbol;Acc:HGNC:25619]	protein_coding	17	2.0321	1.29278	1.75275	1.35614	1.1177	1.43296	1.26903	2.31034	1.56071	2.12763	1.81147	1.85599	1.75702	2.5509	1.75702	2.41954	2.30159	2.76129	2.5008	1.66903	1.57046	1.75275	2.66903	2.0635	2.01792	2.10769	1.65535	1.65535	2.16672	1.5008	2.3505
ENSG00000068650	ATP11A	ATPase phospholipid transporting 11A [Source:HGNC Symbol;Acc:HGNC:13552]	protein_coding	13	4.22497	5.01257	4.59395	2.9782	3.21878	2.63691	2.62059	4.56925	3.91169	3.41954	3.75596	2.61117	4.05311	4.02059	3.81147	4.39369	2.75916	4.25172	4.2765	4.7939	4.46858	4.62176	5.07596	4.79597	4.15947	4.94486	3.35896	2.65076	4.69153	3.6017	4.81506
ENSG00000068654	POLR1A	RNA polymerase I subunit A [Source:HGNC Symbol;Acc:HGNC:17264]	protein_coding	2	2.87381	3.34056	3.01436	2.27501	2.11437	2.61824	1.74846	2.14405	2.50335	2.33628	1.88753	1.67807	2.27501	2.926	2.4489	2.75061	1.91073	2.73552	2.5656	3.29866	2.9542	3.28392	2.65764	3.62644	3.21723	3.06178	2.31615	2.88557	2.70929	1.93734	3.09255
ENSG00000068697	LAPTM4A	lysosomal protein transmembrane 4 alpha [Source:HGNC Symbol;Acc:HGNC:6924]	protein_coding	2	8.18686	7.864	7.97487	7.8687	8.11322	7.92961	7.77893	7.99893	8.2134	7.89639	8.01553	7.89124	8.37604	8.17338	8.21213	7.8495	7.88704	8.03205	7.79064	8.01948	8.1952	8.05344	7.81852	7.84962	8.11166	7.82852	7.8198	7.8141	7.59515	7.85978	8.26153
ENSG00000068724	TTC7A	tetratricopeptide repeat domain 7A [Source:HGNC Symbol;Acc:HGNC:19750]	protein_coding	2	4.66278	4.28021	4.12516	4.37226	4.33342	4.25852	4.10014	4.26228	4.40327	4.13832	4.21723	4.12516	4.18745	4.58916	4.37643	4.84599	4.21801	4.89918	4.41075	4.27202	4.35896	4.35966	4.31107	4.30378	4.14323	4.14731	3.90111	4.51349	4.39849	3.95977	4.3427
ENSG00000068745	IP6K2	inositol hexakisphosphate kinase 2 [Source:HGNC Symbol;Acc:HGNC:17313]	protein_coding	3	5.67807	4.94626	5.1177	4.82629	5.05441	5.2407	5.22728	4.91409	5.20242	4.68706	5.23726	4.79181	5.40395	5.07724	5.11603	5.40497	5.23688	4.926	5.142	5.05355	4.83643	4.8748	4.77505	4.8485	4.98459	5.21878	5.08831	4.83542	4.78084	5.20633	5.56986
ENSG00000068784	SRBD1	S1 RNA binding domain 1 [Source:HGNC Symbol;Acc:HGNC:25521]	protein_coding	2	2.47508	3.0054	2.44095	3.36457	2.30159	2.31904	2.85798	2.98185	2.58015	2.36457	3.26604	2.47768	2.50335	3.04963	3.08916	3.28836	2.35332	3.08066	3.10601	2.78031	3.23573	3.45154	3.3799	3.49953	2.66448	3.20633	3.05832	2.36177	2.97636	2.41954	2.22342
ENSG00000068796	KIF2A	kinesin family member 2A [Source:HGNC Symbol;Acc:HGNC:6318]	protein_coding	5	4.66789	4.23879	4.87873	3.5373	3.74739	3.95791	3.55704	4.53854	4.49378	3.96901	4.18745	3.80323	3.92029	4.25172	4.56803	4.55397	3.48285	4.41414	4.26604	4.34483	4.33914	4.0018	4.1102	4.59216	4.39712	4.43962	3.57773	3.08746	3.54473	3.5656	4.71973
ENSG00000068831	RASGRP2	RAS guanyl releasing protein 2 [Source:HGNC Symbol;Acc:HGNC:9879]	protein_coding	11	3.03034	1.79077	3.55704	3.27501	3.21568	3.0993	2.95047	2.86592	2.8679	2.51096	3.3799	3.27501	3.49442	1.97453	3.774	1.92979	4.14731	2.01792	2.28688	3.59932	3.96809	3.0018	1.39506	3.08406	4.28836	3.25399	4.14241	4.3427	2.37573	3.3799	3.57289
ENSG00000068878	PSME4	proteasome activator subunit 4 [Source:HGNC Symbol;Acc:HGNC:20635]	protein_coding	2	3.67807	3.90785	3.849	3.91169	4.08151	4.38681	4.14405	3.95884	4.0063	4.33128	4.21101	4.67243	4.22497	4.44692	4.15218	4.85549	4.24031	5.10727	4.67243	3.92884	3.8885	3.71589	4.18269	4.18745	4.17393	3.79909	4.17951	3.91648	3.93168	4.24413	3.89821
ENSG00000068885	IFT80	intraflagellar transport 80 [Source:HGNC Symbol;Acc:HGNC:29262]	protein_coding	3	2.58976	4.08746	1.9782	1.74846	2.16027	2.66903	2.45154	2.65992	2.63459	1.45418	2.35332	2.25096	2.39232	2.5656	3.40327	2.52356	2.65535	2.80941	3.64155	2.54844	2.37016	2.25701	2.32481	2.16993	2.43829	3.03034	2.07382	1.62761	3.21723	1.774	3.854
ENSG00000068903	SIRT2	sirtuin 2 [Source:HGNC Symbol;Acc:HGNC:10886]	protein_coding	19	5.61117	5.59485	5.29168	5.78136	5.17792	5.1152	5.46728	5.49825	5.27389	5.69516	5.76182	5.53699	5.13873	5.8268	5.23879	5.54226	5.20006	5.91025	5.62615	5.21607	5.06178	5.69488	5.77321	5.63662	5.18626	5.78398	5.14975	5.03826	5.38716	5.33485	5.06609
ENSG00000068912	ERLEC1	endoplasmic reticulum lectin 1 [Source:HGNC Symbol;Acc:HGNC:25222]	protein_coding	2	4.73444	4.75435	4.7761	4.79857	4.50016	4.50208	4.44095	4.72356	4.81558	4.68594	4.80323	4.29939	4.89433	4.82883	4.86839	4.99322	4.45088	4.96763	4.80941	4.91839	4.86245	4.81096	5.12557	4.849	4.68257	4.89093	4.55336	4.44956	4.9542	4.45022	4.82375
ENSG00000068971	PPP2R5B	protein phosphatase 2 regulatory subunit B'beta [Source:HGNC Symbol;Acc:HGNC:9310]	protein_coding	11	2.75275	1.95233	3.04089	3.31615	3.72356	3.48156	3.4957	3.07382	3.65764	2.9855	3.58736	2.9542	3.37573	2.94673	3.20633	2.67129	3.52982	2.58976	2.76129	2.81762	3.59335	3.07039	2.10098	2.93546	2.9486	3.49057	3.27202	3.13422	1.85599	2.70044	3.35473
ENSG00000069248	NUP133	nucleoporin 133 [Source:HGNC Symbol;Acc:HGNC:18016]	protein_coding	1	3.06867	3.71149	3.66107	2.95606	2.64386	2.69822	2.47768	3.27352	3.07724	3.38128	3.06005	2.45154	3.59335	3.47768	3.13093	3.85997	3.09085	3.44626	3.86987	3.98277	3.29572	3.29425	3.50462	3.99367	3.76341	3.98732	3.34908	3.46989	3.37851	2.7866	3.11936
ENSG00000069275	NUCKS1	nuclear casein kinase and cyclin dependent kinase substrate 1 [Source:HGNC Symbol;Acc:HGNC:29923]	protein_coding	1	5.06566	7.38483	5.04789	4.8475	4.98094	4.69877	4.88606	5.08151	4.97682	5.95815	4.97591	4.97545	4.98687	5.06996	5.05094	5.12805	4.83238	5.13996	5.06048	5.22226	5.10727	4.95745	4.75061	5.23611	7.73356	5.06178	5.0635	4.92505	4.65306	6.67257	6.51554
ENSG00000069329	VPS35	VPS35 retromer complex component [Source:HGNC Symbol;Acc:HGNC:13487]	protein_coding	16	6.44095	7.12794	6.21276	5.39541	5.60644	4.7252	6.0268	6.20006	6.57259	5.83971	5.74281	5.58346	6.02481	6.48446	6.35279	6.51396	4.80323	6.28725	6.13853	6.57652	6.08279	6.60407	6.47735	6.87664	5.94907	6.36824	5.43496	4.72738	5.91934	5.91265	5.56894
ENSG00000069345	DNAJA2	DnaJ heat shock protein family (Hsp40) member A2 [Source:HGNC Symbol;Acc:HGNC:14884]	protein_coding	16	5.73579	6.011	5.93617	5.21568	5.82731	5.4489	5.42828	5.66874	5.49121	5.53574	5.54998	5.45976	5.58466	5.62234	5.86617	6.06113	5.45976	5.94228	5.82477	5.8107	5.8089	5.76075	5.56346	5.69599	5.7057	5.7666	5.54535	5.19101	5.72928	5.60348	5.96347
ENSG00000069399	BCL3	BCL3 transcription coactivator [Source:HGNC Symbol;Acc:HGNC:998]	protein_coding	19	4.74308	4.47379	4.69321	3.26303	3.60051	2.91839	3.69377	3.23113	4.19928	3.5097	3.83188	3.40599	3.99277	3.14568	3.26604	3.43962	3.96625	4.02237	3.29425	4.50335	3.7137	4.49761	4.46728	4.35896	4.69599	4.5509	4.70377	4.43229	4.64097	5.42257	5.03826
ENSG00000069424	KCNAB2	potassium voltage-gated channel subfamily A regulatory beta subunit 2 [Source:HGNC Symbol;Acc:HGNC:6229]	protein_coding	1	7.09223	8.12252	7.58429	7.38241	7.58406	7.60214	6.95594	7.85137	7.41083	7.57115	7.54342	7.45951	7.38664	7.75796	7.38016	8.01184	7.26847	7.97223	7.78457	7.92689	7.24622	7.59522	8.00051	7.89881	7.15127	7.55712	7.32993	6.99277	8.10936	7.13443	7.87866
ENSG00000069482	GAL	galanin and GMAP prepropeptide [Source:HGNC Symbol;Acc:HGNC:4114]	protein_coding	11	9.3842	10.2731	10.8566	11.8919	6.3185	11.2301	10.6271	11.7321	8.12933	11.0529	10.9756	12.0805	7.84279	11.1628	11.0782	11.6371	9.09437	10.8058	11.2405	9.90889	7.98025	9.84848	10.3027	10.7185	8.91791	10.6168	10.9934	8.43829	10.3963	10.2314	11.1452
ENSG00000069493	CLEC2D	C-type lectin domain family 2 member D [Source:HGNC Symbol;Acc:HGNC:14351]	protein_coding	12	2.90689	3	2.61824	2.75275	2.82782	2.5435	2.28096	3.05658	3.53605	2.13093	2.76765	2.24184	2.57773	2.81762	2.41414	2.99277	2.81352	2.01436	2.55827	3.24031	3.71918	2.38681	3.14405	3.2032	2.59694	2.18903	3.26153	3.22497	2.1177	2.49313	3.07724
ENSG00000069509	FUNDC1	FUN14 domain containing 1 [Source:HGNC Symbol;Acc:HGNC:28746]	protein_coding	X	3.61471	4.0197	3.81865	4.20006	4.63633	4.0321	4.38543	4.1375	4.36317	4.30305	4.27947	4.27202	4.18745	4.41278	4.14405	3.92979	4.0505	3.86096	4.16752	4.26078	3.9241	4.21023	4.1102	4.10434	4.08661	3.60407	4.25323	4.03122	3.51349	4.18982	4.14893
ENSG00000069812	HES2	hes family bHLH transcription factor 2 [Source:HGNC Symbol;Acc:HGNC:16005]	protein_coding	1	2.62994	5.38094	4.30159	2.5008	1.01436	4.5435	2.02503	1.83592	0.565597	4.16591	3.57894	2.93168	2.41954	5.2211	3.35896	3.47249	2.46989	4.68032	4.13996	1.58496	2.57046	3.7366	5.49474	1.82782	2.76341	3.41007	0.895303	2.99277	5.87258	3.09255	2.774
ENSG00000069849	ATP1B3	ATPase Na+/K+ transporting subunit beta 3 [Source:HGNC Symbol;Acc:HGNC:806]	protein_coding	3	7.20516	7.55321	7.28596	7.16481	7.04571	7.25125	7.79331	7.30131	7.24935	7.55834	7.18259	7.48856	7.34767	7.75716	7.97057	7.62659	7.31958	8.08289	7.59597	6.84511	7.03804	7.13309	7.32661	6.8953	7.03166	7.54512	7.07114	7.10863	7.8936	6.89554	7.52763
ENSG00000069943	PIGB	phosphatidylinositol glycan anchor biosynthesis class B [Source:HGNC Symbol;Acc:HGNC:8959]	protein_coding	15	3.31034	2.97085	3.04963	3.35614	3.38957	3.1811	2.38681	3.22342	3.56071	3.21257	3.76022	3.43563	3.34056	3.3978	3.69488	3.01792	2.23879	2.81967	3.31759	2.52607	3.13586	2.83592	3.05311	3.91648	3.20633	3.51979	2.63923	2.68706	2.49313	2.93168	3.0072
ENSG00000069956	MAPK6	mitogen-activated protein kinase 6 [Source:HGNC Symbol;Acc:HGNC:6879]	protein_coding	15	4.393	4.54164	3.93452	3.35896	4.37573	3.40054	3.34625	4.27352	4.49249	3.99639	4.00899	3.21257	4.17073	4.31904	4.49185	4.14812	3.37851	4.59574	4.24031	4.2032	3.89433	3.79597	4.4614	4.3978	4.1375	4.23573	3.21412	3.07382	3.83289	3.43429	4.26379
ENSG00000069966	GNB5	G protein subunit beta 5 [Source:HGNC Symbol;Acc:HGNC:4401]	protein_coding	15	3.3505	3.30012	3.37851	3.0018	3.39232	3.42626	3.21412	3.0036	3.38543	3.33199	3.24336	2.9542	3.52982	3.54226	3.39506	3.05137	2.89724	3.65878	3.20945	2.94673	3.19377	3.44228	3.29425	3.00899	3.67807	3.35191	2.66448	3.50589	3.84398	3.15218	3.60644
ENSG00000069974	RAB27A	RAB27A, member RAS oncogene family [Source:HGNC Symbol;Acc:HGNC:9766]	protein_coding	15	5.20906	5.05745	4.86691	3.0993	4.43696	4.34483	4.63227	4.31759	4.49442	4.88947	4.53854	3.98641	4.85549	4.81096	4.84248	4.31397	3.84499	5.0009	4.61412	4.77716	4.90014	4.82375	5.44261	4.45352	5.1469	4.8674	4.40803	4.97315	5.1206	5.04089	4.21101
ENSG00000069998	HDHD5	haloacid dehalogenase like hydrolase domain containing 5 [Source:HGNC Symbol;Acc:HGNC:1843]	protein_coding	22	5.21335	5.00854	5.56438	5.82528	5.66391	5.45088	5.59872	5.43829	5.78921	5.45187	5.56621	5.64184	5.35826	5.35403	5.33557	5.44659	5.28725	5.09339	5.53325	5.63662	5.58406	5.58976	5.29499	5.59902	5.52168	5.64789	5.6097	5.6605	5.1127	5.31361	5.95489
ENSG00000070010	UFD1	ubiquitin recognition factor in ER associated degradation 1 [Source:HGNC Symbol;Acc:HGNC:12520]	protein_coding	22	5.49089	7.49713	6.18448	6.34944	4.89336	5.95745	6.11103	6.67525	6.23726	6.5932	6.30725	6.99277	6.63314	7.02181	6.31016	7.29948	6.20672	6.37816	6.42459	6.10957	5.97154	6.90268	7.17901	6.36615	6.06932	7.17303	5.38336	7.01959	7.53768	5.5008	5.40088
ENSG00000070047	PHRF1	PHD and ring finger domains 1 [Source:HGNC Symbol;Acc:HGNC:24351]	protein_coding	11	4.37573	4.40735	4.06091	3.7301	4.0268	3.98003	3.88947	4.20555	3.9991	3.92884	3.91552	4.11103	4.13175	3.94017	4.09424	4.2765	4.07039	4.01703	4.20398	4.23189	4.16912	3.76765	3.88947	4.04876	4.18982	4.20477	4.38819	3.90111	3.60288	4.01614	4.16269
ENSG00000070061	ELP1	elongator complex protein 1 [Source:HGNC Symbol;Acc:HGNC:5959]	protein_coding	9	3.87774	3.81352	3.18587	3.12928	4.06264	3.2765	3.79286	4.26903	3.7866	3.58736	4.18507	3.37156	3.24031	3.78346	4.22805	4.40803	3.26903	4.2426	3.98185	3.47249	3.04089	3.92695	3.29425	3.40599	3.80219	3.49313	3.05832	3.11936	3.50589	4.01078	3.74524
ENSG00000070081	NUCB2	nucleobindin 2 [Source:HGNC Symbol;Acc:HGNC:8044]	protein_coding	11	5.68902	5.01881	5.08491	5.45187	5.9028	5.46107	6.3345	5.14445	5.68482	5.29682	5.53138	5.96139	5.82757	5.2407	5.41143	4.7761	5.88996	5.13422	4.77821	4.91456	5.57652	4.96671	4.87036	5.13381	5.30561	5.12143	5.05094	6.31524	4.69153	5.04614	4.9364
ENSG00000070190	DAPP1	dual adaptor of phosphotyrosine and 3-phosphoinositides 1 [Source:HGNC Symbol;Acc:HGNC:16500]	protein_coding	4	3.25399	3.61471	3.59096	3.18428	3	2.86394	2.8339	3.2032	2.9855	2.64616	3.13422	3.08406	2.72028	3.40054	3.17951	3.43829	2.51349	3.2555	3.24031	4.16591	4.0054	3.99729	3.46467	3.97728	3.78764	4.06953	3.55459	2.7761	3.46336	3.64155	3.4489
ENSG00000070214	SLC44A1	solute carrier family 44 member 1 [Source:HGNC Symbol;Acc:HGNC:18798]	protein_coding	9	5.35896	5.35755	5.30268	4.75596	5.13175	4.96486	4.33771	5.07425	5.09255	4.68986	4.76713	4.58556	5.36317	5.2589	5.05615	4.80581	4.53916	5.20124	4.66959	5.12433	5.29976	5.11061	5.41346	5.34837	5.4545	5.23649	4.5735	4.31397	5.07168	4.8953	5.53667
ENSG00000070269	TMEM260	transmembrane protein 260 [Source:HGNC Symbol;Acc:HGNC:20185]	protein_coding	14	2.1635	3.66221	2.52105	2.71589	3.67243	2.85	2.37295	3.0993	2.94673	1.77821	2.60407	2.28983	2.70266	2.79909	3.24336	3.04789	1.84398	2.774	2.22342	2.27202	3.17632	2.63691	2.61589	3.0197	2.73769	2.74416	2.91839	3.16027	3.28096	2.21723	3.93829
ENSG00000070366	SMG6	SMG6 nonsense mediated mRNA decay factor [Source:HGNC Symbol;Acc:HGNC:17809]	protein_coding	17	3.27501	3.05658	3.65992	3.62994	4.27501	3.38128	3.1177	3.5097	4.02945	3.17632	3.63459	3.16993	3.05485	3.94392	3.40327	3.73335	3.3978	3.85798	3.82171	3.19849	2.96901	3.30451	3.69599	3.74416	3.83895	3.45812	3.0197	3.3147	3.19377	3.30597	2.99458
ENSG00000070367	EXOC5	exocyst complex component 5 [Source:HGNC Symbol;Acc:HGNC:10696]	protein_coding	14	5.02989	5.64818	5.44923	3.86888	4.36107	4.04352	3.48543	5.17033	5.05094	4.98094	4.60288	3.90977	5.02015	5.15259	5.15583	5.31034	4.02768	5.53978	5.01302	5.65163	5.67271	5.42727	5.7301	5.48639	5.37851	5.75087	3.81044	3.42626	5.43329	4.85499	5.87504
ENSG00000070371	CLTCL1	clathrin heavy chain like 1 [Source:HGNC Symbol;Acc:HGNC:2093]	protein_coding	22	0.765535	0.704872	0.910733	0.475085	0.214125	1.73985	1.04264	1	0.495695	1.57531	0.505891	0.333424	0.956057	1.04963	1.91073	0.831877	0.687061	1.20163	2	0.298658	0.695994	1.09761	0.847997	1	0.464668	0.713696	0.62293	0.565597	1.1177	1.51602	0.956057
ENSG00000070404	FSTL3	follistatin like 3 [Source:HGNC Symbol;Acc:HGNC:3973]	protein_coding	19	1.84398	1.21412	1.96347	2.19535	2.87184	3.37295	1.7866	2.64386	2.88947	1.66903	1.96717	2.54102	1.32193	1.49057	2.3505	2.27202	2.8953	2.26303	2.51602	2.41414	1.67356	1.31034	2.44361	2.23879	1.81967	1.7137	2.28392	3.1811	1.61824	1.72683	3.56803
ENSG00000070413	DGCR2	DiGeorge syndrome critical region gene 2 [Source:HGNC Symbol;Acc:HGNC:2845]	protein_coding	22	4.58916	4.92458	4.90352	4.02148	3.64155	4.04352	3.95699	4.22805	4.13093	4.24641	4.36597	4.11603	4.15543	4.37086	4.23343	4.33842	4.21335	4.58376	4.2211	4.55643	4.47184	4.79597	4.75061	4.55336	4.41684	4.44559	4.41819	4.14323	4.58195	4.60881	4.27798
ENSG00000070423	RNF126	ring finger protein 126 [Source:HGNC Symbol;Acc:HGNC:21151]	protein_coding	19	5.17033	4.32697	4.85997	4.69544	5.08023	4.66846	4.95513	4.85898	5.15543	4.88655	5.1639	4.90111	4.91409	4.47703	4.85997	4.7301	5.11894	5.35861	5.10098	4.28466	4.72137	4.82883	4.68594	4.97131	4.85549	4.80374	4.80064	5.23266	4.83542	4.98277	4.72356
ENSG00000070444	MNT	MAX network transcriptional repressor [Source:HGNC Symbol;Acc:HGNC:7188]	protein_coding	17	3.45418	4.21801	3.39643	4.33842	3.44361	4.19613	2.63691	4.03298	4.33914	4.45088	3.67016	2.74416	3.66676	3.34199	3.15543	3.95513	3.49185	4.18982	4.34908	3.37016	2.9982	4.18587	3.31904	4.02768	3.86691	3.92695	3.05658	3.9644	3.18428	3.18587	4.80735
ENSG00000070476	ZXDC	ZXD family zinc finger C [Source:HGNC Symbol;Acc:HGNC:28160]	protein_coding	3	3.74953	3.20945	3.16993	3.13914	2.64847	2.30451	2.8953	3.06695	3.24489	2.65076	3.12102	2.71589	3.04089	3.06178	2.90689	3.16672	2.75916	3.37712	2.94673	2.80529	3.06178	3.2555	3.37156	3.45286	3.42492	3.49313	3.22497	3.27501	3.24336	3.15218	3.01257
ENSG00000070495	JMJD6	jumonji domain containing 6, arginine demethylase and lysine hydroxylase [Source:HGNC Symbol;Acc:HGNC:19355]	protein_coding	17	5.02237	4.98003	5.11936	4.83441	5.26078	4.83794	4.78712	4.56194	5.08406	4.44692	5.14282	4.88313	4.88362	4.91073	4.82324	4.6427	5.08491	4.47703	4.69544	4.73444	4.92267	4.89288	4.80168	4.80168	4.81198	5.19889	4.98641	5.14323	4.43095	4.59634	5.60733
ENSG00000070501	POLB	DNA polymerase beta [Source:HGNC Symbol;Acc:HGNC:9174]	protein_coding	8	4.21257	4.41414	3.52732	3.69933	4.56621	3.84599	4.20242	3.37712	3.8679	3.5373	3.91839	3.36877	3.66676	3.48414	4.12184	3.4957	3.70819	4.0505	2.84197	3.87283	3.76977	4.18269	3.97636	3.76871	3.97453	4.20945	3.75809	4.25475	4.61353	3.57046	4.05398
ENSG00000070540	WIPI1	WD repeat domain, phosphoinositide interacting 1 [Source:HGNC Symbol;Acc:HGNC:25471]	protein_coding	17	5.52388	5.40293	6.0217	5.68089	5.74927	6.30652	5.85649	5.49281	5.82502	5.70515	5.77452	5.74362	6.22033	6.08491	5.97338	5.51001	5.33878	5.94953	5.58616	5.48607	5.85699	5.48156	5.84197	5.40905	5.96139	5.49857	5.32733	5.62469	5.64847	5.60999	5.92006
ENSG00000070610	GBA2	glucosylceramidase beta 2 [Source:HGNC Symbol;Acc:HGNC:18986]	protein_coding	9	4.79597	4.34625	4.20789	3.92884	4.85798	3.9222	4.08491	4.86394	4.86146	4.37782	4.47054	4.30012	4.43962	4.34483	4.41886	4.59036	4.36597	4.57773	4.70653	4.63169	4.32697	4.56499	3.87086	4.70764	4.33128	4.57592	4.46663	4.55949	4.48349	4.4614	4.75489
ENSG00000070614	NDST1	N-deacetylase and N-sulfotransferase 1 [Source:HGNC Symbol;Acc:HGNC:7680]	protein_coding	5	4.36317	5.18349	5.23419	4.37016	4.40395	3.80323	3.69488	4.75916	4.53045	4.29205	4.28318	4.21023	4.72901	4.95513	4.9331	5.01748	3.91361	4.77821	4.76871	4.72028	4.3067	4.72574	4.78084	4.71149	4.69877	5.20945	4.35966	3.52982	4.69377	4.27202	5.37051
ENSG00000070669	ASNS	asparagine synthetase (glutamine-hydrolyzing) [Source:HGNC Symbol;Acc:HGNC:753]	protein_coding	7	3.86592	3.851	3.65992	2.59455	2.07724	2.04614	2.84197	3.57168	3.4019	3.99005	3.57046	2.06005	2.86987	2.60881	2.9982	3.56194	3.74201	3.54597	3.89142	3.26303	3.81865	3.61706	3.7666	3.51349	3.6241	4.29793	3.46336	3.81967	2.85798	3.0635	4.14405
ENSG00000070718	AP3M2	adaptor related protein complex 3 subunit mu 2 [Source:HGNC Symbol;Acc:HGNC:570]	protein_coding	8	2.63227	2.81558	2.79909	2.02503	3.03914	2.74201	2.50335	2.71589	3.36036	2.62527	3.14078	2.43029	2.96717	2.80323	2.926	2.35896	2.53356	3.05832	3.18745	3.03386	3.09761	2.74416	2.18269	3.49442	3.16993	2.72247	2.20163	3.79494	2.19219	2.65306	3.23879
ENSG00000070731	ST6GALNAC2	ST6 N-acetylgalactosaminide alpha-2,6-sialyltransferase 2 [Source:HGNC Symbol;Acc:HGNC:10867]	protein_coding	17	2.59694	3.37016	3.50335	2.1375	3.15543	2.88557	3.11103	2.91073	3.01078	3.19849	3.38267	1.9855	3.23879	3.20163	3.11103	2.59455	2.95791	3.22342	2.85997	2.83592	2.94111	3.68594	3.58135	2.27798	3.44228	3.46467	2.95606	3.08406	3.71809	3.28392	2.69153
ENSG00000070756	PABPC1	poly(A) binding protein cytoplasmic 1 [Source:HGNC Symbol;Acc:HGNC:8554]	protein_coding	8	9.31746	9.65562	9.47044	9.01419	9.44702	9.15962	9.01145	9.32026	9.64703	9.29446	9.47306	9.06005	9.54479	9.44989	9.42408	9.54015	9.20645	9.69827	9.43171	9.65295	9.82115	9.92597	9.8928	9.46706	9.54131	9.55227	9.26992	9.04669	9.63316	9.64609	9.52683
ENSG00000070759	TESK2	testis associated actin remodelling kinase 2 [Source:HGNC Symbol;Acc:HGNC:11732]	protein_coding	1	1.84398	2.43829	2.36457	2.87184	3.08916	3.90689	2.59932	2.20789	2.68257	2.43829	2.81558	1.58976	2.26903	2.50335	2.52356	2.29866	2.43829	2.62994	2.34767	2.25701	2.16993	2.35332	2.96901	1.53107	2.35896	2.04264	1.70044	1.53107	2.63459	1.774	1.98914
ENSG00000070761	CFAP20	cilia and flagella associated protein 20 [Source:HGNC Symbol;Acc:HGNC:29523]	protein_coding	16	4.20085	3.67356	4.97223	4.69877	4.70099	3.47119	3.80116	4.47184	3.75489	4.03562	4.62176	3.53356	4.56316	4.63575	4.86987	4.60644	4.14893	4.52732	4.45812	3.93923	4.31687	4.08491	4.01436	3.42895	4.46793	4.20867	4.22728	3.62644	3.93546	4.18982	4.62176
ENSG00000070770	CSNK2A2	casein kinase 2 alpha 2 [Source:HGNC Symbol;Acc:HGNC:2459]	protein_coding	16	4.83895	4.96255	4.79857	4.56071	5.01614	4.75275	4.50208	4.53481	4.81916	4.48349	4.95	4.60703	4.81865	4.79442	4.90833	4.90929	4.63459	4.81404	4.82782	4.72792	4.95327	4.57228	5.04876	4.81301	4.96993	4.87332	4.44626	4.64328	4.69153	4.40871	4.58976
ENSG00000070785	EIF2B3	eukaryotic translation initiation factor 2B subunit gamma [Source:HGNC Symbol;Acc:HGNC:3259]	protein_coding	1	3.7126	3.89336	3.67129	4.12102	3.52231	3.29131	3.6837	4.06264	3.45681	4.12184	4.00899	4.58316	3.65878	4.0505	3.41684	4.41346	3.62761	4.55213	4.44361	4.07553	3.96347	4.34979	4.5601	4.70487	3.91552	4.16752	3.94579	3.57894	4.53169	4.06005	4.61765
ENSG00000070814	TCOF1	treacle ribosome biogenesis factor 1 [Source:HGNC Symbol;Acc:HGNC:11654]	protein_coding	5	3.83794	3.5472	3.16672	3.3978	3.35614	3.27352	3.51096	3.56682	3.51223	3.28836	3.20633	3.48285	3.50208	3.26153	3.70929	3.67807	3.63459	3.7148	3.68482	3.55949	3.75061	3.47249	3.04789	3.48027	3.15543	3.28392	3.5741	3.05832	3.03914	3.36317	3.32048
ENSG00000070831	CDC42	cell division cycle 42 [Source:HGNC Symbol;Acc:HGNC:1736]	protein_coding	1	7.43388	7.94895	7.45187	7.03947	7.52732	6.69988	6.78764	7.47849	7.30506	7.16732	7.46826	7.0332	7.31886	7.48921	7.40207	7.91797	6.99786	7.51017	7.62797	7.94544	7.31334	7.74591	7.70065	7.72151	7.36999	7.59872	7.28993	6.98755	7.65076	7.3025	7.82413
ENSG00000070882	OSBPL3	oxysterol binding protein like 3 [Source:HGNC Symbol;Acc:HGNC:16370]	protein_coding	7	3.86987	3.0072	3.85699	2.69153	2.88947	3.05832	2.88947	3.54473	3.68706	3.0197	3.36177	2.88557	3.49313	2.90111	2.926	3.46336	3.24489	3.22651	3.50335	3.56803	3.32193	3.6792	3.35473	3.7866	3.42089	3.55704	2.82985	2.82375	3.05658	3.16672	3.75275
ENSG00000070950	RAD18	RAD18 E3 ubiquitin protein ligase [Source:HGNC Symbol;Acc:HGNC:18278]	protein_coding	3	2.70266	3.98368	3.52105	1.14405	1.57046	2.66448	1.33914	1.93734	2.79077	2.27501	3.19535	2.09761	2.30743	2.27202	2.18903	3.25248	1.30451	3.92979	2.5435	2.56803	2.53605	2.29278	2.1375	3.08746	2.57773	2.04264	1.80323	1.22651	2.79701	1.22651	2.27798
ENSG00000070961	ATP2B1	ATPase plasma membrane Ca2+ transporting 1 [Source:HGNC Symbol;Acc:HGNC:814]	protein_coding	12	5.2604	4.83441	5.2521	3.5373	3.85898	3.81352	3.38957	4.15299	4.45615	3.79597	3.86295	3.83289	4.36667	4.71754	4.62936	4.77716	4.47119	4.90881	4.30012	4.90352	4.99774	4.75328	4.2426	4.82069	4.5008	5.29902	4.49889	4.46597	4.67807	4.45549	5.01569
ENSG00000071051	NCK2	NCK adaptor protein 2 [Source:HGNC Symbol;Acc:HGNC:7665]	protein_coding	2	4.91265	5.72192	5.09719	4.58496	4.50906	5.34447	4.04352	4.76977	4.18587	5.05745	4.7845	4.51412	4.41752	5.67976	5.02059	5.36177	4.2502	5.40531	5.01703	4.2555	4.70764	4.91839	5.81686	4.68201	5.34412	4.73715	4.43763	5.05788	5.43062	4.41481	5.28836
ENSG00000071054	MAP4K4	mitogen-activated protein kinase kinase kinase kinase 4 [Source:HGNC Symbol;Acc:HGNC:6866]	protein_coding	2	5.13832	6.05115	5.33878	3.9241	4.06523	3.48156	4.53045	4.74416	4.29425	4.55643	4.54535	4.35685	3.95977	4.70543	4.82222	5.15785	4.13832	5.39129	5.07039	5.0018	4.84348	5.30451	5.80735	4.76022	4.80374	5.38922	4.28392	4.10518	5.56529	4.91169	4.73173
ENSG00000071073	MGAT4A	alpha-1,3-mannosyl-glycoprotein 4-beta-N-acetylglucosaminyltransferase A [Source:HGNC Symbol;Acc:HGNC:7047]	protein_coding	2	5.03606	5.28873	5.28244	3.48285	3.27352	3.30889	3.74846	4.30012	3.53978	4.12516	4.31397	4.02945	4.59991	4.32697	4.17951	4.97177	4.08746	5.36107	4.36036	5.71973	4.35896	5.40293	5.03738	4.79494	4.8268	4.85898	4.40803	3.44493	4.87971	4.7148	5.20906
ENSG00000071082	RPL31	ribosomal protein L31 [Source:HGNC Symbol;Acc:HGNC:10334]	protein_coding	2	11.6744	11.606	11.5157	11.5389	11.9018	11.7135	11.5782	11.0018	11.527	11.4517	11.6577	11.3675	11.4826	11.2372	11.6766	10.6793	11.772	11.0937	11.1323	11.7777	12.0367	11.9452	11.75	11.6082	11.6462	11.4234	11.8659	12.219	11.7726	11.915	11.2863
ENSG00000071127	WDR1	WD repeat domain 1 [Source:HGNC Symbol;Acc:HGNC:12754]	protein_coding	4	8.23434	8.44543	8.34709	8.44174	8.09935	7.89294	8.39874	8.87759	8.61864	8.75445	8.51826	8.7095	8.53543	8.71812	8.56727	8.87857	8.32351	8.70054	8.93843	8.27566	8.19653	8.46406	8.58263	8.27803	8.35575	8.51357	8.11405	7.58256	8.10219	8.24627	8.82715
ENSG00000071189	SNX13	sorting nexin 13 [Source:HGNC Symbol;Acc:HGNC:21335]	protein_coding	7	4.71094	6.02614	4.52732	3.78241	4.09677	3.86888	3.44493	4.66732	4.2817	4.01346	4.36247	3.05485	4.63169	4.23496	4.54844	5.19692	3.38819	5.14241	4.57289	4.45352	4.97545	4.65878	4.53792	4.62293	4.5601	4.4121	3.48543	4.0993	4.28392	3.60526	4.42828
ENSG00000071205	ARHGAP10	Rho GTPase activating protein 10 [Source:HGNC Symbol;Acc:HGNC:26099]	protein_coding	4	4.38405	4.4614	4.36737	4.36597	4.08236	4.24717	4.86245	4.78869	4.33056	4.52482	4.54102	4.61765	4.01614	4.60881	4.83845	4.73823	4.42223	4.8334	4.69711	4.74578	4.07468	4.32769	4.41481	4.29057	4.15462	4.54164	4.19061	3.98277	4.07039	3.86295	4.48671
ENSG00000071242	RPS6KA2	ribosomal protein S6 kinase A2 [Source:HGNC Symbol;Acc:HGNC:10431]	protein_coding	6	5.14486	5.36387	5.33664	5.67779	6.01257	6.03628	5.23802	5.29756	5.98755	5.51096	5.90713	5.30561	6.06026	5.79753	6.03122	4.67129	4.65992	5.17153	5.14731	5.4522	5.6522	5.59723	5.56468	5.13914	5.45418	5.39985	4.89385	4.9644	5.53107	5.19928	4.99367
ENSG00000071243	ING3	inhibitor of growth family member 3 [Source:HGNC Symbol;Acc:HGNC:14587]	protein_coding	7	3.22033	2.90689	2.97636	2.51349	2.55582	2.02148	2.02857	2.9222	2.26303	2.85798	2.84398	3.21878	2.89918	2.43296	3.30305	3.60526	2.46467	3.61824	3.54967	3.13586	2.52105	3.11603	3.67243	2.97085	2.29278	3.03738	2.88557	2.08746	3.52231	3.07382	3.09255
ENSG00000071246	VASH1	vasohibin 1 [Source:HGNC Symbol;Acc:HGNC:19964]	protein_coding	14	4.82579	5.54597	5.08619	4.78712	4.926	4.22033	4.79753	5.47703	5.09635	5.1981	4.93876	4.80632	4.8505	5.20867	4.74039	6.02414	4.91456	5.6427	5.37156	5.53854	4.7301	4.87627	5.22766	5.46074	4.47314	5.22959	5.21179	5.13422	5.18824	4.79546	5.70984
ENSG00000071462	BUD23	BUD23 rRNA methyltransferase and ribosome maturation factor [Source:HGNC Symbol;Acc:HGNC:16405]	protein_coding	7	5.08194	5.53761	5.32193	5.0691	5.4446	4.88947	5.44659	5.53574	5.54566	5.4793	5.42694	5.49089	5.53232	5.55459	5.05181	5.68061	5.58586	5.52638	5.74873	5.52513	5.34056	5.3906	5.2032	5.54288	5.51854	5.5435	5.80787	5.53325	5.21101	5.43095	5.34908
ENSG00000071537	SEL1L	SEL1L adaptor subunit of ERAD E3 ubiquitin ligase [Source:HGNC Symbol;Acc:HGNC:10717]	protein_coding	14	5.82528	7.13945	5.93829	4.35755	4.50462	4.76765	4.23189	6.13031	5.76686	5.50811	5.17073	4.39369	6.26735	6.24698	5.90857	6.48704	4.56438	6.65234	6.13093	6.27314	6.14466	6.57243	6.73998	6.79831	6.13052	6.51523	4.92125	3.72683	6.34997	5.11645	6.12453
ENSG00000071539	TRIP13	thyroid hormone receptor interactor 13 [Source:HGNC Symbol;Acc:HGNC:12307]	protein_coding	5	1.57531	0.678072	1.24489	0.367371	1.03562	0.941106	1.02148	1.55582	1.33914	2.31034	2.49825	1.22033	1.41143	1.53107	1.85997	1.9782	1.51096	1.99639	1.81147	0.941106	1.22033	0.678072	1.20789	1.8953	1.02857	1.48027	0.879706	0.918386	0.918386	1	1.848
ENSG00000071553	ATP6AP1	ATPase H+ transporting accessory protein 1 [Source:HGNC Symbol;Acc:HGNC:868]	protein_coding	X	8.76188	9.12665	9.04229	8.64789	8.43912	8.57924	8.24003	9.07804	8.97278	8.88554	8.76577	8.7237	8.54724	8.93572	8.62899	9.2107	8.49093	9.19357	8.94889	8.80694	8.36383	8.67684	8.87117	8.7923	8.69481	8.84919	8.50068	8.18334	8.96717	8.62403	9.219
ENSG00000071564	TCF3	transcription factor 3 [Source:HGNC Symbol;Acc:HGNC:11633]	protein_coding	19	5.5373	5.37365	5.54102	5.41346	5.70127	5.5552	5.21994	5.64847	5.49793	5.51001	5.56925	5.54751	5.89772	5.6985	5.38301	5.66534	5.59842	5.78686	5.71589	5.49793	5.70874	5.39678	5.66135	5.81686	5.90256	5.45253	5.84875	4.84348	5.62732	5.73363	5.99345
ENSG00000071575	TRIB2	tribbles pseudokinase 2 [Source:HGNC Symbol;Acc:HGNC:30809]	protein_coding	2	1.04963	2.7845	0.584963	1.62761	0	0	0.0426443	1.28688	0.250962	0.201634	0.516015	0.189034	0.443607	0.918386	0.238787	0.367371	0	0.333424	0.226509	1.48543	0.214125	1.16993	2.23266	1.18269	0.565597	1.42223	1.18903	0	1.13093	1.09761	1.9222
ENSG00000071626	DAZAP1	DAZ associated protein 1 [Source:HGNC Symbol;Acc:HGNC:2683]	protein_coding	19	6.12536	6.50224	6.20379	5.5008	5.60229	5.08916	5.42962	6.07339	6.00562	6.27146	6.0635	5.77215	5.6097	6.25134	5.88923	6.595	6.25626	6.5359	6.46923	5.76368	5.82146	6.02459	6.24869	5.99232	6.24869	6.12164	6.12081	5.95838	6.48784	5.91504	6.09614
ENSG00000071655	MBD3	methyl-CpG binding domain protein 3 [Source:HGNC Symbol;Acc:HGNC:6918]	protein_coding	19	5.57531	5.78712	5.97659	6.20418	5.60259	5.32697	5.8999	6.23113	5.77215	5.90617	5.9798	6.13175	5.67948	5.90376	5.61294	6.33128	6.16189	6.06113	6.20144	5.99254	5.69738	5.87701	6.18428	6.02569	6.01703	5.74497	6.25229	5.68762	5.97591	6.05745	5.71781
ENSG00000071794	HLTF	helicase like transcription factor [Source:HGNC Symbol;Acc:HGNC:11099]	protein_coding	3	2.55582	2.26903	3.18903	2.52356	2.50589	2.86592	2.64847	2.8339	3.23573	2.78869	3.16511	2.37295	3.31615	3.04789	3.08236	2.70708	2.81967	2.57046	2.53107	2.32481	3.04264	3.06178	2.70929	2.9241	3.0054	3.04963	1.60407	1.97085	2.45418	2.5656	3.5656
ENSG00000071859	FAM50A	family with sequence similarity 50 member A [Source:HGNC Symbol;Acc:HGNC:18786]	protein_coding	X	7.23917	6.75782	6.95361	7.20916	6.94193	6.88667	7.14252	7.16159	7.03705	7.1374	7.07585	7.24612	6.82426	6.84699	6.78359	7.26987	7.39103	6.97739	7.10612	6.63604	6.94942	7.00641	6.58796	6.74618	7.142	6.94005	7.06361	7.19436	6.53465	6.93428	6.94579
ENSG00000071889	FAM3A	FAM3 metabolism regulating signaling molecule A [Source:HGNC Symbol;Acc:HGNC:13749]	protein_coding	X	4.86542	4.83592	4.70543	5.615	5.01167	5.20359	5.10936	5.34731	5.16551	5.28503	4.90929	5.56224	4.88947	5.31904	4.80168	5.09803	5.49697	5.1035	4.38474	5.18547	4.6241	4.37504	4.83188	5.39815	4.93121	4.38543	5.26941	5.08916	5.04658	4.50716	4.64097
ENSG00000071894	CPSF1	cleavage and polyadenylation specific factor 1 [Source:HGNC Symbol;Acc:HGNC:2324]	protein_coding	8	4.69098	4.68986	5.65935	5.32912	4.39232	5.14119	5.10936	5.35226	5.05485	5.29719	5.98322	5.12557	4.76924	4.86196	5.5157	5.29682	4.92267	5.49665	5.60199	4.89142	4.88704	5.49825	4.88411	5.30232	4.65249	5.86022	5.75409	5.15097	4.97177	5.92172	5.16471
ENSG00000071967	CYBRD1	cytochrome b reductase 1 [Source:HGNC Symbol;Acc:HGNC:20797]	protein_coding	2	5.47249	4.67582	4.85599	4.53854	4.61941	4.53045	3.93546	4.97085	4.84147	4.29425	4.49185	4.22882	5.26303	4.75702	4.84097	4.63285	4.39438	4.55397	4.17792	5.04832	5.58856	5.05658	4.54226	5.3107	5.52638	4.8339	4.23802	4.01436	4.59455	4.4489	5.27165
ENSG00000071994	PDCD2	programmed cell death 2 [Source:HGNC Symbol;Acc:HGNC:8762]	protein_coding	6	5.23266	5.4793	5.17951	5.32697	5.05181	4.07468	5.37226	5.25626	4.7447	5.29131	5.02591	4.98048	5.16551	5.0018	5.04177	5.42089	4.95606	4.89918	5.04789	5.26791	5.26903	5.1297	4.82833	5.08194	5.1206	5.33664	4.93499	5.05311	4.87873	4.97545	5.41007
ENSG00000072042	RDH11	retinol dehydrogenase 11 [Source:HGNC Symbol;Acc:HGNC:17964]	protein_coding	14	6.08619	6.44278	6.18388	5.69599	5.96832	5.77215	5.98778	5.91648	5.84925	6.37191	5.86096	5.69877	5.82451	6.11832	6.00113	6.04221	5.77004	6.17871	6.10035	5.93758	6.0955	5.96878	6.32139	6.02835	6.22091	6.18349	5.79416	5.66192	6.21082	5.97154	5.89336
ENSG00000072062	PRKACA	protein kinase cAMP-activated catalytic subunit alpha [Source:HGNC Symbol;Acc:HGNC:9380]	protein_coding	19	6.0663	6.07852	6.35966	5.73769	5.5598	5.33842	5.46956	6.09022	5.86641	5.63227	6.00899	5.40667	6.0387	5.96162	5.92172	5.89118	5.75889	6.12371	6.00113	6.3875	6.32571	6.25852	6.01391	6.19239	6.02059	6.33271	5.98436	5.27761	6.02569	6.04155	6.01123
ENSG00000072071	ADGRL1	adhesion G protein-coupled receptor L1 [Source:HGNC Symbol;Acc:HGNC:20973]	protein_coding	19	1.58976	1.52607	1.68257	1.58496	1.3505	1.33914	1.61824	1.23266	2.28096	1.4957	0.871844	1.76129	1.81967	1.53107	1.99277	1.848	1.97085	0.604071	2.04963	1.40054	0.933573	2.38681	0.641546	1.0072	1.47508	1.28688	0.992768	2.83188	0.650765	2.31615	0.887525
ENSG00000072110	ACTN1	actinin alpha 1 [Source:HGNC Symbol;Acc:HGNC:163]	protein_coding	14	7.47427	7.68944	7.54597	7.07959	7.18001	6.8716	7.00495	7.79155	7.59455	7.80774	7.59186	7.45072	7.45088	7.81826	7.44584	8.09872	7.09043	8.0839	7.98903	7.16551	7.02359	7.26913	7.63023	7.23256	7.22978	7.5697	6.83365	6.31615	7.66598	7.04909	7.49865
ENSG00000072121	ZFYVE26	zinc finger FYVE-type containing 26 [Source:HGNC Symbol;Acc:HGNC:20761]	protein_coding	14	4.1416	5.07382	4.66334	3.93357	3.57168	3.62176	3.53481	4.48864	3.99729	4.20711	3.95047	3.91265	3.93452	4.22265	4.02237	4.854	4.08746	4.86641	4.40395	5.05961	4.08236	4.93121	5.35262	4.71809	4.3505	4.63459	4.0505	3.34199	5.18824	4.16027	4.1635
ENSG00000072134	EPN2	epsin 2 [Source:HGNC Symbol;Acc:HGNC:18639]	protein_coding	17	2.91648	2.85599	2.38957	2.35332	2.96347	3.53481	2.52356	3.09255	4.53294	3.45418	4.27053	2.67807	4.5601	3.57773	4.23266	3.37712	3.35755	3.63343	3.10601	3.8268	3.57531	2.70929	2.22342	2.13093	2.56803	3.01614	1.91839	1.83188	2.83592	1.85599	3.27202
ENSG00000072135	PTPN18	protein tyrosine phosphatase non-receptor type 18 [Source:HGNC Symbol;Acc:HGNC:9649]	protein_coding	2	5.47249	5.53512	5.76049	5.52795	4.72846	4.4614	5.27612	5.8392	5.66732	5.83086	5.50843	5.18269	5.04789	5.4192	5.38094	6.08406	5.63604	5.43463	5.60377	5.99164	5.74362	5.70183	5.72356	5.93593	5.81481	6.05094	5.69877	5.1177	6.19908	5.84021	5.97361
ENSG00000072163	LIMS2	LIM zinc finger domain containing 2 [Source:HGNC Symbol;Acc:HGNC:16084]	protein_coding	2	1.85997	0.613532	1.44361	0.344828	2.71809	2.88753	0	0.604071	2.72465	2.488	1.08406	0.918386	2.17951	1.55582	1.08406	0.356144	3.10936	0.9855	0.275007	0	1.10434	1.25096	1.22651	0.275007	0.933573	0.464668	1.20789	1.86394	2.02857	0.505891	0
ENSG00000072195	SPEG	striated muscle enriched protein kinase [Source:HGNC Symbol;Acc:HGNC:16901]	protein_coding	2	2.56071	2.18269	2.37295	0.632268	0.286881	0.367371	0.0285692	1.40054	0.545968	1.5008	2.22959	1.65535	0.799087	2.22342	0.464668	1.35614	0.604071	1.83996	0.815575	1.58015	1.02857	1.66448	2.76341	1.31615	1.84398	2.19535	1.78241	1.85997	1.79077	2.0635	2.79077
ENSG00000072210	ALDH3A2	aldehyde dehydrogenase 3 family member A2 [Source:HGNC Symbol;Acc:HGNC:403]	protein_coding	17	5.9404	7.04603	6.29957	6.09529	5.59216	6.06178	5.27798	6.76832	6.2426	6.44493	5.87381	6.1631	5.97568	6.71493	5.76527	6.96555	5.64068	6.96625	6.15076	6.87234	6.05507	6.2407	6.71946	6.824	6.15745	6.17832	6.00495	5.26529	6.77663	5.58346	6.68285
ENSG00000072274	TFRC	transferrin receptor [Source:HGNC Symbol;Acc:HGNC:11763]	protein_coding	3	8.72168	8.98399	8.80697	7.11624	6.99186	7.20105	7.41473	7.81865	7.69579	8.04767	7.56217	7.77321	8.46475	8.5097	8.51167	8.05001	6.99966	8.26674	8.38487	8.33811	8.46197	8.81526	9.1876	8.3665	8.47403	8.86555	7.47727	7.15462	8.79416	7.86388	8.58316
ENSG00000072310	SREBF1	sterol regulatory element binding transcription factor 1 [Source:HGNC Symbol;Acc:HGNC:11289]	protein_coding	17	4.91648	4.8953	4.45878	4.35262	3.80012	3.81044	3.21878	4.82833	4.82579	4.51349	4.10936	5.1127	4.09255	4.21568	4.13996	4.99005	4.84046	5.0343	4.57168	5.25814	4.41481	4.42626	4.44162	4.90014	4.89385	5.2211	5.02768	4.80632	4.38474	4.80839	5.0072
ENSG00000072364	AFF4	AF4/FMR2 family member 4 [Source:HGNC Symbol;Acc:HGNC:17869]	protein_coding	5	4.23266	5.26191	4.59216	3.00899	3.23266	3.17951	2.98368	3.67356	4.02857	3.90977	3.57894	2.83188	3.86295	4.02326	3.93263	4.65992	2.87381	4.09677	3.67469	4.81762	4.19771	4.29939	5.29939	4.18269	4.36457	4.53356	2.99458	2.54844	4.26303	3.23573	4.5509
ENSG00000072401	UBE2D1	ubiquitin conjugating enzyme E2 D1 [Source:HGNC Symbol;Acc:HGNC:12474]	protein_coding	10	4.16912	4.26529	4.15785	3.47379	3.73118	3.51096	3.10098	3.51602	3.77926	3.81967	3.49953	3.24641	4.02768	3.51854	3.50335	3.27798	3.47897	3.46336	3.35614	4.40803	4.05918	4.46989	4.30961	4.34625	4.02414	4.58556	3.78241	3.7126	3.92029	4.01346	4.61235
ENSG00000072415	MPP5	membrane palmitoylated protein 5 [Source:HGNC Symbol;Acc:HGNC:18669]	protein_coding	14	2.63459	2.32193	2.29278	1.81967	1.90304	1.67356	1.68257	2.31325	2.70487	1.85997	1.97453	2.25701	2.74846	2.37016	2.82985	2.65306	1.63691	2.74846	2.53107	2.58015	2.75275	2.43296	2.67129	1.96717	2.58256	2.62527	1.78241	2.11103	2.54102	1.93357	2.68482
ENSG00000072422	RHOBTB1	Rho related BTB domain containing 1 [Source:HGNC Symbol;Acc:HGNC:18738]	protein_coding	10	2.61589	3.45549	2.01792	3.08576	0.970854	1.48027	1.37851	1.95233	2.09085	2.08406	2.41684	2.09424	2.21412	2.49313	2.11103	2.02148	1.9486	2.1375	1.848	2.31325	2.36457	1.852	1.63227	2.30451	3.19061	2.20163	2.30451	3.58616	1.60407	2.12102	2.55827
ENSG00000072501	SMC1A	structural maintenance of chromosomes 1A [Source:HGNC Symbol;Acc:HGNC:11111]	protein_coding	X	4.58195	5.43996	4.88899	3.67807	3.848	2.82782	3.19849	4.47444	4.56377	4.79181	3.75489	3.43563	4.3799	4.7939	3.9782	5.28021	3.4957	4.94345	4.51602	4.8674	4.47314	4.7761	5.06134	4.83188	4.01792	5.20085	3.66107	3.28836	4.98459	3.44758	4.13832
ENSG00000072506	HSD17B10	hydroxysteroid 17-beta dehydrogenase 10 [Source:HGNC Symbol;Acc:HGNC:4800]	protein_coding	X	5.29682	5.81788	5.65907	5.55735	4.76182	4.4522	5.01525	5.52826	5.12102	5.50906	4.75809	5.78084	5.04089	5.24717	5.17592	5.92671	5.47119	5.5509	5.58165	6.08343	5.31615	5.6585	6.06242	5.99095	5.29829	5.64039	6.0354	5.63198	5.77952	5.71864	5.68117
ENSG00000072518	MARK2	microtubule affinity regulating kinase 2 [Source:HGNC Symbol;Acc:HGNC:3332]	protein_coding	11	4.30816	4.36527	4.50906	3.98732	4.29278	3.68145	3.75382	4.21179	4.12267	4.01792	3.98641	4.41414	4.12267	4.0505	4.20242	4.12928	3.89239	4.38888	4.07039	4.37851	4.52544	4.35896	4.12184	4.25248	4.33985	4.42425	3.95233	4.20555	3.94205	4.47184	4.4614
ENSG00000072571	HMMR	hyaluronan mediated motility receptor [Source:HGNC Symbol;Acc:HGNC:5012]	protein_coding	5	3.09592	0.389567	2.27501	1.16993	0.992768	1.29866	1.02857	2.29572	1.04963	2.47508	0.933573	1.82782	1.35614	2.43563	1.49057	2.5656	1.18269	2.39232	3.06867	1.63691	1.03562	1.57046	2.01436	1.81147	1.75275	1.97085	0.790772	1.54597	1.45418	1.0635	2.98368
ENSG00000072609	CHFR	checkpoint with forkhead and ring finger domains [Source:HGNC Symbol;Acc:HGNC:20455]	protein_coding	12	5.01926	5.44857	5.28207	4.53605	4.33842	4.17712	4.2426	5.17871	4.4822	4.56133	4.81044	4.94064	4.98368	5.23955	4.79546	5.55735	4.50016	5.30378	5.33199	5.1807	4.73552	4.83036	5.3875	5.0054	5.22766	5.28947	4.5552	5.03958	5.08534	4.98413	5.58406
ENSG00000072682	P4HA2	prolyl 4-hydroxylase subunit alpha 2 [Source:HGNC Symbol;Acc:HGNC:8547]	protein_coding	5	4.21257	4.1035	4.51728	4.33485	4.67243	5.21801	5.0045	4.15866	4.25248	4.90593	4.88069	4.09424	4.49825	4.77452	4.9241	4.13011	4.40939	4.75221	4.48671	2.71589	3.17951	3.81967	3.96255	3.1127	4.02059	4.49313	3.23573	3.82375	3.774	3.95513	4.39712
ENSG00000072694	FCGR2B	Fc fragment of IgG receptor IIb [Source:HGNC Symbol;Acc:HGNC:3618]	protein_coding	1	5.89458	3.16832	4.08321	5.16148	6.65378	6.34997	6.21062	3.35755	6.00068	4.24336	5.42861	4.25701	6.0376	5.57592	5.87061	2.64155	5.79649	3.41414	4.31615	5.61941	6.29884	5.20984	4.63865	4.97499	6.0072	5.53107	4.8953	5.32265	4.89579	5.41041	4.61353
ENSG00000072736	NFATC3	nuclear factor of activated T cells 3 [Source:HGNC Symbol;Acc:HGNC:7777]	protein_coding	16	3.20945	3.32337	3.61941	3.03562	3.22651	2.88753	3.15704	3.17473	3.33771	2.88753	3.39369	2.852	3.17632	3.08576	3.13422	3.30597	2.81762	3.31904	3.52857	3.65535	3.60644	3.53232	3.21723	3.05137	3.11603	3.62059	2.76129	2.37851	3.20163	3.20163	3.24184
ENSG00000072756	TRNT1	tRNA nucleotidyl transferase 1 [Source:HGNC Symbol;Acc:HGNC:17341]	protein_coding	3	3.34199	3.29866	3.17313	3.15218	3.29719	2.76129	3.62059	4.16591	2.96532	4.15056	3.35191	3.68594	3.42626	3.65764	3.43296	4.2555	3.26604	3.74631	4.21645	3.28392	3.72901	3.90593	3.32625	4.39369	4.10434	4.14078	3.51979	1.99277	3.18587	3.65535	3.9982
ENSG00000072778	ACADVL	acyl-CoA dehydrogenase very long chain [Source:HGNC Symbol;Acc:HGNC:92]	protein_coding	17	9.98332	8.94565	9.47956	9.49729	9.42706	9.39253	9.51877	9.46663	9.58883	9.47604	9.51254	9.57283	9.3968	9.57911	9.41952	9.82714	9.78962	9.54257	9.48667	9.28963	9.45685	9.17065	8.9624	9.42637	9.74022	9.68801	9.81157	9.89092	9.03023	9.5128	9.4458
ENSG00000072786	STK10	serine/threonine kinase 10 [Source:HGNC Symbol;Acc:HGNC:11388]	protein_coding	5	6.40548	6.11374	6.47379	6.47298	7.04374	7.02713	6.76713	6.35984	7.17881	6.01948	6.90761	6.04963	6.51775	6.26885	6.52779	6.01926	6.58931	6.12309	6.40803	5.93499	6.29389	6.17951	5.91001	5.90857	6.27929	6.52325	6.20574	6.40514	6.03694	6.13093	6.10413
ENSG00000072803	FBXW11	F-box and WD repeat domain containing 11 [Source:HGNC Symbol;Acc:HGNC:13607]	protein_coding	5	4.78136	4.56621	4.77505	3.89918	4.23266	3.81558	3.27202	4.24793	4.31397	3.852	4.08151	3.50843	4.55459	4.27798	4.36877	4.49953	3.80839	4.61941	4.30961	4.60881	4.81455	4.5735	4.60288	4.78136	4.849	5.21335	3.59932	3.16993	4.30889	3.86295	4.84599
ENSG00000072818	ACAP1	ArfGAP with coiled-coil, ankyrin repeat and PH domains 1 [Source:HGNC Symbol;Acc:HGNC:16467]	protein_coding	17	4.80735	4.51286	5.08491	5.41109	5.67582	5.92053	6.0197	5.08534	5.47314	5.09085	5.56377	4.78188	5.16872	5.12557	5.35966	4.37016	5.52951	4.11353	4.71644	3.82985	4.37573	4.59395	3.48543	3.58496	4.72192	6.01569	4.75969	5.23074	3.99367	4.75382	6.01056
ENSG00000072840	EVC	EvC ciliary complex subunit 1 [Source:HGNC Symbol;Acc:HGNC:3497]	protein_coding	4	2.15704	2.69599	2.44095	1.09085	1.53605	0.565597	2.06005	2.23573	1.9782	0.83996	1.18269	1.43829	1.73985	2.15056	1.81967	2.12102	1.79077	1.3505	2.76553	1.5509	2.60881	1.95233	2.58496	2.27798	1.45943	1.7866	2.19219	2.12433	1.36177	1.32193	1.57046
ENSG00000072849	DERL2	derlin 2 [Source:HGNC Symbol;Acc:HGNC:17943]	protein_coding	17	5.51759	5.76553	5.76527	5.55827	6.02059	5.42425	6.10622	5.6879	5.62352	5.92458	6.04636	5.07468	5.49538	5.67384	5.71809	5.88606	5.49474	5.68594	5.44923	5.48382	5.22188	5.5157	4.76871	5.35156	5.12805	5.3579	5.87725	5.0009	5.10434	5.60615	5.53636
ENSG00000072858	SIDT1	SID1 transmembrane family member 1 [Source:HGNC Symbol;Acc:HGNC:25967]	protein_coding	3	1.80323	0.286881	1.93734	1.03562	0.111031	1.45943	0.790772	0.604071	2.05658	2.03562	0.604071	0.925999	1.03562	1.66448	0.422233	1.22033	0.31034	0.214125	0.963474	2.07382	0.704872	2.69599	2.43563	2.21412	2.99458	1.91839	0.505891	0	0.432959	2.30159	1.926
ENSG00000072864	NDE1	nudE neurodevelopment protein 1 [Source:HGNC Symbol;Acc:HGNC:17619]	protein_coding	16	4.83238	5.1177	4.78555	4.83744	4.8089	4.47508	4.38681	4.93687	4.9528	4.20398	4.62059	3.95327	4.93593	4.78921	4.75489	4.56682	3.91743	4.17632	4.40122	4.90737	4.4957	4.14078	4.13832	4.56682	4.88509	4.72465	4.37573	4.54288	4.26978	4.59036	4.21645
ENSG00000072954	TMEM38A	transmembrane protein 38A [Source:HGNC Symbol;Acc:HGNC:28462]	protein_coding	19	1.0635	1.38957	1.12433	2.17313	0.910733	1.44361	1.22651	0.344828	2.18587	0.863938	1.36737	0.641546	0.739848	1.41684	2.14078	1.31615	1.17632	2.0635	1.25096	0.669027	1.54102	0.933573	1.69153	0.739848	1.21412	0.790772	0.650765	1.42223	0.83996	0.879706	0.321928
ENSG00000072958	AP1M1	adaptor related protein complex 1 subunit mu 1 [Source:HGNC Symbol;Acc:HGNC:13667]	protein_coding	19	5.9305	5.4941	5.8485	5.58256	5.68201	5.31361	5.65793	5.99254	5.81429	5.83895	5.90809	5.84147	6.05853	5.93074	5.93381	5.95559	5.81762	5.74819	5.81275	5.76447	5.99526	5.56925	5.41684	5.58225	6.18626	6.02015	5.37573	5.67638	5.41954	5.68594	5.44758
ENSG00000073008	PVR	PVR cell adhesion molecule [Source:HGNC Symbol;Acc:HGNC:9705]	protein_coding	19	3.59694	3.39369	3.19219	3	3.63343	2.26303	2.79286	3.45549	3.83592	3.37156	3.48156	2.99277	3.55704	3.20477	3.25248	3.42492	3.31615	3.46989	3.49442	3.04789	3.55827	3.53978	3.11603	3.40871	3.52482	3.53854	3.19535	4.70874	3.41007	3.01436	3.80529
ENSG00000073050	XRCC1	X-ray repair cross complementing 1 [Source:HGNC Symbol;Acc:HGNC:12828]	protein_coding	19	4.69265	5.00585	4.29719	4.43696	4.56803	4.37782	4.40054	4.41752	4.53543	4.60703	4.51602	4.0917	4.24184	4.10434	4.3875	4.19613	4.58135	4.29425	4.17871	4.29499	4.40599	4.33128	3.87086	4.32984	4.25475	4.32265	4.26153	4.33199	3.89142	4.33128	4.42626
ENSG00000073060	SCARB1	scavenger receptor class B member 1 [Source:HGNC Symbol;Acc:HGNC:1664]	protein_coding	12	5.29609	7.44029	6.62746	5.36107	4.88753	4.80168	4.46597	6.36527	4.76022	5.91217	5.25134	5.96694	4.66789	5.89191	4.80426	7.13935	5.6372	6.68594	5.65048	6.74524	5.14282	6.69474	6.94872	6.71218	5.81121	6.28688	6.07339	5.04614	7.1299	5.97108	6.11645
ENSG00000073111	MCM2	minichromosome maintenance complex component 2 [Source:HGNC Symbol;Acc:HGNC:6944]	protein_coding	3	2.82171	3.4019	3.24336	2.78869	2.46989	3.1635	3.09424	4.43496	3.34056	3.86196	2.89336	3.40735	3.33342	4.44626	3.35755	3.72574	3.37156	4.72574	3.91361	3.14241	2.82782	3.36737	3.62176	3.61589	2.8339	2.82782	2.84197	2.7761	3.22959	2.88753	3.90593
ENSG00000073150	PANX2	pannexin 2 [Source:HGNC Symbol;Acc:HGNC:8600]	protein_coding	22	2.10098	0.575312	1.59455	0.495695	2.04614	1.27501	0.895303	0.124328	1.23879	0.0565835	0.555816	0.739848	1.53107	0.0703893	0.632268	0.111031	1.1635	0.505891	0	0.748461	1.62293	1.23266	0.275007	0.887525	1.31034	1.11103	1.18269	1.90304	0.604071	0.678072	0.823749
ENSG00000073169	SELENOO	selenoprotein O [Source:HGNC Symbol;Acc:HGNC:30395]	protein_coding	22	4.50016	3.52356	4.41346	4.72137	4.24336	4.21101	4.39163	4.49506	4.47379	3.93734	4.35614	4.64386	4.32048	4.45549	4.47573	4.28836	4.71315	4.21878	4.36877	4.38819	4.78084	4.39163	3.65191	4.62702	4.83441	4.53792	4.91934	4.72465	3.75168	4.70155	4.37643
ENSG00000073331	ALPK1	alpha kinase 1 [Source:HGNC Symbol;Acc:HGNC:20917]	protein_coding	4	3.37295	3.93168	3.68706	2.96532	3.49825	3.15218	3.24031	3.5008	3.26754	3.71589	3.35473	2.81352	3.20945	3.13422	3.22188	3.52105	3.40054	3.67016	3.32048	3.78241	3.01436	3.64847	3.86592	4.15299	3.17951	3.81352	3.47897	2.93923	3.39369	3.28392	3.848
ENSG00000073350	LLGL2	LLGL scribble cell polarity complex component 2 [Source:HGNC Symbol;Acc:HGNC:6629]	protein_coding	17	1.96347	2.52607	3.5741	2.74416	3.8885	3.17792	3.10266	2.53854	3.48543	2.04264	2.66676	3.22651	3.1811	2.54844	2.64155	2.98185	3.24031	1.97453	1.848	2.26303	2.22033	2.46989	3.05658	2.74846	3.08066	2.36457	2.53356	2.91648	2.73118	2.23573	2.98732
ENSG00000073417	PDE8A	phosphodiesterase 8A [Source:HGNC Symbol;Acc:HGNC:8793]	protein_coding	15	4.73444	5.30743	4.47832	4.3067	4.68818	4.59813	4.05224	4.68594	4.47119	4.56194	4.53605	4.33414	4.29352	4.67299	4.74953	5.27314	3.77189	5.31796	4.45483	5.14241	4.27277	4.86542	5.62147	4.72738	4.19061	4.70044	4.19928	4.37365	5.33949	4.09001	4.53978
ENSG00000073464	CLCN4	chloride voltage-gated channel 4 [Source:HGNC Symbol;Acc:HGNC:2022]	protein_coding	X	2.35614	2.11103	3.25701	0.678072	0.214125	0	1.63227	1	0.422233	1.07724	0.9855	0.910733	1.44361	1.04264	0.604071	1.55582	1.34483	1.76129	1.91073	1.39506	2.59932	2.60644	2.97636	1.73118	3.31325	3.47768	0.464668	2.48543	3.37156	1.79494	2.81147
ENSG00000073536	NLE1	notchless homolog 1 [Source:HGNC Symbol;Acc:HGNC:19889]	protein_coding	17	2.16027	2.79286	2.97636	2.88753	1.76129	2.1177	2.98732	2.33342	2.81352	2.9279	2.52356	2.3978	3.12102	1.67807	2.34199	2.25399	2.4957	1.83996	1.9782	3.01792	3.15218	2.67129	3.20006	2.26003	2.96347	2.7866	2.13093	2.21412	2.23573	1.33914	2.44361
ENSG00000073578	SDHA	succinate dehydrogenase complex flavoprotein subunit A [Source:HGNC Symbol;Acc:HGNC:10680]	protein_coding	5	7.01892	6.67962	6.82795	6.56438	6.67596	6.63575	6.4348	6.93357	6.7057	6.72124	6.60288	6.64501	6.72055	6.71727	6.56925	7.20065	6.82375	7.05853	6.72846	6.66959	6.79181	6.58991	6.56468	6.68846	6.81237	6.66349	6.61897	6.64082	6.42291	6.61648	7.02503
ENSG00000073584	SMARCE1	SWI/SNF related, matrix associated, actin dependent regulator of chromatin, subfamily e, member 1 [Source:HGNC Symbol;Acc:HGNC:11109]	protein_coding	17	5.77821	6.14384	5.84875	5.67694	5.84423	5.35156	5.60407	5.71232	5.70598	5.27575	5.78477	5.57471	5.73904	5.65249	5.85723	5.91193	5.68285	5.76792	5.87578	5.79805	5.69293	6.083	6.14853	5.91456	5.72792	5.78581	5.71781	5.58916	6.1916	5.84273	5.80555
ENSG00000073605	GSDMB	gasdermin B [Source:HGNC Symbol;Acc:HGNC:23690]	protein_coding	17	2.20789	1.98914	0.782409	1.17632	2.82375	4.04002	1.04963	0.910733	2.1635	1.03562	1.7137	0.695994	2.39506	1.74416	1.1635	0.831877	2.54597	0.344828	0.176323	1.07724	2.05658	0.594549	1.79494	0.956057	1.54597	1.25701	2.17632	0.9855	1.42761	1.55582	1.16993
ENSG00000073614	KDM5A	lysine demethylase 5A [Source:HGNC Symbol;Acc:HGNC:9886]	protein_coding	12	4.94767	5.00225	4.40122	4.41414	4.64789	4.37851	5.34589	3.94953	4.54535	3.80116	4.47119	4.14731	3.60999	4.10936	4.42156	4.17313	4.46923	4.24108	3.7939	4.66505	4.23113	4.90833	3.36036	4.0072	3.31759	4.89288	4.49633	3.32769	4.33985	4.18666	4.78346
ENSG00000073711	PPP2R3A	protein phosphatase 2 regulatory subunit B''alpha [Source:HGNC Symbol;Acc:HGNC:9307]	protein_coding	3	2.65076	2.98368	2.66221	2.67356	2.31904	2.61824	2.6893	3.36177	2.71589	2.34483	2.52607	2.9782	3.1177	3.41143	3.24793	3.6017	2.49057	3.5097	3.15381	2.64616	3.0018	2.21723	2.59694	3.33199	2.38405	2.94111	2.45418	1.73985	2.37851	1.29278	3.73227
ENSG00000073712	FERMT2	fermitin family member 2 [Source:HGNC Symbol;Acc:HGNC:15767]	protein_coding	14	1.51602	2.22342	1.38957	1.07724	1.49057	1.28096	0.765535	2.72683	1.95606	1.39506	1.43829	2.57046	1.29866	2.57531	1.31615	2.16993	1.82782	1.80735	2.71149	1.1177	1.29866	0.807355	0.9855	1.65535	1.76977	2.83592	1.29278	2.23879	1.20163	2.04264	3.01257
ENSG00000073737	DHRS9	dehydrogenase/reductase 9 [Source:HGNC Symbol;Acc:HGNC:16888]	protein_coding	2	6.06048	5.01033	5.67101	5.28614	6.50668	6.75047	6.19889	5.19731	5.80607	6.04985	6.08895	5.16471	6.32984	6.29039	6.17513	5.30305	5.57984	6.87221	5.88655	5.03826	5.90448	5.32661	5.59842	5.0072	5.8009	5.47476	4.99277	6.17153	5.00135	5.40531	5.21684
ENSG00000073756	PTGS2	prostaglandin-endoperoxide synthase 2 [Source:HGNC Symbol;Acc:HGNC:9605]	protein_coding	1	1.09085	1.28096	0.970854	0.799087	0.584963	0.275007	0.739848	0.748461	1.45418	0.641546	1.30451	0.0426443	1.42223	1.76553	1.39506	0.443607	0.903038	1.26903	1.26903	1.55582	2.15704	1.22651	0.275007	1.05658	1.87184	0.925999	0.432959	0	1.8953	1.10434	2.11437
ENSG00000073792	IGF2BP2	insulin like growth factor 2 mRNA binding protein 2 [Source:HGNC Symbol;Acc:HGNC:28867]	protein_coding	3	4.20006	2.58976	3.69933	3.82069	4.60348	3.97636	3.38681	3.90207	4.56438	3.36597	4.0505	3.20163	4.54535	3.71589	4.14486	2.70708	4.02237	3.05311	2.96901	2.70266	3.6565	3.25399	2.76341	3.60051	3.24793	3.98823	2.57773	3.28836	2.57289	3.04089	3.5435
ENSG00000073803	MAP3K13	mitogen-activated protein kinase kinase kinase 13 [Source:HGNC Symbol;Acc:HGNC:6852]	protein_coding	3	3.49825	2.82782	3.32481	2.926	3.03034	1.94111	3.43162	3.29719	3.36877	3.76553	3.75702	3.33199	3.34908	3.35473	3.76235	2.86196	3.23879	2.91265	3.34767	2.96901	3.35614	3.71809	3.1811	3.33056	3.25701	3.53481	3.29572	3.02503	3.29572	3.41143	3.13093
ENSG00000073849	ST6GAL1	ST6 beta-galactoside alpha-2,6-sialyltransferase 1 [Source:HGNC Symbol;Acc:HGNC:10860]	protein_coding	3	3.28836	3.28688	3.12102	3.08066	2.75061	2.48027	2.03562	2.9486	2.45418	3.25701	2.46728	3.10601	3.04439	2.88557	2.98368	2.56316	2.10434	3.35473	2.28983	3.82883	3.38819	3.25096	3.60288	4.26978	3.16672	3.26003	3.01614	2.22959	2.91839	2.63459	3.40327
ENSG00000073861	TBX21	T-box transcription factor 21 [Source:HGNC Symbol;Acc:HGNC:11599]	protein_coding	17	3.51979	0.847997	3.1811	2.12763	1.98914	0.731183	1.4957	1.87578	1.926	1.5656	2.28096	1.71809	2.27501	2.02503	1.64616	1.09085	1.63227	0.887525	2.11103	2.29866	2.16672	2.68257	1.26303	2.86987	2.68482	3.04614	2.62761	2.74846	1.77821	2.43563	3.50589
ENSG00000073910	FRY	FRY microtubule binding protein [Source:HGNC Symbol;Acc:HGNC:20367]	protein_coding	13	3.11936	2.15381	2.90304	3.85599	2.75275	3.13422	1.53605	2.62059	2.61117	2.74631	1.83188	3.28688	1.20163	2.36737	2.62761	2.68032	1.90304	3.18428	2.77821	2.90111	3.25852	3.18745	3.35191	3.60763	2.57773	3.08746	3.15381	2.53356	2.65992	2.99639	2.01792
ENSG00000073921	PICALM	phosphatidylinositol binding clathrin assembly protein [Source:HGNC Symbol;Acc:HGNC:15514]	protein_coding	11	7.12081	7.26538	7.27184	6.19751	6.8591	6.10748	6.33378	6.79986	7.03551	6.61559	6.89081	6.27761	7.07264	7.02625	7.20994	7.11759	6.08343	7.32355	7.00641	7.37008	7.27463	7.28281	7.02092	7.41312	6.98743	7.4441	6.58571	5.97453	6.93216	6.90195	7.22207
ENSG00000073969	NSF	N-ethylmaleimide sensitive factor, vesicle fusing ATPase [Source:HGNC Symbol;Acc:HGNC:8016]	protein_coding	17	5.19219	5.6241	5.48349	4.16752	4.5601	4.87676	4.36387	5.08321	4.7126	4.91313	4.96993	4.58736	5.06996	5.4353	5.44394	5.38888	4.29425	5.27389	5.31216	5	5.06609	5.07082	5.25512	5.10266	4.97085	5.27575	4.488	4.1235	5.35473	4.6427	4.98778
ENSG00000074054	CLASP1	cytoplasmic linker associated protein 1 [Source:HGNC Symbol;Acc:HGNC:17088]	protein_coding	2	3.58135	2.9782	3.91552	3.45812	2.90111	3.10601	1.89918	3.51728	3.00899	2.23879	3.19061	3.25096	3.08066	3.08746	3.20163	2.95977	2.46205	3.08746	3.53232	3.77294	3.24184	3.44626	2.72247	4.1177	3.49825	3.80839	2.70266	1.9486	3.64731	2.65764	2.88362
ENSG00000074071	MRPS34	mitochondrial ribosomal protein S34 [Source:HGNC Symbol;Acc:HGNC:16618]	protein_coding	16	6.66107	6.71026	6.86962	7.06824	6.52576	6.61853	6.87418	6.76487	6.41346	7.04734	6.63836	7.08172	6.61824	6.74739	6.55674	7.01257	6.64717	6.85935	6.83099	6.66064	6.455	6.59574	6.87639	6.75596	6.69877	6.49857	6.98003	6.96705	6.94392	6.82133	7.06846
ENSG00000074181	NOTCH3	notch receptor 3 [Source:HGNC Symbol;Acc:HGNC:7883]	protein_coding	19	2.926	2.9782	3.08576	3.09255	4.39985	3.90111	3.19219	2.67582	4.06695	2.82375	3.19535	2.22959	3.74524	2.81762	3.23879	1.69153	2.44361	1.9222	1.18903	2.97085	2.4957	2.70044	2.7761	2.22651	2.39506	2.75489	2.49825	3.62527	2.47249	2.77189	3.6893
ENSG00000074201	CLNS1A	chloride nucleotide-sensitive channel 1A [Source:HGNC Symbol;Acc:HGNC:2080]	protein_coding	11	6.02658	6.0542	5.82655	5.94533	6.29701	5.66732	5.87578	5.88338	5.848	5.94696	5.91121	6.16269	5.84474	5.74846	5.97062	5.79103	5.8885	5.76394	5.8166	6.1469	6.1631	6.34944	5.32625	6.08236	5.85997	5.93026	5.90545	5.78921	5.69627	5.89409	6.03166
ENSG00000074219	TEAD2	TEA domain transcription factor 2 [Source:HGNC Symbol;Acc:HGNC:11715]	protein_coding	19	1.26903	0.85599	1.50589	1.81558	1.81967	1.33914	1.82782	0.887525	1.12433	0.687061	0.925999	1.43296	1.66448	0.594549	1.11103	0.378512	0.9855	0.526069	0.176323	1.68706	1.15704	2.19219	1	1.09085	1.02148	1.28688	1.43296	1.33342	0.604071	1.73118	0.565597
ENSG00000074266	EED	embryonic ectoderm development [Source:HGNC Symbol;Acc:HGNC:3188]	protein_coding	11	3.67469	3.76341	4.03562	3.32193	4.33414	3.55949	3.62059	3.90881	3.75489	3.52732	3.52732	3.8748	3.98368	3.52482	4.06867	3.89239	3.59455	3.55704	3.86295	4.18903	4.20398	3.7366	4.26679	4.06264	4.38888	4.09001	3.67694	3.55459	3.52231	3.89336	4.13093
ENSG00000074319	TSG101	tumor susceptibility 101 [Source:HGNC Symbol;Acc:HGNC:15971]	protein_coding	11	5.54535	5.75942	5.46238	5.21878	5.64789	4.90063	5.58706	5.54535	5.60881	5.27389	5.88533	5.11228	5.55796	5.21257	5.90833	5.60881	5.32805	5.41346	5.82451	5.6401	5.20789	5.97016	5.40939	5.15259	5.22728	5.73281	5.41515	4.95513	5.32265	5.52951	5.51191
ENSG00000074356	NCBP3	nuclear cap binding subunit 3 [Source:HGNC Symbol;Acc:HGNC:24612]	protein_coding	17	4.14975	2.92029	3.42223	3.18745	3.20789	3.10266	3.55213	3.40599	3.55949	3.55336	3.66221	2.96717	3.8679	3.36457	3.5097	3.56071	3.11936	4.34979	5.48059	3.74416	3.65992	4.6094	2.80941	3.03386	3.41819	3.45022	3.67469	2.60644	3.2854	3.27202	3.59932
ENSG00000074370	ATP2A3	ATPase sarcoplasmic/endoplasmic reticulum Ca2+ transporting 3 [Source:HGNC Symbol;Acc:HGNC:813]	protein_coding	17	5.95233	4.58796	5.67892	6.1637	6.10518	6.28059	5.79442	5.38853	6.26716	5.17871	5.98003	5.56621	6.12536	5.6946	5.94251	4.08406	5.1631	4.12681	4.72465	5.60466	6.02392	5.76261	5.12805	5.44294	5.8107	5.57198	5.80607	5.53013	5.16872	5.46434	5.87799
ENSG00000074410	CA12	carbonic anhydrase 12 [Source:HGNC Symbol;Acc:HGNC:1371]	protein_coding	15	2.65076	0.773996	0.475085	2.6893	6.48977	4.80219	3.72137	1.55582	6.54458	2.0036	3.84699	2.72901	5.7939	3.27352	4.84147	0.978196	5.4591	0.333424	1.4489	0.124328	0.731183	0.15056	0.137504	0.0565835	1.45418	0.669027	0.389567	1.80735	1.68706	0.275007	2.45681
ENSG00000074416	MGLL	monoglyceride lipase [Source:HGNC Symbol;Acc:HGNC:17038]	protein_coding	3	6.7952	7.32966	7.45063	7.13484	5.94953	6.85537	6.91624	7.75916	6.41312	7.24593	7.29783	7.30998	6.84323	7.63525	7.11728	7.70522	6.33521	7.81698	7.55643	7.29572	6.91181	7.28105	7.73782	7.39275	7.06964	7.48414	7.15684	6.30561	7.26547	7.09286	7.13319
ENSG00000074582	BCS1L	BCS1 homolog, ubiquinol-cytochrome c reductase complex chaperone [Source:HGNC Symbol;Acc:HGNC:1020]	protein_coding	2	4.16269	3.73335	3.55336	3.4957	4.20006	3.51223	4.28021	4.40395	4.26379	3.02503	4.20789	3.6241	3.72247	3.53107	3.84298	4.29205	2.926	3.92315	4.18824	3.70929	4.06781	3.87381	4.01792	4.26454	4.0321	3.60644	4.09001	4.56255	4.08406	3.71918	3.31904
ENSG00000074603	DPP8	dipeptidyl peptidase 8 [Source:HGNC Symbol;Acc:HGNC:16490]	protein_coding	15	4.50462	4.94439	4.15462	2.67356	3.1635	2.58015	2.4957	3.8748	3.78031	3.25096	3.11103	2.79077	4.18824	3.89142	3.34341	4.56133	2.81762	4.06695	4.58916	4.37086	4.04527	4.42761	4.06695	3.96625	3.96532	4.59634	3.5008	3.61235	4.34483	3.32481	4.62877
ENSG00000074621	SLC24A1	solute carrier family 24 member 1 [Source:HGNC Symbol;Acc:HGNC:10975]	protein_coding	15	3.16189	2.98185	3.52231	2.89724	2.8679	3.08916	2.39506	2.67582	3.01792	3.02148	2.76341	2.88362	3.62293	2.73985	2.77189	3.29278	3.52857	2.86592	2.8339	3.21257	2.73985	2.6893	2.43296	3.04789	3.04264	2.58976	2.55336	1.93357	2.09761	2.79077	2.73118
ENSG00000074657	ZNF532	zinc finger protein 532 [Source:HGNC Symbol;Acc:HGNC:30940]	protein_coding	18	3.03034	3.98641	3.58976	1.72683	3.01436	2.05311	2.15056	2.58736	3.45681	2.13093	3.01078	2.46205	2.89142	2.79286	2.68032	3.21878	1.73552	2.63459	2.81147	2.97453	2.72683	2.87381	1.97085	3.5435	2.83592	3.34341	3.01257	1.73118	2.49825	2.82782	2.82985
ENSG00000074660	SCARF1	scavenger receptor class F member 1 [Source:HGNC Symbol;Acc:HGNC:16820]	protein_coding	17	4.53792	4.17632	4.98185	3.55336	3.98003	3.32337	3.10098	3.87971	4.37365	4.41819	3.93168	3.70819	4.43962	3.99367	3.5509	3.3978	4.03122	3.83491	3.32912	4.29719	4.58796	4.38819	3.65421	5.05398	4.82833	4.80941	4.47314	4.89433	4.53356	4.97453	5.13052
ENSG00000074695	LMAN1	lectin, mannose binding 1 [Source:HGNC Symbol;Acc:HGNC:6631]	protein_coding	18	4.87086	4.98959	4.76288	4.20242	4.96625	4.78973	4.18666	4.63749	5.17153	4.29499	4.92647	3.98823	5.17473	5.14078	5.26754	4.81044	3.91073	4.904	4.65821	4.6837	4.72738	4.55704	4.68257	4.62469	4.65134	4.78921	3.77821	3.8679	4.57773	4.23955	5.0635
ENSG00000074696	HACD3	3-hydroxyacyl-CoA dehydratase 3 [Source:HGNC Symbol;Acc:HGNC:24175]	protein_coding	15	4.53916	5.30451	4.97545	4.35966	4.15381	3.62877	4.21723	4.87725	4.35191	4.94345	4.44758	4.5008	4.74524	4.95606	4.69321	5.2032	4.23189	5.26529	4.93829	4.78607	4.82018	4.84248	5.10811	4.62761	4.86295	4.70653	4.44626	4.16912	5.07553	4.48349	4.76022
ENSG00000074755	ZZEF1	zinc finger ZZ-type and EF-hand domain containing 1 [Source:HGNC Symbol;Acc:HGNC:29027]	protein_coding	17	4.63749	4.59634	4.38681	3.46336	3.92979	3.70487	3.06695	4.1235	4.07895	3.99005	3.75809	3.74201	3.9241	4.24336	4.28392	4.48607	3.72792	4.30378	4.08236	4.50271	4.33842	4.45483	4.48543	4.78973	4.39643	4.61883	4.10434	3.59335	4.59036	4.09001	4.40599
ENSG00000074800	ENO1	enolase 1 [Source:HGNC Symbol;Acc:HGNC:3350]	protein_coding	1	10.2426	10.2165	10.2096	10.2479	10.1359	9.94764	10.5752	10.3874	10.1982	10.5138	10.4374	10.2568	10.0017	10.2299	10.3307	10.3338	10.304	10.2677	10.6863	9.86576	9.91196	10.133	9.88938	10.0075	10.0605	10.3474	10.1198	9.92032	9.93413	10.1809	10.2007
ENSG00000074842	MYDGF	myeloid derived growth factor [Source:HGNC Symbol;Acc:HGNC:16948]	protein_coding	19	8.13417	8.34074	8.41329	8.35733	8.29953	8.22086	8.39275	8.11614	8.07964	8.49789	8.27998	8.39077	8.35368	8.374	8.33468	8.30583	8.40731	8.63089	8.56514	8.04554	8.09376	8.16571	8.2613	8.09096	8.08375	8.26613	8.28928	8.17582	8.47913	8.31886	8.36637
ENSG00000074855	ANO8	anoctamin 8 [Source:HGNC Symbol;Acc:HGNC:29329]	protein_coding	19	3.04089	2.42223	2.58256	2.51602	3.1635	2.27798	2.72465	2.79077	3.10936	2.33056	2.73985	2.50589	2.93734	2.74201	2.854	2.56316	2.51096	2.41954	2.75489	1.97085	2.73552	2.17632	2.11103	2.52607	2.9542	2.60644	2.36177	2.22342	2.08066	2.38681	2.67129
ENSG00000074935	TUBE1	tubulin epsilon 1 [Source:HGNC Symbol;Acc:HGNC:20775]	protein_coding	6	2.16027	2.96347	1.12433	2.18269	2.07724	1.29278	1.62761	1.54597	2.63459	2.29572	1.72683	1.49057	1.56071	2.40599	2.1375	2.24184	2.63691	2.48543	2.40054	2.99639	2.65764	2.17632	2.35896	1.98914	2.45418	2.07724	0.31034	3.01436	1.80735	2.06695	2.38128
ENSG00000074964	ARHGEF10L	Rho guanine nucleotide exchange factor 10 like [Source:HGNC Symbol;Acc:HGNC:25540]	protein_coding	1	4.50208	4.62936	4.91743	4.3147	3.72574	2.5008	4.337	4.67469	4.44692	4.32265	4.16591	4	3.69488	3.73552	3.83895	4.83643	4.37643	4.42626	4.70321	4.86641	4.1811	4.67073	4.18269	4.74846	4.3505	4.69209	4.65935	3.51096	4.63749	4.56071	4.81044
ENSG00000075089	ACTR6	actin related protein 6 [Source:HGNC Symbol;Acc:HGNC:24025]	protein_coding	12	4.40667	4.41684	4.34483	3.84097	4.01257	4.40122	4.43296	4.23879	4.3147	4.76182	4.66164	4	4.03034	4.61941	4.47119	4.26228	4.59694	4.27947	4.05832	4.1643	4.48607	4.84046	4.72137	3.90785	4.28392	4.40327	3.6565	3.47508	4.29572	4.2032	3.96717
ENSG00000075131	TIPIN	TIMELESS interacting protein [Source:HGNC Symbol;Acc:HGNC:30750]	protein_coding	15	2.73985	2.43829	1.79909	2.26303	3.1375	2.1635	2.21723	2.08406	2.92029	3.39506	3.04089	2.57531	3.31759	2.6893	2.51349	2.21101	3.70708	2.5656	2.7761	2.5435	1.45418	2.26003	1.48543	2.28392	2.9542	2.09085	2.73985	2.67129	1.9782	2.28983	4.27128
ENSG00000075142	SRI	sorcin [Source:HGNC Symbol;Acc:HGNC:11292]	protein_coding	7	6.59828	6.74524	6.68482	6.47606	6.68328	6.74551	7.28364	6.1809	6.40803	6.41041	6.64703	6.82757	6.71603	6.53278	6.8695	6.39352	6.43846	6.22574	6.84298	6.51633	6.95443	7.0197	6.78686	6.57984	6.84122	7.10087	6.75662	6.96832	6.33199	6.85437	6.74873
ENSG00000075151	EIF4G3	eukaryotic translation initiation factor 4 gamma 3 [Source:HGNC Symbol;Acc:HGNC:3298]	protein_coding	1	4.8334	4.71864	4.77663	4.0027	4.49378	4.2891	4.19298	4.66278	4.84298	4.74362	4.57652	4.06178	4.58436	4.90207	4.64962	4.79701	4.02326	4.79753	4.59216	4.79077	4.85699	4.74039	4.76394	4.49121	4.62936	4.80064	4.20477	4.04089	4.46532	4.66107	4.84248
ENSG00000075188	NUP37	nucleoporin 37 [Source:HGNC Symbol;Acc:HGNC:29929]	protein_coding	12	3.88947	4.15218	4.12516	3.82273	3.23419	3.37434	3.89918	4.07895	4.18031	4.08576	4.04177	4.09592	3.87578	3.98368	3.51979	4.43363	3.83086	3.88166	4.01078	3.84097	4.09677	3.51602	3.31759	4.20006	3.854	3.65992	3.44228	3.85	3.73552	3.41684	4.5601
ENSG00000075218	GTSE1	G2 and S-phase expressed 1 [Source:HGNC Symbol;Acc:HGNC:13698]	protein_coding	22	1.852	1.21412	1.26303	0.0976108	0.286881	0.536053	1.07039	2.07724	1.32193	2.97269	1.58496	1.4957	1.43296	2.60644	1.36737	2.46989	1.58976	2.22033	2.58496	1.13093	1.0635	0.871844	1.48543	1.93357	1.15056	1.73552	1.88362	1.44361	0.879706	0.903038	1.83592
ENSG00000075223	SEMA3C	semaphorin 3C [Source:HGNC Symbol;Acc:HGNC:10725]	protein_coding	7	4.89336	5.93263	5.07339	4.73931	5.23688	5.53419	4.52607	5.21179	5.74953	5.27612	5.88972	4.8525	5.8802	6.28873	6.24698	6.09022	4.67356	6.09592	5.44824	5.12598	5.22574	4.78764	5.41752	5.07468	5.24565	5.37051	4.10098	3.16511	5.60377	4.12681	5.15826
ENSG00000075234	TTC38	tetratricopeptide repeat domain 38 [Source:HGNC Symbol;Acc:HGNC:26082]	protein_coding	22	3.34341	3.82171	4.03474	3.31179	3.29866	3.42761	4.31252	3.853	3.81044	4.02059	3.774	3.31904	3.64962	4.12763	3.8953	3.61941	2.9782	3.8166	4.09845	3.72356	3.51854	3.87971	3.89821	4.02059	3.7137	3.98003	2.94673	2.65535	3.41954	4.02414	3.54597
ENSG00000075239	ACAT1	acetyl-CoA acetyltransferase 1 [Source:HGNC Symbol;Acc:HGNC:93]	protein_coding	11	5.53387	5.96047	5.91648	5.83162	4.54411	4.71589	5.65449	6.15927	5.32265	6.2636	5.40361	5.92624	5.36282	5.98459	5.44261	6.62834	5.40497	6.7786	6.36265	5.65306	5.46271	5.68622	5.88899	5.68398	5.32805	5.78188	5.43929	5.27053	5.9404	5.47021	5.46663
ENSG00000075240	GRAMD4	GRAM domain containing 4 [Source:HGNC Symbol;Acc:HGNC:29113]	protein_coding	22	4.60348	4.54102	5.73173	5.57289	4.58556	3.9542	3.69488	5.67582	4.64386	4.3427	5.11977	5.06953	5.10643	5.13545	4.62936	5.18745	5.10727	4.99458	4.40531	6.1469	6.15259	5.8071	5.45648	5.86245	5.1206	5.43996	5.43229	5.92884	5.87258	4.76235	5.71452
ENSG00000075275	CELSR1	cadherin EGF LAG seven-pass G-type receptor 1 [Source:HGNC Symbol;Acc:HGNC:1850]	protein_coding	22	4.76022	4.6311	4.08491	4.21801	5.54009	4.42694	4.57289	4.854	5.16631	4.55949	4.86394	3.95791	5.17991	4.64559	5.30451	3.94298	4.84599	4.4822	4.15543	3.46205	4.86542	4.19692	3.85	3.92884	4.63923	4.08491	3.93263	4.42694	5.28429	3.52356	4.73227
ENSG00000075292	ZNF638	zinc finger protein 638 [Source:HGNC Symbol;Acc:HGNC:17894]	protein_coding	2	5.42928	5.39678	5.62352	5.56499	6.01659	5.8953	5.99526	5.67948	5.49538	5.05094	5.58796	5.67582	5.20516	5.62088	5.36457	4.79442	5.21801	4.78398	5.24489	5.97246	5.35579	5.3067	5.29462	5.65764	5.19849	5.41041	5.22072	5.07895	5.10811	5.63691	5.71836
ENSG00000075303	SLC25A40	solute carrier family 25 member 40 [Source:HGNC Symbol;Acc:HGNC:29680]	protein_coding	7	2.99458	4.88264	3.7866	2.19535	2.23573	3.17951	2.38957	3.68032	3.75596	4.39094	3.05311	1.76129	3.72683	4.31904	3.52982	3.72574	2.86394	4.32193	4.10936	4.23036	3.39506	4.27873	3.91934	3.76553	3.06695	4.15299	2.24184	3.29572	3.65535	2.46205	3.29572
ENSG00000075336	TIMM21	translocase of inner mitochondrial membrane 21 [Source:HGNC Symbol;Acc:HGNC:25010]	protein_coding	18	4.48027	4.19377	4.29057	4.56864	4.59932	2.87578	4.32697	4.05832	4.23802	4.02857	3.6792	4.0197	4.41007	3.85499	4.48091	4.60644	3.52105	4.75969	4.26754	4.47054	4.34696	3.98459	4.49697	4.13175	4.32048	4.6094	4.07125	3.46467	4.43162	4.57168	4.42089
ENSG00000075340	ADD2	adducin 2 [Source:HGNC Symbol;Acc:HGNC:244]	protein_coding	2	1.41143	2.18269	1.39506	2.50335	0.575312	2.1635	2.25701	3.53232	2.25701	1.36177	1.80323	2.63923	2.26003	2.43829	2.36737	3.71699	1.87578	1.15056	2.15704	2.52857	0.773996	1.59455	0.298658	3.2854	0.713696	2.10434	1.4489	0	1.04264	0.847997	2.72028
ENSG00000075391	RASAL2	RAS protein activator like 2 [Source:HGNC Symbol;Acc:HGNC:9874]	protein_coding	1	3.73552	4.35332	3.69822	2.93923	3.30889	3.18903	2.62994	3.90304	3.57531	3.52356	3.54226	2.98185	3.5656	3.74846	3.64731	4.56255	2.97453	4.29646	3.72465	3.62176	3.38128	3.6017	3.91456	3.80735	3.16027	4.05572	3.11936	2.26903	3.81455	2.99277	3.95699
ENSG00000075399	VPS9D1	VPS9 domain containing 1 [Source:HGNC Symbol;Acc:HGNC:13526]	protein_coding	16	3.50716	3.74308	4.03298	3.86196	4.03826	3.60763	4.07039	3.77505	4.42828	4.00988	3.79286	3.5656	3.90014	3.60644	3.17792	3.41007	4.48091	3.52732	3.41414	3.49697	3.52356	3.55704	3.17313	3.32769	3.53107	3.58616	4.38336	3.97911	3.69822	3.87086	4.34696
ENSG00000075407	ZNF37A	zinc finger protein 37A [Source:HGNC Symbol;Acc:HGNC:13102]	protein_coding	10	2.31325	2.20163	2.50589	1.62761	3.0197	1.42761	1.70044	1.92979	2.22959	2.02503	1.88753	2.61353	2.07724	1.85997	2.06695	1.84398	2.34767	1.91073	2.23879	2.56316	2.28096	2.94486	1.848	2.24793	2.43829	2.5435	2	1.66448	2.04614	2.22342	3.24641
ENSG00000075413	MARK3	microtubule affinity regulating kinase 3 [Source:HGNC Symbol;Acc:HGNC:6897]	protein_coding	14	5.56894	5.36317	5.44692	5.03254	5.30086	5.86245	5.64559	5.44923	5.33878	5.08704	5.64904	5.12474	5.19377	5.27314	4.95745	5.27202	5.24641	5.29939	5.20359	5.51633	5.14364	5.35297	5.15704	5.78895	5.4851	5.45713	5.35755	5.36072	5.06695	5.29499	5.59962
ENSG00000075415	SLC25A3	solute carrier family 25 member 3 [Source:HGNC Symbol;Acc:HGNC:10989]	protein_coding	12	8.90186	9.40484	8.95559	8.48103	8.35341	8.40812	8.4292	8.95236	8.67948	8.99628	8.6204	8.71376	8.7384	8.88166	8.69446	9.29877	8.73424	9.34603	9.08228	9.06242	8.90629	8.89312	9.07208	8.90271	8.97309	8.99537	8.78539	8.62841	9.19089	8.76676	8.85702
ENSG00000075420	FNDC3B	fibronectin type III domain containing 3B [Source:HGNC Symbol;Acc:HGNC:24670]	protein_coding	3	5.27277	5.70764	5.46238	4.30816	4.88655	3.62644	4.22959	4.93404	4.91361	4.69655	5.05137	4.40803	5.14282	5.07596	4.77241	5.69209	3.68482	5.61383	5.29976	5.23879	5.02724	5.24527	5.40395	5.52701	5.06695	5.66704	3.71918	3.20945	5.05832	4.62117	5.03034
ENSG00000075426	FOSL2	FOS like 2, AP-1 transcription factor subunit [Source:HGNC Symbol;Acc:HGNC:3798]	protein_coding	2	6.44062	4.49825	5.56682	5.08449	6.37121	5.88362	4.50462	4.77768	6.23515	4.78084	5.35579	4.6893	6.17732	5.07767	5.56955	4.54597	5.35509	4.57833	4.81813	5.10727	6.3906	5.53978	4.57773	5.29057	6.22188	5.70266	5.24603	5.58256	4.15299	5.11145	6.06932
ENSG00000075539	FRYL	FRY like transcription coactivator [Source:HGNC Symbol;Acc:HGNC:29127]	protein_coding	4	3.45154	3.86295	3.14731	2.852	2.64155	2.45418	2.73118	2.82985	3.80219	2.61589	2.71589	2.70266	2.77189	2.90881	3.28392	3.99367	2.47768	3.42895	3.40871	3.83491	3.8953	3.56682	3.5435	4.58195	3.94767	4.25701	3.35473	2.29278	3.14078	3.07211	3.17951
ENSG00000075568	TMEM131	transmembrane protein 131 [Source:HGNC Symbol;Acc:HGNC:30366]	protein_coding	2	3.74846	3.87381	3.52231	3.84398	3.94298	3.0018	2.82985	3.26303	3.53481	3.04963	3.24945	2.83188	3.3147	3.55459	3.43829	3.82579	3.52982	3.74093	3.90207	4.29499	3.60526	3.62293	3.73769	3.50716	3.62644	3.70377	3.01792	2.46467	3.44095	3.24945	3.80323
ENSG00000075618	FSCN1	fascin actin-bundling protein 1 [Source:HGNC Symbol;Acc:HGNC:11148]	protein_coding	7	4.20477	3.37851	3.82579	5.32841	5.27501	4.19061	4.34908	5.03518	5.16712	4.2502	4.46009	4.77347	4.95233	4.08236	4.13996	4.06953	4.32481	2.9222	3.93074	3.82069	3.78869	3.26754	2.98185	4.37016	3.65421	3.93923	4.05658	4.04439	2.59216	3.48027	4.38888
ENSG00000075624	ACTB	actin beta [Source:HGNC Symbol;Acc:HGNC:132]	protein_coding	7	11.333	11.4502	11.4792	11.953	11.5635	10.7743	11.8181	12.2325	11.9802	12.1935	11.8505	11.811	11.6354	11.8303	11.6276	12.0991	11.6774	11.9222	12.1709	11.6664	11.496	11.6451	11.3951	11.7107	11.4294	11.7194	11.6526	11.2527	11.4873	11.6926	11.5791
ENSG00000075651	PLD1	phospholipase D1 [Source:HGNC Symbol;Acc:HGNC:9067]	protein_coding	3	4.3147	4.47638	4.28244	2.78869	3.5435	3.53605	2.08746	2.73335	3.52356	3.23879	4.00809	2.848	3.39506	3.63807	3.17313	3.96347	4.12846	4.39232	3.73985	3.04789	3.57168	4.26228	4.0635	3.26303	4.59574	3.6241	3.28392	3.6893	3.28096	3.4957	3.38128
ENSG00000075702	WDR62	WD repeat domain 62 [Source:HGNC Symbol;Acc:HGNC:24502]	protein_coding	19	1.11103	1.20789	1.07039	0.823749	1.1375	0.807355	0.594549	1.85997	0.659925	1.41684	0.613532	1.20789	0.495695	1.14405	0.536053	1.97453	0.925999	1.73552	1.85599	1.05658	0.748461	0.863938	1.34483	1.38957	1.02148	1.16993	1.04963	0.632268	1.36737	1	0.495695
ENSG00000075711	DLG1	discs large MAGUK scaffold protein 1 [Source:HGNC Symbol;Acc:HGNC:2900]	protein_coding	3	3.1635	3.69488	3.40599	2.73335	2.9982	2.1375	2.58976	2.94298	2.97453	2.76129	2.87184	2.52857	3.17313	3.21257	3.19849	3.73444	2.854	3.22497	3.14078	3.40599	3.29425	3.19377	3.70487	3.24793	3.39643	3.68145	2.71149	2.04963	3.88069	2.81762	3.43029
ENSG00000075785	RAB7A	RAB7A, member RAS oncogene family [Source:HGNC Symbol;Acc:HGNC:9788]	protein_coding	3	8.52431	8.95565	8.7239	8.33454	8.31129	7.95704	8.16234	8.59552	8.57376	8.41874	8.41113	8.26992	8.47342	8.67761	8.54925	8.84555	8.11385	8.89412	8.74493	8.56392	8.43542	8.56071	8.83378	8.56879	8.61298	8.65514	8.13026	7.89972	8.67313	8.24997	8.46569
ENSG00000075790	BCAP29	B cell receptor associated protein 29 [Source:HGNC Symbol;Acc:HGNC:24131]	protein_coding	7	5.2075	6.02724	5.33163	4.62	4.13914	4.90063	5.49057	5.8485	5.21839	5.09424	5.36807	5.57652	5.26341	5.52325	5.33949	5.68032	4.5435	5.50779	5.63836	5.51159	5.0917	5.67186	5.17871	5.71425	5.58706	5.97292	4.97223	4.75862	4.96947	5.05528	5.36737
ENSG00000075826	SEC31B	SEC31 homolog B, COPII coat complex component [Source:HGNC Symbol;Acc:HGNC:23197]	protein_coding	10	1.93357	1.94486	1.5008	1.1375	2.59932	2.33628	1.36177	2.47249	1.74416	1.96717	1.97453	1.90304	1.96347	1.95977	1.37295	1.79077	2.15381	2.0321	2.01436	2.11437	1.90304	1.29866	2.72465	2.31034	1.62761	1.94111	1.91839	2.10098	2.89336	2.86987	2.42492
ENSG00000075856	SART3	spliceosome associated factor 3, U4/U6 recycling protein [Source:HGNC Symbol;Acc:HGNC:16860]	protein_coding	12	4.8846	4.70929	4.7252	3.9279	4.26303	4.05224	3.91265	4.33557	4.78293	3.77821	4.41819	4.19692	4.09677	4.53419	4.5601	4.73715	4.48091	4.49697	4.24413	4.62585	4.61648	4.81711	4.35614	4.57773	4.41481	4.72683	4.24641	3.86394	4.51412	4.19692	4.80529
ENSG00000075884	ARHGAP15	Rho GTPase activating protein 15 [Source:HGNC Symbol;Acc:HGNC:21030]	protein_coding	2	2.81967	4.33056	3.8885	4.05918	4.29205	3.75596	4.26454	4.23419	3.88753	4.06867	4.37712	4.42828	3.64962	4.28318	4.60526	4.42291	3.64962	4.41278	4.23649	4.39438	3.78869	4.23802	3.98094	4.30816	3.95513	4.42828	4.24641	3.89724	4.23189	4.28762	3.98277
ENSG00000075914	EXOSC7	exosome component 7 [Source:HGNC Symbol;Acc:HGNC:28112]	protein_coding	3	5.73145	5.8009	5.35826	4.83643	5.71287	5.38991	5.26153	5.29278	5.39266	5.3875	5.35614	5.43996	5.47086	5.36317	5.21917	5.50843	5.41616	5.51286	4.94017	5.34908	5.81686	5.52888	5.23726	5.7301	5.73958	5.33735	5.71699	5.80478	5.804	5.70016	5.76368
ENSG00000075945	KIFAP3	kinesin associated protein 3 [Source:HGNC Symbol;Acc:HGNC:17060]	protein_coding	1	2.62293	3.03562	2.53605	2.59694	2.48543	1.85599	2.63459	2.93357	2.62994	2.58976	3.05658	2.86394	2.84197	2.71589	3.05137	2.76553	2.78869	2.62761	2.79494	3.18269	2.74846	3.0036	2.36177	2.72683	2.88166	2.73552	2.73335	2.51096	2.3978	2.70929	3.47379
ENSG00000075975	MKRN2	makorin ring finger protein 2 [Source:HGNC Symbol;Acc:HGNC:7113]	protein_coding	3	4.43763	4.35966	4.02414	3.76765	3.93734	3.80323	3.54102	4.31687	4.08406	3.86394	4.17871	3.69042	3.9364	4.35473	4.31325	4.50779	3.61589	4.31976	4.09001	4.4121	4.04789	4.17153	3.79701	4.40939	4.0027	4.37712	3.6893	3.76235	3.66448	4.01703	4.61412
ENSG00000076003	MCM6	minichromosome maintenance complex component 6 [Source:HGNC Symbol;Acc:HGNC:6949]	protein_coding	2	3.36597	3.36457	3.27798	3.7301	3.12598	2.93357	3.31325	4.14893	3.59574	3.65535	3.47638	3.76341	3.57652	3.7301	3.49953	4.21179	3.99186	4.06264	3.90593	3.89821	3.53978	3.11936	3.38681	4.34412	3.50843	3.36877	3.851	3.36177	3.47768	3.48929	3.70708
ENSG00000076043	REXO2	RNA exonuclease 2 [Source:HGNC Symbol;Acc:HGNC:17851]	protein_coding	11	5.71727	5.45845	5.71205	5.53481	5.09677	4.60999	5.30779	5.74551	5.40395	5.79494	5.3505	5.52795	6.02436	5.82094	5.87406	5.86592	5.07767	5.96509	5.91169	5.70736	5.56133	5.5373	5.58646	5.50811	6.04723	5.49089	5.3067	4.9644	5.88044	5.7447	5.9486
ENSG00000076053	RBM7	RNA binding motif protein 7 [Source:HGNC Symbol;Acc:HGNC:9904]	protein_coding	11	4.54164	3.97269	4.38819	3.69711	3.71809	3.7137	3.16832	3.20633	3.82883	3.68818	3.66221	3.46336	4.23343	3.98914	4.27128	4.04264	3.8748	4.35826	4.38543	4.39849	4.44824	4.24565	4.2211	4.04089	4.21335	4.19692	3.70155	2.83996	4.33342	4.29057	4.20711
ENSG00000076067	RBMS2	RNA binding motif single stranded interacting protein 2 [Source:HGNC Symbol;Acc:HGNC:9909]	protein_coding	12	2.43563	1.95606	1.75702	2.33342	2.48285	2.49057	2.65992	1.88753	2.76977	1.60881	7.76474	1.97085	2.79077	2.53107	2.36737	2.13422	2.3978	2.22651	2.12763	1.64616	2.83794	2.03914	2.38128	1.68706	3.13093	2.15704	2.35614	2.71809	1.88753	2.29278	1.58496
ENSG00000076108	BAZ2A	bromodomain adjacent to zinc finger domain 2A [Source:HGNC Symbol;Acc:HGNC:962]	protein_coding	12	4.83996	4.58135	4.76394	3.4489	4.33485	4.34127	3.66562	4.29793	4.62293	3.50843	4.18428	3.59455	5.01167	3.92125	4.31397	4.36597	3.99639	4.27575	3.43829	4.80168	5.34625	4.79701	4.7939	4.81198	4.62936	4.9364	4.17473	4.28244	4.62117	4.13258	4.96809
ENSG00000076201	PTPN23	protein tyrosine phosphatase non-receptor type 23 [Source:HGNC Symbol;Acc:HGNC:14406]	protein_coding	3	4.04439	4.08406	3.93357	3.26003	3.5097	3.01614	2.93923	3.72683	3.82883	3.50843	3.5435	3.19061	3.5472	3.50589	3.47119	4.01436	3.20789	3.89918	3.8885	3.9514	3.92505	3.61235	3.86295	3.8268	3.59216	3.93357	3.44228	3.0072	3.76447	3.8339	4.2149
ENSG00000076242	MLH1	mutL homolog 1 [Source:HGNC Symbol;Acc:HGNC:7127]	protein_coding	3	4.33485	4.62	4.55029	4.18269	4.30086	3.73769	4.24413	4.42626	4.31542	4.48285	5.20984	3.97636	4.39438	4.39025	4.11187	4.6837	4.10098	4.70155	4.39163	4.16189	4.393	4.53543	4.37016	4.81352	4.25927	4.39094	4.40259	4.30012	4.55336	3.96532	4.28318
ENSG00000076248	UNG	uracil DNA glycosylase [Source:HGNC Symbol;Acc:HGNC:12572]	protein_coding	12	3.64847	4.51033	3.9542	3.63343	3.20945	3.79597	3.66448	4.36036	3.74846	4.07382	3.774	3.88557	3.94486	4.47573	4.06437	4.84649	3.65076	4.64847	4.13832	3.72574	3.6893	4.1177	3.74953	4.10014	3.56316	3.64731	3.65535	3.32769	4.2854	3.60407	3.96532
ENSG00000076258	FMO4	flavin containing dimethylaniline monoxygenase 4 [Source:HGNC Symbol;Acc:HGNC:3772]	protein_coding	1	1.32193	1.73985	1.3505	1.36177	1.18903	1.1375	1.01436	1.38405	1.37851	1.45943	2.17632	1.57046	1.37851	1.19535	1.90689	2.12433	1.18269	1.48543	1.95977	2.42492	1.59455	1.57046	2.72901	2.11103	1.54597	2.17951	1.36737	1.29866	1.9855	1.7137	2.44626
ENSG00000076321	KLHL20	kelch like family member 20 [Source:HGNC Symbol;Acc:HGNC:25056]	protein_coding	1	3.5472	3.77926	3.08916	2.09424	2.68482	1.852	2.27501	3.35755	3.72574	3.10266	3.52105	3.26604	3.17951	3.60051	3.30889	3.78869	2.58496	3.80116	3.55827	4.17552	3.71699	3.14731	3.77083	4.44427	3.47638	4.37226	3.19219	2.1177	3.02326	3.2765	4.07724
ENSG00000076351	SLC46A1	solute carrier family 46 member 1 [Source:HGNC Symbol;Acc:HGNC:30521]	protein_coding	17	2.72683	1.52607	2.58496	2.01078	1.76977	0.757023	1.54102	2.40871	1.69153	1.62761	1.58496	2.36737	2.01078	2.05311	2.16027	2.03562	1.3505	2.07382	1.98914	3.72028	2.98368	3.10936	2.0321	3.24336	2.5008	3.14731	2.65764	1.73118	1.86394	3.03562	2.65535
ENSG00000076356	PLXNA2	plexin A2 [Source:HGNC Symbol;Acc:HGNC:9100]	protein_coding	1	1.33914	1.17632	2.47768	0.432959	0.505891	0.250962	0.400538	1.17632	0.765535	1.77821	2.59932	0.773996	0.432959	0.650765	0.432959	0.83996	0.565597	1.26903	1.0635	0.948601	0.765535	1.83592	1.28096	1.27501	1.70487	1.59932	0.555816	0.286881	0.773996	0.389567	0.731183
ENSG00000076382	SPAG5	sperm associated antigen 5 [Source:HGNC Symbol;Acc:HGNC:13452]	protein_coding	17	3.07895	2.75275	2.14078	0.9855	2.9982	3.02326	2.51096	3.04439	2.50589	2.96901	2.34483	2.56071	1.81558	2.76341	2.02503	3.29425	2.19535	2.91456	3.45812	1.52105	0.910733	1.74416	1.58976	2.98914	2.65076	2.10769	2.73118	3.37712	1.93357	1.59455	1.54597
ENSG00000076513	ANKRD13A	ankyrin repeat domain 13A [Source:HGNC Symbol;Acc:HGNC:21268]	protein_coding	12	4.67694	5.35614	4.79701	3.93546	5.0045	4.28244	3.87086	4.49953	4.68818	3.68145	4.88264	3.99639	4.82018	4.87381	4.93121	4.59694	4.35966	4.40122	4.71973	5.10098	5.23113	5.16912	5.19417	4.66903	4.64386	4.98868	4.18745	4.01167	5.23917	5.12309	5.05702
ENSG00000076554	TPD52	tumor protein D52 [Source:HGNC Symbol;Acc:HGNC:12005]	protein_coding	8	3.35896	3.69933	3.22805	3.14241	2.69822	3.80426	2.08406	3.41143	3.7137	4.78555	2.88947	3.07724	2.5656	4.04614	2.3978	3.90593	2.40327	4.35544	3.30451	3.904	4.65592	2.852	3.79181	3.56194	2.52356	3.04264	2.71589	1.75275	4.0993	2.69377	2.45681
ENSG00000076555	ACACB	acetyl-CoA carboxylase beta [Source:HGNC Symbol;Acc:HGNC:85]	protein_coding	12	1.53107	2.82171	2.02148	1.95606	2.59455	2.54102	2.12433	2.26303	1.64616	2.28096	3.50716	2.09761	2.68706	3.32769	2.02503	2.35332	1.80323	2.61353	2.14405	3.11103	2.74416	2.50335	2.58256	2.68032	2.11103	2.24184	2.40054	1.76977	2.76765	1.79494	2.73118
ENSG00000076604	TRAF4	TNF receptor associated factor 4 [Source:HGNC Symbol;Acc:HGNC:12034]	protein_coding	17	2.79701	2.34483	3.904	3.06523	4.21956	4.04089	3.99729	3.62644	4.0993	3.48414	3.06867	2.57773	3.76447	3.38405	3.22959	3.53605	3.77294	4.0054	2.5008	3.69711	2.45681	2.81762	3.67807	2.87774	3.36457	3.29131	3.6241	3.40871	2.83794	2.69153	2.94298
ENSG00000076641	PAG1	phosphoprotein membrane anchor with glycosphingolipid microdomains 1 [Source:HGNC Symbol;Acc:HGNC:30043]	protein_coding	8	2.24184	2.7845	2.64155	1.51602	2.38405	3.60526	1.58496	3.65535	2.16993	1.65992	1.93734	2.0072	2.0321	1.70487	2.20163	2.26604	1.46989	2.53854	2.08746	2.33342	4.11187	2.42223	2.56803	2.24793	2.09424	2.4489	2.27501	1.26903	2.50589	3.95513	2.58736
ENSG00000076650	GPATCH1	G-patch domain containing 1 [Source:HGNC Symbol;Acc:HGNC:24658]	protein_coding	19	2.29572	2.56803	1.79909	1.95606	2.57289	1.83592	1.95977	2.27202	2.60407	1.78241	2.11103	2.93923	2.55336	2.26903	2.21412	2.60407	1.8953	2.05311	2.22651	2.21101	2.41684	2.10434	1.88753	2.52857	2.14078	1.86394	2.47768	2.0072	2.30743	2.98368	2.52607
ENSG00000076662	ICAM3	intercellular adhesion molecule 3 [Source:HGNC Symbol;Acc:HGNC:5346]	protein_coding	19	3.08746	4.12433	3.48671	4.15704	5.59515	3.90207	4.28983	2.25399	4.6241	2.47249	3.39369	3.44095	4.34979	2.95047	3.97085	2.37851	3.96625	2.30451	2.72028	3.58616	4.41007	4.14078	3.5741	3.59694	3.71699	3.07039	3.87873	3.58976	4.0036	4.03826	2.83794
ENSG00000076685	NT5C2	5'-nucleotidase, cytosolic II [Source:HGNC Symbol;Acc:HGNC:8022]	protein_coding	10	5.45022	5.16148	5.10476	4.22805	4.66391	4.44361	4.49378	4.67638	4.69544	4.75649	4.68762	4.27128	5.21374	5.37434	5.05137	5.65678	4.46336	5.71149	5.17991	5.45779	5.01123	5.30998	5.35614	4.91073	5.11395	5.14731	5.0027	4.41752	5.20203	4.77926	5.22997
ENSG00000076716	GPC4	glypican 4 [Source:HGNC Symbol;Acc:HGNC:4452]	protein_coding	X	7.81192	6.6499	7.49201	7.4522	7.18468	7.7198	7.11904	8.12257	7.92303	7.62	8.00259	7.5183	7.51499	7.58496	7.84925	7.67589	7.46238	7.4759	7.66612	6.87123	7.06383	6.90965	6.63648	7.22843	7.36571	7.50216	7.07543	6.6057	6.17612	6.83327	7.92997
ENSG00000076770	MBNL3	muscleblind like splicing regulator 3 [Source:HGNC Symbol;Acc:HGNC:20564]	protein_coding	X	1.91073	4.33485	2.19535	0.895303	1.26303	0.970854	1.08406	1.58976	1.58015	1.63691	1.74846	1.09085	1.83592	2.08406	2	2.83794	1.71809	2.8953	2.58496	2.83188	2.14078	3.08236	3.10098	3.56194	2.58736	2.72465	1.90689	1.07039	2.99095	2.22033	2.05311
ENSG00000076864	RAP1GAP	RAP1 GTPase activating protein [Source:HGNC Symbol;Acc:HGNC:9858]	protein_coding	1	1.36177	5.70819	1.40599	1.97085	0.739848	1.7866	0.495695	1.58976	1.02857	1.95606	1.23879	1.12433	1.8953	1.87578	1.42761	1.66903	1.26303	2.45943	1.02857	1.21412	1.67807	1.42223	2.46989	2.09424	1.82782	1.83188	1.40054	1.72683	2.68257	1.1375	2.22342
ENSG00000076924	XAB2	XPA binding protein 2 [Source:HGNC Symbol;Acc:HGNC:14089]	protein_coding	19	4.79025	4.30524	4.55643	4.67129	4.54473	4.78816	4.61941	4.30743	4.94158	4.32625	4.72301	4.50526	4.40395	3.98185	4.29793	4.71973	5	4.38198	4.46401	4.68594	4.72247	4.66903	3.926	4.35473	4.66334	4.57652	5.15015	5.0018	4.33199	4.47379	5.01167
ENSG00000076928	ARHGEF1	Rho guanine nucleotide exchange factor 1 [Source:HGNC Symbol;Acc:HGNC:681]	protein_coding	19	5.9697	5.61117	5.85599	6.20261	6.19022	5.73525	6.0691	6.31325	6.04745	5.8679	6.45927	5.90448	5.84975	5.5472	5.62059	5.8846	6.07575	5.90785	6.17313	6.54736	5.90472	5.79727	5.31976	6.30579	5.87603	6.1469	6.50224	6.12309	5.46923	6.0505	6.24413
ENSG00000076944	STXBP2	syntaxin binding protein 2 [Source:HGNC Symbol;Acc:HGNC:11445]	protein_coding	19	8.13858	7.56522	7.91385	8.0054	8.12407	8.10648	8.5194	7.8838	8.11437	8.0247	8.14685	8.1502	7.89124	7.89893	8.00753	8.20653	8.56117	8.09772	8.22738	8.01608	7.76759	7.77564	7.39643	7.83637	7.99135	7.93752	8.30099	8.10297	7.51444	8.0713	8.07708
ENSG00000076984	MAP2K7	mitogen-activated protein kinase kinase 7 [Source:HGNC Symbol;Acc:HGNC:6847]	protein_coding	19	4.3505	4.0781	3.96809	3.88753	4.02591	3.89724	3.80219	4.11853	4.08151	3.61824	4.8495	4.03826	4.06523	4	3.82171	4.32048	3.853	3.9364	4.08406	4.42223	4.37782	3.87971	3.488	3.79077	3.75702	4.03298	4.44559	4.71644	3.75916	4.337	4.98687
ENSG00000077009	NMRK2	nicotinamide riboside kinase 2 [Source:HGNC Symbol;Acc:HGNC:17871]	protein_coding	19	1.29866	4.38405	3.03562	0.669027	0	0	0	1.65535	0	2.16993	0.659925	0	0	0.739848	0	2.86394	1.26903	4.15218	2.32481	1.0635	1.46989	3.46336	4.13914	1.96347	1.09761	2.28688	1.13093	0	3.90014	1.52607	1.70044
ENSG00000077044	DGKD	diacylglycerol kinase delta [Source:HGNC Symbol;Acc:HGNC:2851]	protein_coding	2	3.04614	2.59694	5.34908	1.70929	2.06005	1.49057	1.70487	4.19849	2.26303	1.36737	2.27202	1.49057	3.5435	4.87971	1.81558	1.71809	2.33342	3.86096	1.88362	4.07039	2.5435	2.27202	1.88753	3.23573	3.27053	2.33914	2.07382	5.46891	1.93734	2.28688	2.35614
ENSG00000077097	TOP2B	DNA topoisomerase II beta [Source:HGNC Symbol;Acc:HGNC:11990]	protein_coding	3	5.15583	4.97361	4.75702	4.87184	5.19771	4.71534	5.12557	5.00315	5.04264	4.80219	4.72901	5.19967	5.23496	4.9542	5.2292	5.06437	5.01436	4.77241	5.02636	5.24336	5.1811	5.13996	4.82731	5.07125	5.02901	4.91504	5.04308	5.0072	4.73118	4.71534	5.38198
ENSG00000077147	TM9SF3	transmembrane 9 superfamily member 3 [Source:HGNC Symbol;Acc:HGNC:21529]	protein_coding	10	5.53636	6.03694	5.81583	4.28318	4.51854	4.07895	4.5435	5.58015	5.66306	4.90448	4.68706	4.36457	5.53916	5.48253	5.37365	5.8296	4.22805	5.824	5.42761	5.63023	5.68426	5.97338	5.82629	5.52325	5.46369	5.76713	4.62877	4.48671	5.62381	4.65363	5.68538
ENSG00000077150	NFKB2	nuclear factor kappa B subunit 2 [Source:HGNC Symbol;Acc:HGNC:7795]	protein_coding	10	5.72083	5.70238	5.5373	5.3302	5.10811	5.12846	5.25134	5.49121	5.09508	5.17672	5.14282	5.29536	5.07682	4.58736	4.87086	5.56224	5.20438	4.94439	5.18587	5.5245	5.35509	5.68145	5.05441	5.87897	6.11082	5.78084	5.90038	5.65564	4.8475	5.59425	6.82795
ENSG00000077152	UBE2T	ubiquitin conjugating enzyme E2 T [Source:HGNC Symbol;Acc:HGNC:25009]	protein_coding	1	1.54597	1.47508	2.21723	1.79909	1.66903	1.31034	1.85599	2.36177	1.68706	3.19219	2.90497	2.50843	1.23266	3.05485	1.94111	2.07382	1.91839	2.78241	2.64386	2.06005	1.9486	1.7866	2.06005	1.58976	1.3505	1.76129	3.04089	1.7866	2.19219	1.93357	2.56803
ENSG00000077157	PPP1R12B	protein phosphatase 1 regulatory subunit 12B [Source:HGNC Symbol;Acc:HGNC:7619]	protein_coding	1	2.26604	3.20006	0.613532	1.09085	3.93263	1.70929	0.464668	1.86394	1.15704	0.526069	0.863938	1.64616	1.22651	1.73118	0.963474	2.27202	0.722466	0.948601	0.948601	2.25399	1.46467	1.61353	1.1177	2.07724	1.5656	2.07382	0.790772	0.356144	1.15704	0.604071	1.52607
ENSG00000077232	DNAJC10	DnaJ heat shock protein family (Hsp40) member C10 [Source:HGNC Symbol;Acc:HGNC:24637]	protein_coding	2	5.33199	5.93617	5.27352	3.84097	3.90785	3.80012	3.99458	5.29278	4.97957	5.28021	4.71589	4.19377	4.8674	5.48993	4.75221	5.70377	3.9855	6.00562	5.27575	5.55428	5.40973	5.20594	5.6642	5.52982	4.85748	5.36072	4.65707	3.55827	5.25776	4.72356	5.84449
ENSG00000077235	GTF3C1	general transcription factor IIIC subunit 1 [Source:HGNC Symbol;Acc:HGNC:4664]	protein_coding	16	4.37851	4.5404	3.87971	4.88362	3.59096	4.2817	5.01346	3.95327	4.08236	3.65421	3.86592	4.56621	4.04614	4.42358	3.98823	3.76765	4.23419	3.75275	4.32769	3.95233	3.9855	4.10601	4.29939	3.67807	3.74524	4.17871	3.98914	4.9528	4.34767	4.22342	4.2211
ENSG00000077238	IL4R	interleukin 4 receptor [Source:HGNC Symbol;Acc:HGNC:6015]	protein_coding	16	5.49313	5.68706	7.78228	5.31687	5.79129	5.20516	5.43095	5.76686	5.99977	5.75007	5.87061	5.39438	5.78136	5.6094	5.70653	5.56773	5.65421	5.75756	5.478	5.45121	5.53263	5.52011	5.35509	5.66903	5.73769	5.61058	5.70155	5.1643	5.34199	5.60851	5.88582
ENSG00000077254	USP33	ubiquitin specific peptidase 33 [Source:HGNC Symbol;Acc:HGNC:20059]	protein_coding	1	3.96717	4.53481	4.35332	3.10769	3.94111	4.07639	3.44758	3.84599	3.90111	3.69265	3.774	3.32193	4.20555	4.07553	3.89724	4.51791	3.65878	4.34979	4.20633	4.42492	3.86493	4.23573	4.76924	4.3147	3.59813	4.35473	3.31034	3.19849	4.39643	3.80632	4.94298
ENSG00000077312	SNRPA	small nuclear ribonucleoprotein polypeptide A [Source:HGNC Symbol;Acc:HGNC:11151]	protein_coding	19	5.04089	4.82171	5.01302	4.99367	4.86096	4.58616	4.92315	4.92172	5.0635	5.26978	4.75382	4.8334	4.7339	4.97591	4.98322	5.3733	4.86096	5.40837	5.13504	4.95	4.72574	4.56133	4.63227	4.91504	4.42021	4.77505	4.95233	5.10811	4.56255	5.49729	4.81558
ENSG00000077348	EXOSC5	exosome component 5 [Source:HGNC Symbol;Acc:HGNC:24662]	protein_coding	19	4.31179	4.26529	4.6837	4.52293	4.35403	4.2555	4.32841	4.29278	4.32265	4.57652	4.06178	4.52105	4.57894	4.24184	4.21568	4.51286	4.38128	4.32912	4.71205	5.06048	4.54226	4.83238	4.31325	4.57107	4.8268	4.62702	5.48123	4.21645	4.47444	4.75916	5.38198
ENSG00000077380	DYNC1I2	dynein cytoplasmic 1 intermediate chain 2 [Source:HGNC Symbol;Acc:HGNC:2964]	protein_coding	2	6.1643	5.66732	5.91958	5.98208	5.91265	5.70598	6.26397	6.20906	5.96417	5.96947	6.26153	6.09381	5.79286	5.85025	6.24641	6.06048	5.853	5.96232	6.09022	6.00809	5.94533	5.91767	5.40293	5.88509	6.13935	5.99322	5.61677	5.83188	5.32265	5.50811	5.88582
ENSG00000077420	APBB1IP	amyloid beta precursor protein binding family B member 1 interacting protein [Source:HGNC Symbol;Acc:HGNC:17379]	protein_coding	10	6.08406	5.28725	5.88435	6.13607	6.45187	6.1079	6.20026	6.02614	6.42878	5.99548	6.12639	5.99299	6.45055	6.10161	6.3127	5.85275	6.11187	6.01369	6.0917	5.83137	5.90929	5.53512	5.3572	5.75702	5.87209	5.94439	5.93216	5.70099	5.31832	5.63662	5.86592
ENSG00000077454	LRCH4	leucine rich repeats and calponin homology domain containing 4 [Source:HGNC Symbol;Acc:HGNC:6691]	protein_coding	7	5.90905	4.95327	5.7385	6.32535	5.99458	5.99684	5.71232	6.16269	6.142	5.56651	6.12639	5.86121	5.64904	5.62907	5.96463	5.48253	5.93404	5.65163	5.72738	6.12453	6.25475	5.79051	5.87946	5.89239	5.86913	6.17632	6.10413	6.25323	6.01413	6.2032	6.23093
ENSG00000077458	FAM76B	family with sequence similarity 76 member B [Source:HGNC Symbol;Acc:HGNC:28492]	protein_coding	11	3.49057	3.67243	3.21723	3.25852	1.93357	3.45418	2.854	3.3799	3.81762	2.65992	3.35896	2.85	3.05485	3.0036	2.78031	4.04177	2.40871	3.67356	3.74739	3.488	3.41954	3.34908	3.67469	3.06005	2.67129	3.81558	2.90304	1.1635	3.09761	3.40735	4.45943
ENSG00000077463	SIRT6	sirtuin 6 [Source:HGNC Symbol;Acc:HGNC:14934]	protein_coding	19	5.48768	4.33128	5.03034	5.7703	5.53232	5.24565	4.8679	5.35191	5.44062	4.90593	5.0993	5.50303	5.38647	4.8505	4.82985	5.39541	5.40361	5.14608	5.26153	5.40667	5.29536	5.17911	4.17233	5.0798	5.1152	5.12226	4.8334	6.0555	5.16832	4.82782	5.11936
ENSG00000077514	POLD3	DNA polymerase delta 3, accessory subunit [Source:HGNC Symbol;Acc:HGNC:20932]	protein_coding	11	3.27202	2.70266	3.12928	2.9542	2.98732	3.33914	2.9486	3.02503	3.10769	2.59932	3.38543	3.07553	3.27947	3.45418	3.55213	3.22497	2.80941	3.31034	3.46336	2.97085	3.52857	3.41007	3.56071	3.60051	3.12433	3.01614	2.91456	2.28392	3.22805	2.64847	2.6017
ENSG00000077549	CAPZB	capping actin protein of muscle Z-line subunit beta [Source:HGNC Symbol;Acc:HGNC:1491]	protein_coding	1	8.3423	7.81941	8.24332	8.4135	8.43275	8.0555	8.55708	8.51424	8.38815	8.32378	8.39215	8.42349	8.28374	8.25314	8.44535	8.39968	8.29338	8.08858	8.44704	8.1531	8.13093	8.03205	7.89603	8.1573	8.12846	8.15598	8.25172	8.08847	7.69933	8.12583	8.42769
ENSG00000077585	GPR137B	G protein-coupled receptor 137B [Source:HGNC Symbol;Acc:HGNC:11862]	protein_coding	1	5.30925	5.27128	5.30998	4.51916	4.33914	4.80787	5.01257	4.59753	5.09297	5.22419	5.17552	4.60348	5.45483	5.39643	5.45055	4.64559	4.67356	5.2724	5.3799	4.851	4.76182	5.14323	5.42995	4.93216	5.38198	5.35685	4.36107	4.69042	5.15704	4.95187	4.93876
ENSG00000077684	JADE1	jade family PHD finger 1 [Source:HGNC Symbol;Acc:HGNC:30027]	protein_coding	4	2.31615	1.83592	2.54597	2.22033	1.774	2.33342	2.70487	2.65535	2.12102	2.23266	2.15704	2.38957	2.33914	2.35614	2.91839	2.54102	1.53605	2.05658	2.19849	2.38681	2.28688	2.34199	2.01436	2.44626	2.01792	2.27501	2.21101	2.0635	1.68257	2.14731	2.33914
ENSG00000077713	SLC25A43	solute carrier family 25 member 43 [Source:HGNC Symbol;Acc:HGNC:30557]	protein_coding	X	3.91265	4.35262	4.23419	4.01614	4.37086	3.46597	4	4.16912	4.44493	3.9855	4.46401	3.71918	4.08916	3.93357	4.52607	4.28836	3.72247	4.04002	4.52669	4.07553	4.04089	4.29939	4.38267	4.26153	3.74201	4.74578	3.69265	3.41819	3.98277	3.88753	3.63343
ENSG00000077721	UBE2A	ubiquitin conjugating enzyme E2 A [Source:HGNC Symbol;Acc:HGNC:12472]	protein_coding	X	5.53636	5.67129	5.74631	5.58646	5.23036	5.12143	5.54751	5.68061	5.55397	5.72656	5.41346	5.51159	5.6372	5.62936	5.66278	5.8632	5.46761	5.92267	5.81609	5.58646	5.71177	5.54504	5.88093	5.47151	5.81865	5.56803	5.44427	5.34447	5.56102	5.11437	5.91337
ENSG00000077782	FGFR1	fibroblast growth factor receptor 1 [Source:HGNC Symbol;Acc:HGNC:3688]	protein_coding	8	5.60555	5.95513	5.20711	4.59872	5.18706	5.02636	4.93452	5.59276	5.61058	4.98504	5.35755	4.91169	5.15381	5.24603	5.28318	5.27053	4.86987	5.48285	5.36527	4.83188	4.30961	4.74416	4.96625	5.0955	4.52419	5.54689	5.13134	4.80426	4.63807	4.62293	5.54936
ENSG00000077984	CST7	cystatin F [Source:HGNC Symbol;Acc:HGNC:2479]	protein_coding	20	4.36317	4.04789	3.81762	3.72465	4.51349	3.33771	3.34767	3.854	4.53232	2.88166	3.81352	4.03386	4.67243	2.20163	2.56316	2.52857	3.9782	2.34199	2.04614	4.5472	5.13299	4.22419	4.41143	4.28466	5.19456	4.25927	4.1235	5.0036	5.01569	3.51096	4.09001
ENSG00000078043	PIAS2	protein inhibitor of activated STAT 2 [Source:HGNC Symbol;Acc:HGNC:17311]	protein_coding	18	3.34341	2.83996	2.58256	2.49313	2.15704	2.51854	2.72465	2.65764	2.33914	2.52356	2.18903	2.75489	2.35332	2.84599	2.72901	3.48671	2.20163	3.15056	3.5509	3.27053	3.06178	3.12433	3.32769	3.61706	3.01792	3.17473	2.20163	1.50589	3.09085	2.5435	2.76129
ENSG00000078061	ARAF	A-Raf proto-oncogene, serine/threonine kinase [Source:HGNC Symbol;Acc:HGNC:646]	protein_coding	X	4.74578	4.96116	5.13422	4.99186	4.52105	4.13093	4.59096	4.73715	4.71315	4.59276	4.95047	4.77136	4.80478	4.67976	4.54782	4.95838	4.56925	4.97085	4.79909	5.05832	4.83744	4.76924	5.0798	4.67129	4.92505	4.81506	5.27575	4.74308	5.05398	4.77716	4.99277
ENSG00000078070	MCCC1	methylcrotonoyl-CoA carboxylase 1 [Source:HGNC Symbol;Acc:HGNC:6936]	protein_coding	3	3.91648	4.97774	3.91648	4.33771	3.6893	3.65992	3.49057	4.22882	3.58856	4.40735	3.33056	4.06005	4.03738	4.52293	3.56316	4.45746	3.33056	5.06437	3.96347	4.04876	3.88362	3.85599	4.37226	4.42828	3.72683	3.73118	3.7137	2.59694	4.38957	3.75702	4.34554
ENSG00000078124	ACER3	alkaline ceramidase 3 [Source:HGNC Symbol;Acc:HGNC:16066]	protein_coding	11	4.66903	5.33128	4.87578	3.79494	4.44294	3.77294	3.18269	3.83794	4.46009	4.12267	4.14568	3.81147	4.30961	4.73335	4.15785	4.97957	3.61471	4.89772	4.83289	4.13258	4.49442	4.32048	5.50239	4.23189	4.44559	4.28096	4.45681	3.51979	4.35473	3.19692	4.02503
ENSG00000078140	UBE2K	ubiquitin conjugating enzyme E2 K [Source:HGNC Symbol;Acc:HGNC:4914]	protein_coding	4	5.38509	5.91241	5.84046	5.14771	4.91934	5.26379	5.35403	5.61147	5.07339	5.4138	5.40667	4.62176	5.36947	5.4545	5.05007	5.66676	5.1914	5.64703	5.25663	5.36247	5.53574	5.23458	5.37051	5.38578	5.31034	5.75809	4.51223	4.63633	5.0321	5.20789	5.48059
ENSG00000078142	PIK3C3	phosphatidylinositol 3-kinase catalytic subunit type 3 [Source:HGNC Symbol;Acc:HGNC:8974]	protein_coding	18	4.76129	4.7148	5.15218	4.19298	4.56742	5.33128	4.17632	4.82222	4.74846	4.62527	4.81711	4.57107	4.49761	4.97361	4.68201	4.8846	4.41481	4.89045	4.69098	4.94111	4.63981	4.87676	4.53667	4.57592	5.18824	5.04527	4.59216	3.61471	4.46074	4.55643	5.1235
ENSG00000078177	N4BP2	NEDD4 binding protein 2 [Source:HGNC Symbol;Acc:HGNC:29851]	protein_coding	4	1.56071	1.81147	2.01792	0.565597	0.422233	0.495695	0.356144	1.20163	0.925999	1.1635	0.970854	0.739848	1.52105	1.46467	1.66448	1.63227	0.545968	2.1635	1.18903	1.48543	1.54102	1.42223	1.58015	1.66903	1.54102	1.60407	1.12433	0.782409	1.31034	0.925999	1.55582
ENSG00000078237	TIGAR	TP53 induced glycolysis regulatory phosphatase [Source:HGNC Symbol;Acc:HGNC:1185]	protein_coding	12	3.33914	3.71589	4.66107	3.73552	3.22959	3.78241	3.22497	4.75809	3.7137	4.8475	2.64155	3.67016	4.38819	5.4851	4.80219	4.72247	2.57773	4.19061	4.78712	3.89433	2.46205	4.76235	5.0197	4.18349	4.54226	4.70155	2.90881	3.74093	3.13422	3.16511	4.17712
ENSG00000078246	TULP3	TUB like protein 3 [Source:HGNC Symbol;Acc:HGNC:12425]	protein_coding	12	2.22651	1.75702	2.08746	2.01078	1.84398	2.21412	2.24184	2.30159	1.37295	1.79077	1.91839	2.23879	1.93357	2.01436	1.73118	1.94486	1.31615	1.94111	1.88362	2.05658	1.71809	2.24489	1.88753	2.63923	1.26303	2.65535	1.87578	2.03914	1.76977	1.58976	1.97453
ENSG00000078269	SYNJ2	synaptojanin 2 [Source:HGNC Symbol;Acc:HGNC:11504]	protein_coding	6	3.16993	3.33485	3.41954	3.69711	3.76129	3.44095	3.58376	3.66448	3.66903	3.80116	3.97545	3.85798	3.78869	4.0054	4.23573	3.82782	3.89045	3.81967	3.76977	2.57773	3.12267	2.52356	3.95791	3.24641	2.69153	3.60644	2.54844	2.54597	3.29719	3.06178	3.40463
ENSG00000078304	PPP2R5C	protein phosphatase 2 regulatory subunit B'gamma [Source:HGNC Symbol;Acc:HGNC:9311]	protein_coding	14	6.02591	6.03914	6.17093	5.76713	5.96347	6.02215	5.97682	6.14893	6.00854	6.0492	6.00832	5.79961	6.21704	6.36824	6.67525	5.8166	5.74631	5.8485	6.18982	6.18706	6.20105	6.15076	6.33253	6.17632	6.22458	6.10559	5.76288	5.62088	6.13052	6.00854	6.13709
ENSG00000078319	PMS2P1	PMS1 homolog 2, mismatch repair system component pseudogene 1 [Source:HGNC Symbol;Acc:HGNC:9123]	transcribed_unprocessed_pseudogene	7	3.43429	3.70487	4.21723	3.52732	3.62176	3.89336	4.42559	4.06178	4.35685	4.34979	4.18507	3.42089	4.13175	3.64155	3.85499	4.1152	3.7666	3.31615	4.05311	4.11603	3.68706	4.40667	3.92029	4.02768	4.32409	4.43363	4.40871	3.31325	4.20163	4.61176	4.10434
ENSG00000078369	GNB1	G protein subunit beta 1 [Source:HGNC Symbol;Acc:HGNC:4396]	protein_coding	1	7.95222	7.8334	7.77096	7.44626	7.39266	7.38603	7.28475	7.97332	7.99209	7.7086	7.86895	7.37521	7.68152	7.75822	7.80961	7.80271	7.26613	7.71582	7.76135	7.72554	7.72704	7.80755	7.88789	7.78293	7.68769	7.75602	7.4138	6.8874	7.54643	7.43555	7.92961
ENSG00000078401	EDN1	endothelin 1 [Source:HGNC Symbol;Acc:HGNC:3176]	protein_coding	6	1.21412	1.29866	1.51602	1.53107	1	0.903038	1.4957	1.66903	1.25701	1.68257	1.7866	0.831877	1.46467	1.23266	0.695994	1.09085	0.757023	0.464668	1.39506	0	1.13093	0.895303	0.201634	1.45418	1.62293	0.933573	1.30451	2.23573	0.526069	1.03562	1.53107
ENSG00000078403	MLLT10	MLLT10 histone lysine methyltransferase DOT1L cofactor [Source:HGNC Symbol;Acc:HGNC:16063]	protein_coding	10	2.87774	4.06005	3.78764	4.06695	3.14893	4.19535	3.15056	3.84499	3.774	4.48349	3.75168	3.46336	3.33771	4.32121	3.15381	3.74953	2.81147	4.11437	3.45154	4.40395	4.52419	4.30012	4.46467	3.93263	3.77189	4.21568	3.88264	3.11936	3.32337	3.45943	4.04177
ENSG00000078487	ZCWPW1	zinc finger CW-type and PWWP domain containing 1 [Source:HGNC Symbol;Acc:HGNC:23486]	protein_coding	7	2.40054	1.36177	1.87578	1.74846	1.67807	1.79077	0.807355	1.40599	2.83996	1.48027	1.83188	2.75489	1.14405	2.47508	1.70929	2.5509	1.70929	2.04963	2.09424	1.22651	1.57046	0.948601	0.948601	0.799087	1.4489	1.96347	1.39506	0.895303	1.9782	1.73985	1.80735
ENSG00000078618	NRDC	nardilysin convertase [Source:HGNC Symbol;Acc:HGNC:7995]	protein_coding	1	6.29976	6.13853	6.27743	5.78764	5.94439	6.16269	5.93593	6.16571	6.2604	6.03716	6.04832	5.82604	6.11478	6.0955	6.03672	6.16209	5.96855	6.07874	5.9982	5.95838	6.0268	5.95582	5.97108	6.20261	6.0607	6.30834	5.89579	5.59753	5.82731	5.73904	6.19061
ENSG00000078668	VDAC3	voltage dependent anion channel 3 [Source:HGNC Symbol;Acc:HGNC:12674]	protein_coding	8	6.72069	6.84662	6.56285	6.63822	6.71026	6.40565	6.68594	6.64328	6.82146	6.88154	6.7909	6.70833	6.5157	6.62659	6.68846	6.99254	6.41515	6.80284	6.74873	6.84323	6.70833	6.82744	6.68594	6.85947	6.55766	6.91719	6.6499	6.4451	6.78581	6.66534	6.84975
ENSG00000078674	PCM1	pericentriolar material 1 [Source:HGNC Symbol;Acc:HGNC:8727]	protein_coding	8	4.96532	4.91504	4.58916	4.63749	4.32697	4.82069	4.95559	4.85599	4.9331	4.58135	4.7241	4.76765	4.76394	4.91839	5.07039	5.29646	4.59096	5.09803	5.39403	5.44989	5.32517	4.99684	5.142	5.02724	4.8485	4.9472	4.42089	4.74093	4.89336	4.47573	4.93734
ENSG00000078687	TNRC6C	trinucleotide repeat containing adaptor 6C [Source:HGNC Symbol;Acc:HGNC:29318]	protein_coding	17	1.4489	1.21412	1.76977	0.321928	2.58015	0.250962	1	0.495695	0.555816	0.378512	0.367371	0.516015	1.88753	1.98185	1.02148	1.37295	0.31034	2.26003	2.17313	1.08406	1.7866	1.54102	1.31615	1.25096	0.925999	1.36177	1.70929	0.0426443	0.704872	1.46989	1.61353
ENSG00000078699	CBFA2T2	CBFA2/RUNX1 partner transcriptional co-repressor 2 [Source:HGNC Symbol;Acc:HGNC:1536]	protein_coding	20	2.41414	2.23879	2.33342	1.85599	2.46467	2.33628	1.65535	2.32769	2.10769	2.04614	2.04963	1.89142	2.06005	2.07382	2.08746	2.32193	2.23266	2.51096	2.38128	2.33914	2.17632	2.37851	2.28688	2.94486	2.5435	2.63923	1.73118	1.89142	2.01078	1.81967	3.11103
ENSG00000078747	ITCH	itchy E3 ubiquitin protein ligase [Source:HGNC Symbol;Acc:HGNC:13890]	protein_coding	20	4.76394	4.91169	4.99594	3.46858	4.0321	3.64847	3.0036	4.47703	4.28983	3.92505	3.95513	3.39094	4.50271	4.32337	4.60348	4.88655	3.45154	4.74846	4.58496	5.02192	4.96717	4.49506	4.73173	4.83946	6.60333	5.02192	3.70819	3.25852	4.45483	4.21956	4.7366
ENSG00000078804	TP53INP2	tumor protein p53 inducible nuclear protein 2 [Source:HGNC Symbol;Acc:HGNC:16104]	protein_coding	20	3.21878	3.41954	2.92979	2.70266	2.09424	2.22959	2.67582	3.24489	2.55827	2.854	2.98914	2.70929	2.81762	3.32193	3.14568	3.53978	2.84599	3.70598	2.66221	2.74631	2.40871	2.51602	2.9241	3.01257	3.01436	3.05311	3.04614	2.1635	2.87578	2.73118	3.69265
ENSG00000078808	SDF4	stromal cell derived factor 4 [Source:HGNC Symbol;Acc:HGNC:24188]	protein_coding	1	7.98459	8.07189	8.14888	8.05767	7.73207	7.75916	7.96746	8.03755	7.93068	7.93846	8.04707	8.04264	7.81468	7.87431	8.07436	8.04363	8.06021	7.92065	8.14313	7.70549	7.57773	7.78175	7.69391	7.85356	7.82502	7.94427	8.03974	7.73782	7.83504	7.85431	7.90454
ENSG00000078814	MYH7B	myosin heavy chain 7B [Source:HGNC Symbol;Acc:HGNC:15906]	protein_coding	20	1.26903	0	0.0426443	0.0565835	1.31034	1.38405	0.505891	0.201634	0.83996	0.238787	0.659925	1.22651	1.27501	0	0.632268	0.0840643	0.748461	0.124328	0.0143553	1.15704	1.07039	0.790772	0	1.4489	0.163499	0.641546	0.189034	0.137504	0	0.695994	0
ENSG00000078902	TOLLIP	toll interacting protein [Source:HGNC Symbol;Acc:HGNC:16476]	protein_coding	11	6.02126	6.06156	6.34145	5.64587	5.4192	5.51979	4.95606	5.83264	5.17273	6.03122	5.81711	5.84273	5.61029	5.51665	5.46041	6.10936	5.39849	5.84624	5.9855	6.14649	5.42257	6.26997	6.44559	5.99503	5.94134	5.80503	5.70708	6.13853	6.15137	5.90737	6.16591
ENSG00000078967	UBE2D4	ubiquitin conjugating enzyme E2 D4 (putative) [Source:HGNC Symbol;Acc:HGNC:21647]	protein_coding	7	3.56316	4.05398	3.52857	3.64501	3.7845	2.87774	3.43563	3.55336	4.14731	4.19298	3.78764	3.40327	3.77716	3.64731	3.59813	4.07211	3.73227	3.904	4.0197	3.9514	4.22959	3.80632	4.82426	4.47768	4.00809	3.76553	3.66221	3.95327	3.91265	3.88557	3.7866
ENSG00000079101	CLUL1	clusterin like 1 [Source:HGNC Symbol;Acc:HGNC:2096]	protein_coding	18	0	0	3.88655	0	0	0.0840643	3.12763	0	0	0	3.1127	0	0	0.604071	3.39643	0	0	0	2.88362	0	0	3.94205	1.40054	0	0	3.28983	0	0	0.238787	3.83086	0
ENSG00000079134	THOC1	THO complex 1 [Source:HGNC Symbol;Acc:HGNC:19070]	protein_coding	18	3.66903	3.0635	3.35473	3.57046	3.77821	3.91456	3.93923	3.76977	3.84499	3.53107	3.95327	3.7137	3.78136	3.69488	3.1635	4.10852	4.27352	4.19613	3.67356	3.8268	3.39506	3.51979	3.60763	4.10936	4.26754	4.04264	3.78346	3.65421	4.17552	4.15866	3.93168
ENSG00000079150	FKBP7	FKBP prolyl isomerase 7 [Source:HGNC Symbol;Acc:HGNC:3723]	protein_coding	2	1.55582	1.11103	0.565597	2.08406	1.18269	0.887525	2.65992	2.25701	1.14405	2.0072	1.86394	1.67356	2.06695	2.26604	1.76129	1.46467	0.545968	1.58976	1.99277	0.847997	2.58736	1.48027	0.137504	2.3505	2.17313	1.70044	0.443607	2.35614	1.72247	1.64155	0
ENSG00000079215	SLC1A3	solute carrier family 1 member 3 [Source:HGNC Symbol;Acc:HGNC:10941]	protein_coding	5	5.57319	7.1983	6.29149	4.6893	4.4822	4.79338	4.71754	5.52074	4.84449	5.31904	5.1918	5.11312	5.06867	5.3565	5.04002	6.21994	4.57531	6.2902	5.65249	6.87418	5.40599	6.53885	7.0177	6.58616	5.44328	6.29149	5.23688	5.03562	6.58436	5.75302	6.02702
ENSG00000079246	XRCC5	X-ray repair cross complementing 5 [Source:HGNC Symbol;Acc:HGNC:12833]	protein_coding	2	6.72846	6.4759	6.47281	6.16531	6.10978	6.01569	6.2555	6.74698	6.38474	6.4793	6.31723	6.36685	6.54566	6.64587	6.50779	6.76964	6.07895	6.86518	6.54705	6.62556	6.65148	6.57667	6.44907	6.73836	6.59768	6.50684	6.25342	5.81634	6.30542	6.27817	6.68356
ENSG00000079257	LXN	latexin [Source:HGNC Symbol;Acc:HGNC:13347]	protein_coding	3	6.07639	4.69766	5.43062	6.12164	5.91648	5.83086	5.86295	5.94322	5.56499	5.5008	5.58676	5.9465	6.13566	5.70321	5.83238	5.20711	5.18666	5.01881	5.27984	5.03826	5.09043	4.70598	5.21607	5.14037	5.63023	5.44162	5.17672	4.77452	4.65019	4.8515	5.96255
ENSG00000079263	SP140	SP140 nuclear body protein [Source:HGNC Symbol;Acc:HGNC:17133]	protein_coding	2	3.68706	3.41684	3.62293	2.33342	3.73877	4.06781	2.93168	3.40054	4.04701	3.67016	3.76022	3.19219	3.62527	2.52857	4.03386	2.6893	3.68145	2.64155	2.49825	2.27501	3.60881	3.14405	3.8953	2.99095	3.75275	3.29572	2.16672	4.41954	3.36177	4.03386	2.08406
ENSG00000079277	MKNK1	MAPK interacting serine/threonine kinase 1 [Source:HGNC Symbol;Acc:HGNC:7110]	protein_coding	1	6.52231	6.1532	6.15906	5.4266	5.80349	4.90881	5.97131	6.25908	6.44211	5.89069	5.97911	5.65421	6.09276	6.18289	5.96648	6.20574	6.0607	6.07553	6.24375	6.13011	6.40616	5.9542	5.6499	6.13832	6.4494	6.3107	5.58886	5.87332	5.89724	6.13258	5.81506
ENSG00000079308	TNS1	tensin 1 [Source:HGNC Symbol;Acc:HGNC:11973]	protein_coding	2	5.06566	5.13832	5.24413	4.41616	5.67751	5.43263	4.83895	5.01123	5.94673	4.39094	5.10978	5.06221	5.23343	5.05181	5.1297	4.79181	4.73552	4.36177	5.30779	5.35966	5.19022	5.28983	4.80116	5.36422	4.79025	5.80323	3.94298	3.69153	4.49378	4.37016	5.34412
ENSG00000079313	REXO1	RNA exonuclease 1 homolog [Source:HGNC Symbol;Acc:HGNC:24616]	protein_coding	19	3.32193	3.43029	3.85	3.8268	3.30451	5.13093	4.89288	3.9982	3.90785	3.21257	3.61941	3.38267	3.56925	3.81967	3.45154	3.90111	4.17073	3.93263	3.95047	3.52105	4.32625	3.24945	2.9782	3.89142	4.52105	4.20789	3.58856	4.65363	3.38267	3.81967	3.44493
ENSG00000079332	SAR1A	secretion associated Ras related GTPase 1A [Source:HGNC Symbol;Acc:HGNC:10534]	protein_coding	10	5.24031	5.22651	5.04089	4.53978	4.66959	4.8212	4.90545	5.27053	4.51665	4.84649	4.58916	4.75061	5.57259	5.44526	5.34802	5.34518	5.29168	5.36702	5.44294	5.22033	5.30086	5.04439	5.14119	4.80374	5.03738	5.3302	4.87922	4.79129	4.8485	4.8846	4.96486
ENSG00000079335	CDC14A	cell division cycle 14A [Source:HGNC Symbol;Acc:HGNC:1718]	protein_coding	1	1.35614	1.31034	2.0036	1.59932	0.9855	1.1375	1.08406	1.04963	1.15704	0.871844	1.02148	1.1177	1.28096	1.4957	1.26903	1.40599	0.823749	1.53107	1.82375	1.94486	1.57531	1.46989	1.44361	1.1375	1.52607	1.07724	0.333424	0	1.36737	1.49057	1.36177
ENSG00000079337	RAPGEF3	Rap guanine nucleotide exchange factor 3 [Source:HGNC Symbol;Acc:HGNC:16629]	protein_coding	12	2.74631	4.11686	3.81455	2.88557	2.46989	4.20477	3.49442	3.73552	2.72683	3.85699	3.39917	2.9542	2.81147	4.55766	3.25096	4.0321	3.12102	4.42962	3.90207	2.852	2.12763	3.48929	4.48543	3.40735	2.91648	4.04789	2.44626	2.09761	4.21568	3.52482	2.93923
ENSG00000079387	SENP1	SUMO specific peptidase 1 [Source:HGNC Symbol;Acc:HGNC:17927]	protein_coding	12	2.82171	2.54844	2.19849	2.97085	1.66903	1.40599	1.8679	1.926	1.88753	1.64155	1.64616	1.07724	2.22033	2.11103	3.05311	1.9782	1.53107	1.82782	1.98185	2.3505	2.04614	1.72683	1.57046	2.39232	2.72247	2.04264	1.74846	2.07724	2.5656	2.58496	3.17951
ENSG00000079393	DUSP13	dual specificity phosphatase 13 [Source:HGNC Symbol;Acc:HGNC:19681]	protein_coding	10	3.12763	4.29057	3.83188	3.27798	2.66221	3.02503	2.56316	3.31615	2.25096	3.57894	2.77189	4.36807	2.40599	3.89433	3.45549	3.9607	2.87971	4.63749	3.69042	2.53605	2.98914	3.40735	4.65535	3.12928	3.36036	3.80529	2.67129	3.8268	4.0321	2.82985	4.18269
ENSG00000079432	CIC	capicua transcriptional repressor [Source:HGNC Symbol;Acc:HGNC:14214]	protein_coding	19	5.07039	5.20085	5.55459	4.53169	6.25833	4.90929	4.45615	5.03386	5.83036	4.54844	5.33628	4.61648	5.68846	4.88313	5.09592	4.98641	4.72629	5.09803	4.99729	5.51128	5.6522	5.15056	5.26153	5.65163	5.32265	5.37156	5.34518	5.45681	4.95745	5.36457	5.49185
ENSG00000079459	FDFT1	farnesyl-diphosphate farnesyltransferase 1 [Source:HGNC Symbol;Acc:HGNC:3629]	protein_coding	8	5.9148	5.8268	5.77294	6.23093	6.06286	6.02791	5.28059	6.03232	6.0343	6.04352	5.47054	5.51065	5.53636	5.53294	5.38094	6.51586	5.79155	6.13771	5.14405	5.95838	6.36247	5.76394	6.20848	6.08937	6.1336	6.08257	5.91719	6.23668	6.28799	5.54751	5.4165
ENSG00000079462	PAFAH1B3	platelet activating factor acetylhydrolase 1b catalytic subunit 3 [Source:HGNC Symbol;Acc:HGNC:8576]	protein_coding	19	3.69711	3.67469	3.46074	3.83188	4.17552	2.9782	4.34837	3.66789	4.02326	3.61589	3.50462	4.0321	3.04789	3.6792	3.52607	4.45878	4.22959	3.9982	4.06953	3.71809	3.43829	3.90593	4.67016	3.83188	3.8339	3.68257	4.51538	4.19456	4.36387	4.22497	4.30889
ENSG00000079482	OPHN1	oligophrenin 1 [Source:HGNC Symbol;Acc:HGNC:8148]	protein_coding	X	1.84398	1.32769	0.757023	0.575312	1.37851	0.669027	0.389567	1.01436	0.992768	1.37851	0.584963	3	0.970854	0.545968	0.910733	1.03562	0.956057	1.3505	1.12433	1.61824	1.11103	1.08406	0.956057	1.1635	1.47508	0.887525	1.67356	1.33342	0.887525	4.01078	1.23879
ENSG00000079616	KIF22	kinesin family member 22 [Source:HGNC Symbol;Acc:HGNC:6391]	protein_coding	16	3.97636	3.9644	4.26604	4.17552	4.13832	4.54164	3.88166	4.78084	4.22805	4.96023	3.66676	4.12184	3.74953	4.30816	4.32265	4.94017	4.87823	4.80581	4.85748	4.56438	4.10518	4.09761	3.87381	4.55643	4.1819	4.32984	4.18507	4.05224	4.77663	4.50335	4.24336
ENSG00000079691	CARMIL1	capping protein regulator and myosin 1 linker 1 [Source:HGNC Symbol;Acc:HGNC:21581]	protein_coding	6	3.07724	3.04439	2.36177	2.08066	1.94486	1.90304	1.62293	2.65764	3.01792	1.76129	2.11103	2.33056	2.80323	2.46989	2.29278	2.32769	2.30159	2.36737	2.45681	2.488	2.62994	2.44361	2.50335	2.54102	2.73552	2.58015	2.49057	1.72247	2.12433	2.01436	2.852
ENSG00000079739	PGM1	phosphoglucomutase 1 [Source:HGNC Symbol;Acc:HGNC:8905]	protein_coding	1	4.91791	5.60881	5.13175	5.08916	4.8679	5.40259	5.45154	5.34837	4.97591	5.97613	5.28503	5.1914	4.96763	5.79129	5.36632	5.82197	5.22381	6.27333	5.76898	4.78346	4.7939	4.97545	5.62965	4.90014	5.0635	5.25588	4.6311	4.37156	5.40361	5.07639	5.21684
ENSG00000079785	DDX1	DEAD-box helicase 1 [Source:HGNC Symbol;Acc:HGNC:2734]	protein_coding	2	5.07125	5.13586	5.07468	5.15826	5.14853	4.26903	5.28983	5.2502	5.14527	5.16993	5.07639	5.0387	4.94439	5.08576	5.09508	5.42156	4.90014	5.31506	5.23726	5.26454	4.94533	5.1823	4.9397	4.77294	5.28503	4.98413	4.97545	4.31397	5.02192	4.77347	5.15421
ENSG00000079805	DNM2	dynamin 2 [Source:HGNC Symbol;Acc:HGNC:2974]	protein_coding	19	6.88643	6.38785	6.57031	6.04658	6.4596	6.41532	6.26266	6.59857	6.78738	6.30816	6.70058	6.234	6.61043	6.59723	6.65048	6.63125	6.42945	6.75007	6.63183	6.42122	6.58331	6.50224	6.26097	6.57803	6.70943	6.66334	6.19259	6.21432	6.30834	6.43012	6.53652
ENSG00000079819	EPB41L2	erythrocyte membrane protein band 4.1 like 2 [Source:HGNC Symbol;Acc:HGNC:3379]	protein_coding	6	4.82426	5.17353	5.03562	5.56712	5.18309	5.00899	4.84398	5.96324	4.92267	5.4121	5.05441	5.38059	5.07125	5.72656	5.0343	6.40173	3.85599	5.4522	5.52199	5.15623	5.02857	4.79546	5.16269	5.38336	4.54597	5.72738	4.72028	3.25399	4.94064	4.53854	5.38888
ENSG00000079950	STX7	syntaxin 7 [Source:HGNC Symbol;Acc:HGNC:11442]	protein_coding	6	6.27389	6.52293	6.44261	5.43796	5.50843	5.31143	5.1823	6.00697	5.82451	5.57592	5.73742	5.30195	5.89166	5.95187	5.79779	6.45943	4.65191	6.17852	6.2651	6.44907	6.4099	6.32733	6.32912	6.49073	6.39951	6.39695	5.33199	4.76713	6.18824	5.90953	6.42744
ENSG00000079974	RABL2B	RAB, member of RAS oncogene family like 2B [Source:HGNC Symbol;Acc:HGNC:9800]	protein_coding	22	3.36036	4.15947	3.43829	3.53107	4.15543	3.50843	2.97636	3.94673	3.51223	3.59335	3.81044	3.57531	3.58256	3.66448	3.49442	4.03474	3.70598	3.88166	3.57652	3.59694	3.76129	3.37295	3.9644	3.95047	3.91169	3.64616	3.8679	3.49825	3.65878	3.08066	4.27202
ENSG00000079999	KEAP1	kelch like ECH associated protein 1 [Source:HGNC Symbol;Acc:HGNC:23177]	protein_coding	19	5.71452	5.53574	5.41278	5.69237	5.23151	5.19219	5.26416	5.78162	5.38405	5.54164	5.56041	5.72492	5.39643	5.23266	5.33092	5.8339	5.28429	5.52042	5.41718	5.98914	5.31578	5.66931	5.32409	5.8505	5.45746	5.55459	5.7021	5.02857	5.44361	5.70404	5.59813
ENSG00000080189	SLC35C2	solute carrier family 35 member C2 [Source:HGNC Symbol;Acc:HGNC:17117]	protein_coding	20	4.97223	5.01033	5.17193	5.67384	5.73823	5.1639	5.27687	5.29168	5.37156	4.97591	5.39025	5.54689	5.26228	5.15421	5.30342	5.32697	5.32409	5.10978	5.15826	5.29168	5.08534	5.16631	5.12598	4.78188	5.0648	5.34199	5.65449	5.45055	4.91361	5.31325	5.29976
ENSG00000080200	CRYBG3	crystallin beta-gamma domain containing 3 [Source:HGNC Symbol;Acc:HGNC:34427]	protein_coding	3	2.58976	2.75061	2.31034	2.45681	2.75061	2.0635	1.34483	2.32193	2.17313	2.40054	2.07039	1.65992	2.97636	2.61117	2.35332	2.4489	1.69599	2.33342	2.14731	2.70929	2.36737	2.62994	2.38405	2.63923	2.43829	2.7761	1.80323	1.51096	2.37573	2.72465	2.79494
ENSG00000080298	RFX3	regulatory factor X3 [Source:HGNC Symbol;Acc:HGNC:9984]	protein_coding	9	0.687061	1.7866	1.0635	1.36177	1.8953	1.59455	0.83996	1.21412	1.09761	1.45943	2.44361	0.443607	0.516015	0.722466	1.5656	1.03562	0.687061	1.36737	0.918386	0.594549	1.95233	0.495695	0.545968	0.731183	1.01436	1.45943	0.704872	1.29866	1.02148	0.83996	2.27501
[truncated: 12,567 more rows]

## Sheet: DEall_HDVsLD
List of differentially expressed genes in MAMs High Disease vs Low Disease. Filter had been applied to display protein coding genes with adj.p.value < 0.05. LogFC > 0 denotes up in MAMs High Disease; LogFC < 0 denotes down in High Disease. Related to Figure 4H.
[truncated: 13,687 more rows]
