# Supplementary material for: Extracellular matrix educates an immunoregulatory tumor macrophage phenotype found in ovarian cancer metastasis
Source: Nat Commun. 2023 May 15;14:2514. doi: 10.1038/s41467-023-38093-5 (PMC10185550; doi:10.1038/s41467-023-38093-5)
Supplement: Supplementary file 15 — Supplementary data 11 [file 41467_2023_38093_MOESM15_ESM.xlsx]

## Sheet: GenesCluster
Supplementary Dataset 11: List of genes per WGCNA cluster related to Figure 5A
MAM cluster 1	MAM cluster 2	MAM cluster 3	MAM cluster 4	MAM cluster 5	MAM cluster 6	MAM cluster 7	MAM cluster 8	MAM cluster 9	MAM cluster 10	MAM cluster 11	MAM cluster 12	MAM cluster 13
AC090559.1	ABCC4	AAGAB	ABCF1	A2M	AC008012.1	AC011497.2	AC091182.1	ADAM12	ABCC6	ADAMTS10	ADAM28	CD93
ACSL1	ABCC5	AASDHPPT	ACO2	AACS	ACTB	ADPGK	ADGRE5	ADCK2	AC006001.3	ADM	ADAMDEC1	CREM
AGO4	ACOX1	ABCA1	ACP2	ABCB8	ACTG1	AFAP1L1	ANPEP	ALCAM	AC015813.2	AIF1	ADGRE3	DDX3Y
AKNA	AKAP1	ABCB10	AIFM1	ABCG2	ACTR1A	APLP2	APBB1IP	ATP1A1	AC093512.2	AMT	ARHGAP24	EIF1AY
AMZ1	AKR1B1	ABCD3	AIMP2	ABHD12	ADPRH	APP	CALM3	ATP2B4	ACKR3	APBB3	ARID1A	EPOP
AP1B1	ALK	ABCE1	ALG2	AC002401.4	AP5S1	ARF1	CAMK1	C5AR1	ADAM8	ARRDC3	ARL4C	FMNL1
APOL3	ANXA7	ABHD13	APEX1	AC005225.2	APOBEC3B	ARHGAP18	CAPZB	CCND1	ADSS1	CD300E	ARRDC2	HEIH
BIRC3	APOL6	ABHD17B	ARHGAP5-AS1	AC005632.3	ARHGAP1	ATL1	CCDC34	CDK5	AL844908.1	CDKN1A	ARRDC4	KDM5D
CD48	ARL6IP5	ABHD2	ARHGDIB	AC069360.1	ARHGAP10	ATP6AP2	CCND2	CTSL	ALDOA	CEBPE	ASGR2	LGALS2
CD74	ATG4A	ABHD5	ARHGEF10L	ACAA1	ARHGDIA	B3GLCT	CLIC1	DOT1L	ALDOC	CHD3	BCL3	LILRB1
CIITA	ATP6V1C1	ABI1	ARL2	ACAA2	ARPC4	B3GNT5	CTSB	ENTPD1	ALKBH5	CSF1R	BORCS7	LRRC37A4P
CLEC4E	BHLHE41	ABL1	ARMC6	ACAD9	ASPM	CALM1	CYTH4	EZR	AMPD2	CXCL2	CASS4	NAMPTP1
CLEC7A	C20orf194	ABL2	ARPC1B	ACAT1	BIRC5	CD164	DAPK3	FLT1	ANG	CYTIP	CD14	NUP62
CLIC2	CAMK1D	ABR	ASRGL1	ACAT2	CALR	CD276	DIRAS1	GPC4	ANGPTL4	DDIT4	CD1D	PSIP1
CR1	CAMKK2	AC069368.1	ATAD3A	ACO1	CAPNS1	CD36	FABP5	HM13	ANKRD37	DLG4	CD38	RASSF1
CRTC3	CAT	AC091959.3	BLCAP	ACOT2	CCNA2	CDC42SE1	FABP5P7	HSP90B1	AP003071.5	EREG	CD4	RPS4Y1
CSF2RB	CDC42EP3	AC138811.2	BOP1	ACOT7	CCNB1	CLIP4	FCGR3A	IFNLR1	APBB1	FCGR2A	CDK6	SIN3A
CSF3R	CMTR1	AC138932.1	C1QBP	ACP5	CCNB2	CNIH3	FN1	ITPRIP	APMAP	FCGR2C	CDKN2AIP	SLC35E2B
CTSK	CRYBG1	AC241952.1	C7orf26	ACSS2	CCNE2	COL8A2	FSCN1	LGMN	ASPHD1	FOSL2	CEBPD	TMEM203
DAPP1	CTSS	ACADSB	C8orf33	ADCY3	CCNF	COPB1	GPI	LPL	ATP8B2	FZD2	CFP	TRAF1
DDX46	CYB561A3	ACAP2	CARD9	ADH5	CD53	CTNNA1	GREM1	LRRC8A	BAX	G0S2	CIRBP	TSHZ3
DGCR2	CYBB	ACBD3	CCDC50	ADI1	CDC20	DLST	GSN	MT-CYB	BEX3	H1-0	CISD2	TSPYL5
DPYSL2	CYCS	ACBD5	CCT3	ADRA2B	CDC45	DNM2	HK3	MYBPH	BIN1	HSPA7	CLEC10A	TXLNGY
EEF1A1	CYP27A1	ACLY	CCT7	AHCY	CDCA5	DOCK3	ITGA5	P4HB	BMP6	MAP3K7CL	CMKLR1	USP9Y
FAM78A	CYP4V2	ACTR2	CD47	AIFM2	CDCA8	ENPP4	ITGAM	PAQR5	BTG1	MDK	COL23A1	UTY
FKBP5	DAGLA	ACTR3	CD58	AKR1A1	CDK1	ESYT2	ITGB2	PGAM1	BTG3	MET	CRISPLD2	ZBED3-AS1
FPR1	DDB1	ADA2	CLTA	AL035665.1	CENPK	FAF2	ITGB5	PGK1	C12orf75	MYO1G	CROCCP2	ZFY
FXYD6	DDHD1	ADAM10	CLUH	AL121933.2	CENPL	FAM214B	LAPTM5	PHLDA1	C17orf107	NEIL1	CSF2RA
GBP4	DDX52	ADAM17	COQ2	AL138756.1	CENPM	FNBP1L	LDHA	PLEK	CA12	PFKFB4	CXorf21
GIMAP2	DNAJA1	ADAM9	COQ7	AL359183.1	CENPO	GBE1	MATK	PLOD2	CARD19	PILRA	DNAAF2
GPX4	FAM53B	ADAR	CPSF2	AL365295.1	CEP55	GBP1	MMP19	RAC2	CAVIN1	PPP1R35	DNMBP
GSR	FBXO38	ADCY7	CPSF6	ALAS1	CFL1	GLUD1	MS4A4A	RAD51	CCDC151	PRG2	DOK2
GVINP1	FUT4	ADD3	CTSC	ALDH1A1	COMMD4	GOLGA5	MT-CO2	RGS16	CCDC59	SLC2A3	DRAM1
H2BC21	GFM1	ADIPOR1	DBNL	ALDH1B1	COMMD5	HAVCR2	MYL9	RHOA	CCDC80	SOX12	EMP2
HACD4	GLRX	ADSS2	DNAJB12	ALDH4A1	CPT2	HERC4	NES	SELENON	CD72	SRGN	EPB41L3
HLA-DMA	HECTD1	AFF1	DNPH1	ALDH5A1	CYB5R3	IQGAP3	NT5E	SLC1A4	CD86	SSBP2	ETS2
HLA-DMB	HIRA	AFF4	DOLK	ALDH7A1	DCTPP1	ITGB1	PLAUR	SLC43A3	CD99	TCEA2	EVI2A
HLA-DPA1	HS6ST1	AGGF1	DPP3	AMDHD2	DDOST	KTN1	PLP2	SPINT1	CDR2L	THEMIS2	F13A1
HLA-DPB1	IFIH1	AGL	DTD1	AMIGO2	DEGS1	LEPROT	PNP	TBC1D8	CERCAM	TIMP1	FCN1
HLA-DQA1	ISOC1	AGO1	EFHD2	ANAPC5	DLGAP5	LIMA1	PPP1R14B	TPM4	CFAP36	TREM1	FGL2
HLA-DRA	JPT2	AGPAT3	EHD1	ANAPC7	DNAJB11	LIMK1	QSOX1	UBA1	CKAP4	TXNIP	FPR2
HNRNPA1	KCNE3	AGPS	EIF2B3	ANO5	DNAJC8	LMAN1	RHOB	UBTD1	CLDN7	VEGFA	GIMAP1
HS3ST2	KCNJ5	AHCYL1	EIF5A	ANOS1	DNASE1L1	LRRFIP1	SCG5	USP2	CLLU1-AS1	VENTX	GIMAP7
IGFBP4	KDSR	AHCYL2	ELAC2	ANTKMT	DOLPP1	MAN2B2	SH3BGRL3	VIM	COL7A1	VMO1	GIMAP8
IL1R1	LAP3	AHNAK	ELOVL1	ANXA2	DSE	MAPK13	SLC16A3	YWHAH	CP	VSIR	GNG2
INPP5D	LPCAT3	AHR	EMC6	ANXA2P2	E2F1	ME2	SPP1	ZYX	CPNE1	ZFP36	GPR183
IRAK2	LTA4H	AIDA	ERCC8	ANXA5	EHD4	MESD	STX4		CPQ		HLA-DOA
ISCU	MAP4K4	AK3	ESRRA	AOC1	EIF4A1	MORF4L2	TIMP3		CRACR2B		HRH2
JAML	MBNL3	AKAP11	EVI5L	AP000547.3	EIF4G1	MRE11	TLN1		CRIP1		HSPA1B
LACC1	MPP7	AKAP13	EWSR1	AP002990.1	EIPR1	MSR1	TMED9		CSNK2B		HTR7
LILRA5	NAA20	AKIRIN1	EXOG	AP5B1	EMC10	MYO1E	TRIP6		CXCL3		IFITM3
LILRB5	NAB1	AKT3	FEM1A	APOC1	ESCO2	MYOF	TUBA1A		CXCL5		IFNAR2
LRRK2	NBPF1	AL390728.4	FPR3	APOL1	FAM111B	NACC1	TUBB3		DCHS1		IFNGR2
LYZ	NCK1	AL591684.2	FUS	APOL2	FEN1	NCAPG2	UPP1		DDAH2		IL10RA
MARCKS	NCR3LG1	AL591806.3	GAPT	ARHGEF28	FUCA2	NEK6			DGUOK		IL13RA1
MPEG1	NIPAL2	ALDH1L2	GLYCTK	ARSB	GALNS	NOMO1			DNAH17-AS1		ITGA2B
MVB12B	NIPSNAP2	ALKBH8	GMIP	ARSD	GCSH	NPC1			DNAJB5		KANSL3
NADK	NLN	AMMECR1L	GOT2	ATG7	GTSE1	NUMB			DPCD		KCNAB1
NBN	NMRK2	AMPD3	GTF3C6	ATP10A	H2AX	PANX1			DPP4		KLF13
NFAM1	OAS3	ANAPC1	H2AC6	ATP1B1	HAT1	PAPSS1			DUSP1		KRCC1
NFKBIE	OSBPL1A	ANKFY1	H2BC12	ATP5F1A	HJURP	PDIA3			DUSP4		LILRA1
P2RY2	OSGIN2	ANKHD1	HCK	ATP5F1B	HNRNPL	PEA15			DUSP6		LILRB2
P2RY8	PAQR8	ANKIB1	HDGF	ATP5MC3	HNRNPU	PGM2			EAF2		MAEA
PDE4DIP	PEPD	ANKRD13A	HNRNPAB	ATP5PB	HSP90AA1	PGM2L1			EFEMP2		MARCHF1
PIK3R5	PHACTR1	ANKRD13C	HNRNPDL	ATP6AP1	HSPA5	PIK3AP1			EFL1		ME1
PLA2G2D	PLCL1	ANKRD40	HNRNPM	ATP6V0C	HSPD1	PKM			EGLN3		METTL7A
PLEKHG3	PLXNA1	ANKRD50	HPS6	ATP6V0D1	KCNK13	PPP2R3A			EMILIN1		MID1IP1
PPP1R9B	PNPT1	ANKRD52	HSD17B10	ATP6V1F	KIF11	RASGEF1B			ENO2		MOB3C
PSTPIP2	PPARGC1B	ANKS1A	HSPE1	ATP9A	KIF4A	REEP5			FAH		MYCL
PTGER2	PRDX1	ANO6	HTATSF1	AVEN	KPNA2	RSPH3			FAM20A		NCF1B
PXK	PRMT6	AP1AR	ICAM1	BAK1	LANCL2	SCARB2			FAM20C		NCF1C
RASSF2	PRXL2B	AP1G1	IMMT	BCAR3	LCP1	SEMA3C			FLOT1		NFKB2
RGL1	PSAP	AP1S2	INO80C	BCL2L1	MAPKAPK3	SEPTIN7			GAPDH		NFKBIA
RHOU	RAB42	AP2B1	IRF1	BDH1	MCM3	SH3BP5			GBP2		NKG7
RILPL2	RBM3	AP3B1	ISOC2	BEND3P2	MCM6	SLC39A10			GIPC3		NLRC4
SCIMP	RCBTB1	AP3M1	ITPA	BLOC1S2	MELK	SPATA13			GNA15		NLRP3
SERPINF1	RCC2	AP4E1	KARS1	BLVRA	MIPEP	SPOCD1			GNB2		NOTCH2NLA
SETD1B	REPIN1	AP5M1	L3MBTL2	C11orf45	MKI67	SRP54			GRIPAP1		OAZ2
SGPP2	RHOQ	APC	LFNG	C12orf4	MTHFD1	STBD1			HAUS8		PDCD1LG2
SLAMF7	RIOX1	API5	LYRM2	C1orf115	MYBL2	STT3A			HCFC1R1		PDK4
SLC2A6	RPS6KA4	APOOL	MAT2A	C1orf43	MYH9	TIMP2			HCST		PLIN2
SLC38A1	SAMD9L	APPBP2	MICAL2	CAB39L	MYO1D	TMBIM1			HMG20B		PNRC1
SLC9A9	SAMHD1	APPL1	MOCS2	CADM1	NCAPG	TMEM43			HSPA6		PRDM2
SLCO3A1	SC5D	ARCN1	MRGPRF	CAMK2D	NDC80	TNFSF14			ICAM5		PRPF38B
SOD2	SCARB1	AREL1	MRPL12	CAPG	NIT2	TNS3			IGF2BP2		PTAFR
ST3GAL1	SHLD2	ARFGEF2	NAPA	CAPN1	OXCT1	YWHAQ			IGFBP6		PTGIR
STARD13	SLC18B1	ARHGAP21	NCOA5	CARD14	PCK2	ZMIZ1			IGSF9		RCSD1
TALDO1	SLC25A3	ARHGAP31	NDUFS6	CASP7	PCLAF	ZNF281			ILK		RELT
TBC1D14	SLC35A5	ARHGAP35	NFKBIB	CC2D1B	PCNA				ITGB7		SAFB
TBC1D2B	SLC35E3	ARHGAP5	NME1	CC2D2A	PDIA4				JUNB		SAMSN1
TCN2	SLC7A1	ARHGEF11	NOL6	CCNA1	PDIA6				JUND		SCARF1
TJP2	SNN	ARHGEF12	NOLC1	CCRL2	PIMREG				KDM1A		SELENOP
TLR5	SNX12	ARHGEF18	NOP16	CCT5	PLK1				LAMB1		SELPLG
TMEM170B	SOWAHC	ARID1B	NR1H3	CD300LF	PMM2				LAT		SEMA4A
TNFAIP2	SPARC	ARID2	NUP93	CD320	PRR11				LINC01270		SEMA6B
TNFSF13B	SQSTM1	ARL13B	PARK7	CD59	PSMB5				LRRC32		SIRPB2
VAV2	SRSF2	ARL15	PARP12	CD81	PSPH				LUCAT1		SLC43A2
WBP1L	STAT1	ARL2BP	PARVG	CD9	RND3				MAGED1		SLC46A1
ZBED1	STEAP3	ARL5A	PATZ1	CDCA2	RPN1				MAGED2		SMAP2
	STRAP	ARL5B	PDCD5	CDH1	RPN2				MALAT1		ST8SIA4
	STS	ARL6IP1	PDCL3	CEBPA	RPUSD1				MAP1S		STK11
	SUCNR1	ARL8B	PFN1	CEP70	RRM2				MAP3K10		TAMALIN
	TAGAP	ARNTL2	PLAAT3	CES1	RUVBL1				MAPRE3		TBX21
	TFEC	ARPC5	PLEKHO2	CHD1L	SDF2L1				MARCHF9		TCF4
	TMEM138	ARPP19	PPRC1	CHD9	SEC61A1				METRNL		THBS1
	TOM1L2	ARRB1	PRADC1	CHMP3	SLC39A1				MFSD12		TLE4
	TOR3A	ASAH1	PRKAG1	CIR1	SPATS2L				MIF		TMEM119
	TPCN2	ASAP1	PSMA3	CITED2	TBCB				MIR210HG		TMEM121B
	TRAF7	ASB6	PSMA4	CLEC6A	TCF19				MISP3		TMOD2
	TRIM14	ASB7	PSMB10	CLMP	TCTA				MMP1		TNFAIP8
	TRIM26	ASB8	PSMB7	CLN6	TDRD7				MMP7		TNFRSF1A
	TRIM47	ASH1L	PSMC4	CLPTM1	THADA				MTMR9LP		TNK2
	TTYH2	ASPH	PSMD1	CLSPN	TM4SF19				NDRG1		TOB2
	TTYH3	ASXL2	PSMD7	COA7	TNFAIP8L3				NELFE		TPCN1
	UBR3	ATE1	PSME2	COL6A1	TOP2A				NIBAN2		TRIM4
	UNC50	ATF1	PSPC1	COL6A2	TPX2				NR4A1		TRIT1
	USP13	ATF2	PTGES2	COMMD7	TUBA1B				OAZ1		WAS
	VOPP1	ATF6	PTPN18	COPG2	TUBA1C				P4HA1		WTAP
	WARS1	ATF7IP	PUF60	COPRS	TUBB				P4HTM		XPO6
	WSB2	ATG13	PYURF	COPS7A	TUBB4B				PCGF2		ZBTB18
	ZC3H7B	ATG2B	RANGRF	CORO1B	TUBB6				PCOLCE2		ZFP36L1
	ZFYVE26	ATL2	RCC1L	CPE	TYMS				PDGFB		ZNF22
	ZNF124	ATP11A	RELB	CRTAM	UBASH3B				PDPN		ZNF629
	ZNF316	ATP11B	RHBDD3	CRYZL2P	UBE2C				PDZD7		ZSWIM4
	ZNF589	ATP13A3	RNH1	CSRP1	UHRF1				PFKP
		ATP2A2	RPS19BP1	CTSD	VCP				PHC2
		ATP6V0A2	RRS1	CTTN	VPS18				PLEKHO1
		ATP6V1A	RUFY3	CXCR1	WDR1				PLXNB2
		ATP6V1B2	SDHC	CXCR2	WWP2				PMM1
		ATP7A	SELENOS	CYB5A	YWHAB				PNKD
		ATRN	SERPINA1	CYTL1	ZDHHC16				POLD1
		ATXN7L3B	SFPQ	DAG1	ZNF367				PPBP
		AZI2	SLC19A1	DAP	ZWINT				PPP1R15A
		AZIN1	SLC25A12	DARS2					PPP1R3G
		B4GALT5	SLC25A38	DAZAP1					PPP2R5B
		BACH1	SLC27A4	DBI					PPP4C
		BAG4	SLC35C1	DCSTAMP					PRKCSH
		BAG5	SLC39A3	DDX11L2					PRSS53
		BAZ1B	SLCO2B1	DEXI					PYGL
		BCAT1	SMIM12	DGLUCY					RAB13
		BCL2	SNHG12	DHCR24					RAB33A
		BCL2L13	SPAG7	DIMT1					RAB34
		BCLAF1	SPRYD4	DMWD					RABAC1
		BCOR	SRM	DNAJC9					RCBTB2
		BDP1	SRSF3	DNASE2					RGCC
		BECN1	TAF9	DNASE2B					RHOC
		BFAR	TARS1	DOCK11					RNASE1
		BICD2	TIMM13	DOK3					RNASET2
		BICRAL	TIMM23	DTX4					RNF181
		BIRC2	TK2	DUSP13					ROBO3
		BLOC1S6	TLR7	DUSP2					RRAS
		BMI1	TMCO4	ECHS1					RTN4RL2
		BMP2K	TMEM185B	EFR3B					RUBCNL
		BMPR2	TMEM250	ENOSF1					S100A10
		BMT2	TNFSF13	EPDR1					SAT1
		BNIP2	TP53RK	EPHX4					SDC2
		BPNT2	TRMT2B	ETNK2					SEC62
		BRCC3	TRMT61A	F8A3					SEZ6L2
		BRD4	TSEN15	FAIM					SF3B2
		BROX	TSR2	FAM136A					SFXN3
		BRPF3	UBE2L3	FARP1					SHKBP1
		BTAF1	UPF2	FBXW5					SLAMF9
		BTBD1	URM1	FDX1					SLC11A1
		BTBD7	VASH1	FGD5					SLC25A19
		BTBD9	WDR77	FHL1					SLC26A6
		BTF3P7	WDR81	FKBP1A					SLC35B2
		C11orf54	YKT6	FRMD4A					SMIM3
		C11orf58	ZNF777	FXN					SMOX
		C16orf72		G6PD					SPAG4
		C17orf80		GALNT12					SRSF9
		C18orf25		GBA					STAC2
		C1GALT1		GBP3					STK10
		C1orf109		GET3					STX1A
		C2orf69		GGCT					SULF2
		C5orf15		GHITM					SYT11
		C5orf22		GLB1					TAGLN2
		C5orf24		GLRX2					TBXA2R
		C5orf51		GM2A					TCEAL9
		C6orf120		GNG12					TGFB1
		CAB39		GOLGA7B					THBD
		CACUL1		GON7					TMEM51
		CALU		GPAT2					TPI1
		CAMSAP1		GPAT3					TRIP10
		CAMSAP2		GPD1					TSC22D3
		CANX		GPR143					TUBA4A
		CAPN7		GPR34					TUBG2
		CAPRIN1		GPX7					TXNDC12
		CAPZA1		GRAMD1B					UBALD2
		CAPZA2		GRAP					UNC45A
		CARNMT1		GRN					VAMP5
		CASC3		GSG1					VCAN
		CASP10		GSTK1					WBP1
		CASP2		GSTM4					XYLT2
		CASP3		HACD1					YPEL3
		CASP8AP2		HACD3					ZNF385A
		CBFB		HADH					ZNF395
		CBL		HAMP					ZNF467
		CCDC125		HCAR3					ZNF703
		CCDC186		HEBP1
		CCDC43		HES2
		CCDC47		HES6
		CCDC6		HIBCH
		CCNC		HMGN3
		CCNG2		HMOX2
		CCNJ		HPGD
		CCNK		HSP90AB1
		CCNT1		HSPA8
		CCNT2		HTRA4
		CCNYL1		IFI30
		CCP110		IFIT3
		CCPG1		IGF2R
		CCSAP		IGSF6
		CCSER2		IMP3
		CD2AP		INPP5A
		CD46		ITFG1
		CD84		ITGA3
		CDC27		ITGA6
		CDC40		ITGAL
		CDC42		ITPK1
		CDC42BPA		KCNA2
		CDC42BPB		KCNJ2
		CDC42SE2		KCTD5
		CDC5L		KIAA0930
		CDC73		KIF18B
		CDK12		KIF21A
		CDK8		KRT8P45
		CDV3		LAMP1
		CDYL		LDHB
		CDYL2		LETM1
		CELF2		LGALS3
		CEP170		LGALS9
		CEP57		LILRA2
		CERK		LINC00504
		CERS6		LINC01010
		CERT1		LINGO1
		CFAP97		LPAR3
		CGGBP1		LRP3
		CHMP2B		LTV1
		CHP1		LYRM4
		CHRAC1		M6PR
		CHST11		MACROH2A2
		CHUK		MAFF
		CIAO1		MANEAL
		CILK1		MAP3K11
		CIPC		MAPKAP1
		CLASP2		MARS2
		CLCN3		MAZ
		CLCN5		MBD4
		CLCN6		MBOAT1
		CLDN12		MCCC1
		CLINT1		MCM2
		CLIP1		MCOLN1
		CLK4		MCOLN3
		CLPX		MCRS1
		CMPK1		MDH1
		CMTM6		MFN1
		CMTR2		MFSD11
		CNOT11		MGLL
		CNOT2		MGST1
		CNOT4		MGST2
		CNOT6L		MICALL1
		CNST		MID2
		CNTLN		MIR3142HG
		COG5		MLKL
		COG6		MMADHC
		COPA		MNDA
		COPS2		MPC1
		CORO1C		MREG
		CPD		MRPL18
		CPEB2		MRPL37
		CPEB4		MRPS15
		CPM		MSH2
		CPNE3		MSRA
		CPOX		MSRB1
		CPSF7		MTCH2
		CPT1A		MTMR14
		CREB1		MTOR
		CREB3L2		MYD88
		CREBL2		MYO6
		CREBRF		NAGLU
		CREBZF		NANOS1
		CRK		NCAPH
		CRKL		NDFIP2
		CRY1		NDUFA9
		CRYBG3		NDUFAF1
		CS		NDUFAF6
		CSDE1		NDUFB8
		CSNK1A1		NECTIN4
		CSNK1G1		NEU1
		CSNK2A1		NLRP2
		CSTF1		NMI
		CTDSPL2		NMT1
		CTNNB1		NOL12
		CTNND1		NOP14
		CTR9		NPTXR
		CTSO		NRBP1
		CTTNBP2NL		NSMAF
		CUL2		NUDT14
		CUL4A		NUDT16L1
		CUL4B		NUDT19
		CYB561D1		NUP210
		CYLD		OAT
		CYP51A1		OPTN
		CYRIB		OSBP2
		DAB2		OXER1
		DAPK1		P2RY1
		DAZAP2		PADI2
		DBT		PAIP1
		DCAF1		PARP9
		DCAF12		PBDC1
		DCAF5		PBK
		DCK		PBX3
		DCTD		PCCB
		DCTN4		PCYT2
		DCUN1D1		PDCL
		DDHD2		PDE3B
		DDI2		PDGFRA
		DDX17		PEBP1
		DDX21		PEX14
		DDX3X		PGAP6
		DDX5		PGM1
		DDX6		PHB
		DENND4C		PHYH
		DENND5B		PI4K2A
		DENR		PIR
		DESI2		PISD
		DHX15		PITRM1
		DHX29		PKD1L1
		DHX33		PLA2G15
		DICER1		PLA2G7
		DIDO1		PLBD1
		DIP2B		PLD6
		DIPK2A		PLXDC2
		DIS3		PNPLA3
		DIS3L		PODXL
		DLAT		POLA1
		DLD		POLR2L
		DLG1		POLR3K
		DNAJA2		PON2
		DNAJB14		POR
		DNAJB9		PPARG
		DNAJC10		PPIC
		DNAJC13		PPP1R37
		DNAJC3		PPP2R1A
		DOCK4		PPT1
		DOCK8		PRCP
		DOP1B		PRELID1
		DPP8		PREP
		DPYD		PRKCD
		DR1		PSEN2
		DSC2		PSMA7
		DTD2		PSMD14
		DTX3L		PTPDC1
		DUSP3		PTPMT1
		DYNC1LI2		PTRHD1
		DYRK1A		PTTG1IP
		DYRK2		PTX3
		E2F3		PUDP
		E2F6		QPCT
		EAF1		RAB32
		EBLN3P		RAB38
		ECD		RAB3IL1
		ECHDC1		RAB5IF
		ECPAS		RAD51AP1
		ECT2		RAN
		EDEM1		RAPGEF3
		EDEM3		RASGRF1
		EEA1		RASL11B
		EFCAB14		RASSF4
		EFR3A		RASSF8-AS1
		EID1		RBP4
		EIF2AK2		RCL1
		EIF3A		RDH10
		EIF4A2		RGS20
		EIF4B		RHOBTB2
		EIF4EBP2		RMDN3
		EIF4G2		ROR1-AS1
		EIF4G3		RPS6KA1
		ELAVL1		RPS6KL1
		ELF1		RSU1
		ELK1		RTN4R
		ELK4		SAE1
		ELOA		SAMM50
		ELOVL5		SASH3
		EML4		SCO1
		ENTPD5		SCPEP1
		EP300		SDC4
		EPAS1		SDHB
		EPB41		SERPINB1
		EPC2		SGCB
		EPG5		SIGLEC15
		EPRS1		SIGMAR1
		EPS15		SIRT2
		ERAP1		SLC17A5
		ERBIN		SLC25A10
		ERC1		SLC25A33
		ERLEC1		SLC25A5
		ERLIN1		SLC26A11
		ERLIN2		SLC29A3
		ETF1		SLC2A8
		ETNK1		SLC31A1
		ETV3		SLC35F2
		EXOC2		SLC45A3
		EXOC4		SLC47A1
		EXOC5		SLC48A1
		EXOC8		SLC66A1
		FAM102B		SLIT3
		FAM120A		SMAD6
		FAM160B1		SMIM7
		FAM168B		SMS
		FAM199X		SMYD2
		FAM20B		SNCA
		FAM210A		SNX10
		FAM3C		SNX3
		FAM3C2		SORT1
		FAM53C		SOWAHD
		FAM91A1		SPPL2A
		FAN1		SPTBN2
		FAR1		SRPRB
		FBXL14		SRSF6
		FBXL3		ST6GALNAC4
		FBXL4		ST7
		FBXO11		STK39
		FBXO28		STMN1
		FBXO30		STRBP
		FBXO41		STRIP2
		FBXO9		SUMF2
		FBXW11		SUSD1
		FBXW2		SYS1
		FCF1		TAP1
		FCHO2		TAPBPL
		FECH		TBC1D2
		FEM1C		TBC1D4
		FGD4		TBC1D7
		FGD5-AS1		TEX2
		FGD6		TFEB
		FGFR1OP2		TGM2
		FMO5		THEM6
		FNBP1		TIMM17A
		FNDC3A		TM7SF3
		FNDC3B		TMC6
		FNIP1		TMEM104
		FNIP2		TMEM131L
		FOXJ2		TMEM147
		FOXN2		TMEM192
		FOXN3		TMEM243
		FOXP1		TMEM251
		FRMD4B		TMEM63A
		FRS2		TMEM86A
		FRYL		TOMM40
		FTX		TP53I11
		FUBP3		TP53I3
		FYCO1		TPD52L1
		FYTTD1		TPRG1L
		G3BP1		TRIM21
		G3BP2		TRIR
		GABPA		TRMT6
		GALC		TRPV2
		GALNT1		TSPAN12
		GALNT10		TSPAN17
		GALNT4		TSPO
		GALNT7		TTC1
		GAPVD1		TTC39B
		GAS2L3		TUBB2A
		GAS7		TXNDC9
		GASK1B		UAP1L1
		GATAD2B		UBB
		GBF1		UNC13B
		GDI2		UNG
		GFM2		UQCRC2
		GGA2		UROS
		GGA3		VAT1
		GID4		VDAC1
		GIGYF2		VPS29
		GIT2		VSIG10
		GK		WDR62
		GLS		WDR83
		GLYR1		YIF1B
		GMFB		ZDHHC3
		GNA13
		GNAI3
		GNAQ
		GNB1
		GNB4
		GNPTAB
		GNS
		GOLGA4
		GOLGA7
		GOLIM4
		GOLM2
		GOLPH3
		GOPC
		GORASP2
		GPATCH2L
		GPATCH8
		GPD2
		GPNMB
		GPR107
		GPRIN3
		GRK3
		GSDME
		GSE1
		GSK3B
		GSTCD
		GTF2A1
		GTF2E1
		GTF2H1
		GTF2H3
		GTF2I
		GTF2IP4
		GTF3C3
		GTF3C4
		GXYLT1
		HACD2
		HADHB
		HAUS2
		HAUS6
		HBS1L
		HEATR1
		HEATR5A
		HEATR5B
		HECA
		HEG1
		HELZ
		HERC1
		HERC3
		HERC6
		HFE
		HGSNAT
		HIC2
		HIF1A
		HIGD1A
		HINT3
		HIPK1
		HIPK2
		HIPK3
		HMGCR
		HMGCS1
		HNRNPA2B1
		HNRNPF
		HNRNPH1
		HNRNPH2
		HNRNPK
		HNRNPR
		HNRNPUL1
		HOOK3
		HP1BP3
		HPS4
		HPS5
		HS2ST1
		HSD17B12
		HSPA13
		HSPA9
		HSPH1
		IBTK
		ICE1
		ICMT
		IDE
		IDH1
		IDH3A
		IDI1
		IDS
		IFNAR1
		IKZF1
		IL17RA
		IL6ST
		ILF3
		IMPA1
		IMPACT
		INO80D
		INPP4A
		INTS2
		IPMK
		IPO5
		IPO7
		IPO8
		IQSEC1
		IRF8
		ITCH
		ITGAV
		ITPKB
		ITPR2
		ITPRIPL2
		ITSN2
		JAK1
		KAT2B
		KAT6A
		KBTBD2
		KCMF1
		KCTD10
		KCTD12
		KCTD20
		KCTD3
		KCTD7
		KCTD9
		KDM1B
		KDM2A
		KDM4A
		KDM5C
		KHDRBS1
		KHNYN
		KHSRP
		KIAA0232
		KIAA0513
		KIAA1109
		KIDINS220
		KIF13B
		KIF1B
		KIF21B
		KIF2A
		KIF3B
		KIF5B
		KLHDC10
		KLHL12
		KLHL15
		KLHL2
		KLHL20
		KLHL28
		KLHL42
		KLHL5
		KLHL6
		KLHL9
		KMT2C
		KMT2E
		KMT5B
		KPNA3
		KPNA4
		KPNA6
		KPNB1
		KRAS
		KRIT1
		LACTB2
		LAMP2
		LANCL1
		LARP1
		LARP1B
		LARP4
		LARP4B
		LATS1
		LATS2
		LCP2
		LEMD3
		LGALS8
		LIG4
		LIMS1
		LIN54
		LIN7C
		LIPA
		LITAF
		LMBRD2
		LMTK2
		LNPEP
		LNX2
		LONP2
		LONRF3
		LPIN1
		LPIN2
		LPXN
		LRCH1
		LRPPRC
		LRRC58
		LRRC8C
		LSM14A
		LTN1
		LUZP1
		LY75
		LYN
		LYPLA1
		LYSMD3
		LYST
		MAGT1
		MALT1
		MAML2
		MAN1A1
		MAN1A2
		MAN2A1
		MAN2A2
		MANEA
		MAP2K4
		MAP3K1
		MAP3K2
		MAP3K20
		MAP3K5
		MAP3K7
		MAPK1
		MAPK14
		MAPK6
		MAPK9
		MAPRE1
		MARCHF7
		MARF1
		MAVS
		MBNL1
		MBNL2
		MBP
		MBTPS2
		MCCC2
		MCTP1
		MDFIC
		MDM2
		MED1
		MED13
		MED13L
		MED23
		MEF2A
		MEGF9
		MEX3C
		MFSD1
		MFSD14A
		MFSD14B
		MGA
		MGAT2
		MGAT4A
		MIA2
		MIB1
		MICB
		MIDEAS
		MIEF1
		MIER1
		MIER3
		MIGA1
		MITF
		MMD
		MOB1A
		MOB1B
		MON1B
		MON2
		MORC3
		MORF4L1
		MOSPD2
		MPP5
		MR1
		MRTFB
		MSANTD4
		MSL2
		MSN
		MT-ND5
		MTDH
		MTF1
		MTF2
		MTHFR
		MTM1
		MTMR1
		MTMR10
		MTMR12
		MTMR2
		MTMR6
		MTPN
		MTR
		MTREX
		MYO5A
		MYSM1
		N4BP2
		NAA15
		NAA16
		NAA50
		NABP1
		NACC2
		NADK2
		NAF1
		NARS1
		NAV1
		NBPF12
		NBPF26
		NBR1
		NCBP1
		NCEH1
		NCKAP1L
		NCL
		NCOA1
		NCOA2
		NCOA3
		NCOA4
		NCOA6
		NCOA7
		NDC1
		NDFIP1
		NDST1
		NDUFA5
		NDUFS1
		NECAP1
		NEK7
		NEU3
		NF1
		NF2
		NFAT5
		NFATC3
		NFE2L1
		NFE2L2
		NFIC
		NFKB1
		NFX1
		NFYA
		NHLRC2
		NIBAN1
		NIN
		NIP7
		NIPA1
		NMD3
		NONO
		NOP9
		NORAD
		NOTCH2
		NPAT
		NPL
		NPLOC4
		NR1D2
		NR2C1
		NR2C2
		NR3C1
		NRAS
		NRIP1
		NSD1
		NSD2
		NSF
		NT5C2
		NUB1
		NUBPL
		NUDT4
		NUFIP2
		NUP153
		NUP160
		NUP43
		NUP58
		NXT2
		OBI1
		OCRL
		OGFRL1
		OGT
		OPA1
		OSBP
		OSBPL11
		OSBPL8
		OSBPL9
		OSTM1
		OTUD4
		OTUD6B
		P2RX7
		PABPC1
		PACSIN2
		PAFAH1B2
		PAK2
		PALB2
		PALM2AKAP2
		PAN3
		PAPOLA
		PARP11
		PARP14
		PARP4
		PARP8
		PATL1
		PAXIP1
		PBRM1
		PCBP1
		PCF11
		PCGF5
		PCMTD2
		PCNP
		PCYOX1
		PCYT1A
		PDCD4
		PDCD6IP
		PDE12
		PDP1
		PDPK1
		PDS5A
		PDXDC1
		PDZD8
		PEAK1
		PECAM1
		PELI1
		PER3
		PEX13
		PEX19
		PGD
		PGGT1B
		PGRMC1
		PHACTR2
		PHC3
		PHF2
		PHF20L1
		PHF3
		PHF6
		PHLPP2
		PHTF2
		PI4K2B
		PIAS1
		PICALM
		PIGA
		PIGN
		PIK3C2A
		PIK3CA
		PIK3CD
		PIK3CG
		PIK3R1
		PIKFYVE
		PIP4K2A
		PIP4K2B
		PIP5K1C
		PITPNB
		PJA2
		PKD1P1
		PKD2
		PKN2
		PLAGL1
		PLAGL2
		PLBD2
		PLEKHA2
		PLEKHA3
		PLEKHA8
		PLEKHB2
		PLEKHF2
		PLEKHM3
		PLPP3
		PLSCR1
		PLXNC1
		PNPLA8
		PNRC2
		POGK
		POLR2B
		POLR3A
		POM121
		POM121C
		POP1
		PPARA
		PPFIA1
		PPHLN1
		PPIP5K1
		PPIP5K2
		PPM1A
		PPM1B
		PPM1D
		PPM1L
		PPP1CB
		PPP1CC
		PPP1R10
		PPP1R15B
		PPP1R3D
		PPP1R8
		PPP2CB
		PPP2R5E
		PPP3CA
		PPP3R1
		PPP4R1
		PPP4R2
		PPP4R3B
		PPP6C
		PPP6R3
		PPTC7
		PRDX3
		PRELID3B
		PREPL
		PRKAA1
		PRKACA
		PRKAR1A
		PRKAR2A
		PRMT9
		PRNP
		PROSER1
		PRPF18
		PRPF4B
		PRPF8
		PRPS2
		PRR14L
		PRRC2B
		PSD3
		PSEN1
		PSMD10
		PSMD11
		PSME3
		PTAR1
		PTBP1
		PTBP3
		PTER
		PTP4A1
		PTPN11
		PTPN12
		PTPN23
		PTPRC
		PTPRJ
		PUM1
		PUM2
		PURB
		PXN
		QKI
		R3HDM1
		RAB10
		RAB11FIP1
		RAB11FIP2
		RAB14
		RAB22A
		RAB29
		RAB39A
		RAB3GAP1
		RAB3GAP2
		RAB43
		RAB5A
		RAB5B
		RAB6A
		RAB7A
		RAB8B
		RABEP1
		RAD21
		RAD23B
		RAD50
		RALB
		RALGAPB
		RANBP10
		RANBP2
		RANBP6
		RAP1A
		RAP1B
		RAP2A
		RAP2B
		RAPGEF1
		RAPGEF6
		RARS1
		RASA1
		RASAL2
		RASSF3
		RASSF5
		RASSF8
		RBAK
		RBBP4
		RBBP5
		RBBP9
		RBM12
		RBM12B
		RBM14-RBM4
		RBM15
		RBM26
		RBM27
		RBM33
		RBM41
		RBM47
		RBM7
		RBMX
		RBSN
		RC3H1
		RC3H2
		RCOR1
		RDX
		RECQL
		REEP3
		REL
		RELL1
		REST
		RFK
		RFX5
		RFX7
		RGPD8
		RHOT1
		RIC1
		RIF1
		RIOK3
		RIPK2
		RIT1
		RLIM
		RMI1
		RMND5A
		RNASEL
		RNF103
		RNF11
		RNF111
		RNF13
		RNF14
		RNF168
		RNF169
		RNF170
		RNF20
		RNF216
		RNF38
		RNF4
		RNF41
		RNF6
		RNGTT
		RNPC3
		ROCK1
		ROCK2
		RP2
		RPE
		RPRD1A
		RPRD2
		RPS6KA3
		RPS6KC1
		RREB1
		RRM2B
		RRN3
		RRP1B
		RSBN1
		RSRP1
		RTL5
		RTN3
		SACM1L
		SAMD8
		SAMD9
		SAP130
		SART3
		SASH1
		SBNO1
		SCAF11
		SCAF8
		SCAMP1
		SCP2
		SCRN3
		SCYL2
		SDAD1
		SDCBP
		SDE2
		SDHD
		SEC14L1
		SEC22B
		SEC22C
		SEC23A
		SEC23IP
		SEC24A
		SEC24B
		SEC24D
		SECISBP2L
		SEH1L
		SEL1L
		SELENOI
		SENP6
		SEPHS2
		SEPTIN10
		SEPTIN2
		SERAC1
		SERBP1
		SERINC5
		SET
		SETD2
		SETD7
		SETDB2
		SETX
		SF1
		SFMBT2
		SGK1
		SGK3
		SGMS1
		SGPL1
		SGPP1
		SGTB
		SH2B3
		SH3BGRL
		SHOC2
		SHPRH
		SIAH1
		SIPA1L2
		SIRT1
		SKAP2
		SLC11A2
		SLC12A6
		SLC15A4
		SLC19A2
		SLC1A3
		SLC20A1
		SLC23A2
		SLC25A24
		SLC25A32
		SLC25A36
		SLC25A44
		SLC25A46
		SLC25A51
		SLC26A2
		SLC30A1
		SLC30A6
		SLC30A7
		SLC30A9
		SLC35A3
		SLC35A4
		SLC36A1
		SLC36A4
		SLC38A2
		SLC38A7
		SLC39A6
		SLC39A9
		SLC44A1
		SLC46A3
		SLC6A6
		SLC7A6
		SLC8A1
		SLC9A6
		SLF2
		SLFN11
		SLFN5
		SLK
		SLMAP
		SLX4
		SMAD2
		SMAD4
		SMAD5
		SMARCAD1
		SMARCC1
		SMC1A
		SMC3
		SMC5
		SMC6
		SMG1
		SMG1P1
		SMG1P3
		SMG7
		SMG8
		SMU1
		SMURF2
		SMYD4
		SNAP23
		SNAPC3
		SNRK
		SNTB1
		SNX11
		SNX13
		SNX18
		SNX19
		SNX2
		SNX27
		SNX29
		SNX30
		SNX6
		SOAT1
		SOCS5
		SOCS6
		SOGA1
		SOS1
		SOS2
		SP1
		SP140L
		SP3
		SPAG9
		SPAST
		SPATA5
		SPECC1L
		SPIN1
		SPIRE1
		SPN
		SPOPL
		SPRED2
		SPTY2D1
		SRCAP
		SREBF2
		SRGAP2
		SRP72
		SRPK1
		SRPK2
		SRSF1
		SRSF10
		SSH1
		SSR1
		STAG1
		STAG2
		STAM
		STAM2
		STARD7
		STAT3
		STIM1
		STK26
		STK35
		STK4
		STK40
		STOM
		STRADB
		STRIP1
		STRN
		STX17
		STX3
		STX7
		SUCLG2
		SUCO
		SUFU
		SUPT6H
		SUSD6
		SUZ12
		SWAP70
		SYNCRIP
		SYNGAP1
		SYNJ2BP
		SYNRG
		TAB3
		TACC1
		TADA2B
		TAF13
		TAF2
		TANK
		TAOK1
		TAPBP
		TARDBP
		TASOR2
		TAX1BP1
		TBC1D15
		TBC1D20
		TBC1D23
		TBC1D24
		TBC1D5
		TBC1D9
		TBCEL
		TBK1
		TCEA1
		TCF12
		TDP2
		TENT2
		TENT5A
		TET3
		TEX261
		TFAM
		TFRC
		TGFBR2
		TGFBRAP1
		TGOLN2
		THAP5
		THRAP3
		THUMPD1
		TIA1
		TIAM1
		TIPARP
		TLK1
		TLR4
		TLR8
		TM9SF2
		TM9SF3
		TMBIM6
		TMED2
		TMED7
		TMED8
		TMEM127
		TMEM135
		TMEM167B
		TMEM168
		TMEM170A
		TMEM181
		TMEM184C
		TMEM245
		TMEM248
		TMEM33
		TMEM41B
		TMF1
		TMOD3
		TMPO
		TMX1
		TMX3
		TNFAIP3
		TNFSF15
		TNKS2
		TNPO1
		TNPO3
		TOMM70
		TOP1
		TOR1AIP1
		TOR1AIP2
		TOX4
		TP53INP1
		TPP1
		TRAF6
		TRAK1
		TRAK2
		TRAM1
		TRAPPC10
		TRAPPC11
		TRAPPC6B
		TRAPPC8
		TRIM22
		TRIM23
		TRIM25
		TRIM65
		TRIM68
		TRIP11
		TRIP12
		TRIQK
		TRPM7
		TRRAP
		TSNAX
		TSPAN14
		TSPYL1
		TSTD2
		TTC3
		TTC37
		TTL
		TUG1
		TULP4
		TVP23B
		TWF1
		TXLNA
		TXNRD1
		U2SURP
		UBA3
		UBAP2L
		UBE2D3
		UBE2G1
		UBE2J1
		UBE2Q2
		UBE2W
		UBE3B
		UBE3C
		UBE4A
		UBL3
		UBLCP1
		UBN1
		UBP1
		UBQLN1
		UBQLN2
		UBR1
		UBR2
		UBTD2
		UBXN2B
		UBXN4
		UBXN7
		UEVLD
		UFL1
		UFM1
		UGCG
		UGDH
		UGP2
		UHMK1
		UHRF1BP1
		UHRF1BP1L
		UHRF2
		USB1
		USO1
		USP1
		USP12
		USP14
		USP15
		USP19
		USP22
		USP24
		USP25
		USP32
		USP33
		USP38
		USP45
		USP46
		USP49
		USP6NL
		USP7
		USP8
		USP9X
		USPL1
		UTP15
		UTP20
		UTRN
		UXS1
		VAMP7
		VBP1
		VCL
		VCPIP1
		VEZF1
		VEZT
		VPS13A
		VPS13B
		VPS13C
		VPS26A
		VPS26C
		VPS35
		VPS41
		VPS4B
		VRK2
		WAC
		WAPL
		WASF2
		WASHC2C
		WASHC4
		WASHC5
		WASL
		WDFY1
		WDFY3
		WDR11
		WDR20
		WDR3
		WDR36
		WDR37
		WDR43
		WDR44
		WDR45B
		WDR47
		WDR7
		WDR82
		WIPF1
		WIPF2
		WNK1
		WSB1
		WWC2
		WWP1
		XIAP
		XPO4
		XPO7
		XPOT
		XRN1
		YIPF5
		YME1L1
		YOD1
		YPEL2
		YTHDC2
		YTHDF3
		YWHAG
		YWHAZ
		ZBED4
		ZBED6
		ZBTB1
		ZBTB10
		ZBTB11
		ZBTB21
		ZBTB24
		ZBTB33
		ZBTB34
		ZBTB37
		ZBTB38
		ZBTB39
		ZBTB4
		ZBTB41
		ZBTB6
		ZBTB7A
		ZC3H12C
		ZC3H7A
		ZDHHC2
		ZDHHC20
		ZDHHC7
		ZFP36L2
		ZFP91
		ZFR
		ZFX
		ZHX1
		ZKSCAN8
		ZMAT3
		ZMPSTE24
		ZMYND11
		ZNF106
		ZNF148
		ZNF207
		ZNF217
		ZNF236
		ZNF24
		ZNF25
		ZNF271P
		ZNF304
		ZNF317
		ZNF366
		ZNF398
		ZNF407
		ZNF436
		ZNF468
		ZNF496
		ZNF518A
		ZNF566
		ZNF592
		ZNF609
		ZNF618
		ZNF621
		ZNF624
		ZNF627
		ZNF654
		ZNF655
		ZNF664
		ZNF697
		ZNF770
		ZNF800
		ZNF845
		ZNFX1
		ZNHIT6
		ZRANB2
		ZWILCH
		ZXDB
		ZYG11B
		ZZEF1
		ZZZ3

## Sheet: ModuleEigengenes
Module Eigen genes related to Figure 5B
	MEpink	MEred	MEturquoise	MEyellow	MEblue	MEgreen	MEmagenta	MEpurple	MEtan	MEbrown	MEgreenyellow	MEblack	MEsalmon
G306_D2_Adjacent	0.0637694	0.00115723	0.118654	0.0473454	-0.118795	0.0600265	0.107924	0.0503126	0.0406183	0.133366	0.214481	0.210186	0.174874
G306_D3_Adjacent	0.2565	0.340494	0.256543	0.18502	0.292496	0.015025	-0.0360393	-0.365503	-0.230186	-0.380617	-0.406674	-0.0808298	-0.334541
G306_D4_Adjacent	0.169764	0.159001	0.149963	0.0818733	0.0756969	0.014352	0.0700612	-0.0905836	-0.0295636	-0.047861	0.0315839	0.144783	0.124559
G276_D1_Tumour	-0.184453	-0.191003	-0.268687	-0.0886049	-0.0982788	-0.0644765	-0.12549	0.175748	0.0748559	0.129252	0.0468209	-0.0879006	0.0346908
G276_D2_Tumour	-0.257805	-0.32579	-0.136268	-0.37725	-0.305461	-0.260041	0.0380682	0.194231	0.12151	0.297226	0.234914	-0.0840372	0.0808452
G276_D3_Tumour	-0.354046	-0.343916	-0.263849	-0.617956	-0.192084	-0.397952	-0.0913839	0.111895	0.00790415	0.202995	0.0028779	-0.353668	-0.296835
G276_D4_Tumour	-0.240939	-0.239265	-0.307764	-0.112935	-0.0888081	-0.119758	-0.0859387	0.198215	0.103416	0.178639	0.0694155	-0.176983	-0.0035553
G302_D1_Tumour	-0.0726585	0.0163247	0.0210258	0.100265	0.0979224	0.243627	0.190704	0.193072	0.248987	0.0143809	-0.0549662	-0.0510891	0.0894821
G302_D2_Tumour	-0.168595	-0.1751	-0.000772618	-0.16283	-0.176758	-0.0540159	0.211881	0.25529	0.256424	0.260614	0.169238	-0.0377175	0.115903
G302_D3_Tumour	-0.155291	-0.0226476	-0.1117	0.0510537	0.164471	0.226879	0.016644	0.136472	0.121377	-0.0168738	-0.183232	-0.248781	-0.287369
G302_D4_Tumour	-0.153663	-0.109266	-0.0662145	-0.139934	-0.0420524	-0.00783499	0.144243	0.174812	0.200644	0.154707	0.0708696	-0.122337	0.0524048
G164_D1_Tumour	-0.157001	-0.128069	-0.259666	0.0158999	0.00294445	0.0851174	-0.0991092	0.132829	0.0710956	0.0364893	-0.059133	-0.135823	-0.0252089
G164_D2_Tumour	-0.12047	-0.147361	0.015694	-0.155381	-0.17531	-0.0478756	0.172543	0.162197	0.187438	0.20649	0.129708	0.00560933	0.0796719
G164_D3_Tumour	-0.122802	0.0252496	0.0690273	-0.0434288	0.138213	0.192765	0.173807	0.101269	0.143888	0.0109934	-0.101608	-0.177693	-0.254875
G164_D4_Tumour	-0.110946	-0.0672915	0.0339648	-0.107836	-0.0357713	-0.0313502	0.223382	0.150582	0.201118	0.141117	0.0908846	-0.0606983	0.073038
G150_D1_Tumour	0.00268582	0.184333	0.148454	0.303403	0.31866	0.386507	0.263633	0.0206083	0.183037	-0.183086	-0.26414	-0.104597	0.026745
G150_D2_Tumour	-0.215151	-0.233342	-0.289683	-0.0810792	-0.174241	-0.0109213	-0.159055	0.173846	0.0292392	0.192381	0.0703961	-0.135079	-0.00847119
G150_D3_Tumour	-0.0468056	0.195278	0.141641	0.211126	0.364932	0.321915	0.190397	-0.0339982	0.0994589	-0.224755	-0.310508	-0.214037	-0.334578
G150_D4_Tumour	-0.110139	0.0822277	0.0481279	0.199399	0.203845	0.353285	0.194845	0.104044	0.214019	-0.0786374	-0.167	-0.186337	0.0248181
G198_D1_Adjacent	0.277399	0.162095	0.182145	0.11959	0.0188539	-0.0598891	-0.0856851	-0.207159	-0.199838	-0.176015	0.0312015	0.286803	0.170325
G198_D2_Adjacent	0.12858	-0.0370576	0.11199	-0.101111	-0.217365	-0.218247	-0.043334	-0.0941854	-0.131686	0.05852	0.223971	0.252527	0.149109
G198_D4_Adjacent	0.253675	0.182309	0.151348	0.0580494	0.0299492	-0.165266	-0.0753988	-0.236386	-0.207957	-0.148623	0.00404511	0.182254	0.116991
G145_D1_Adjacent	0.201854	0.274563	0.189487	0.0742891	0.258989	-0.0402535	-0.0959178	-0.38079	-0.297877	-0.375852	-0.379072	-0.122504	-0.356881
G145_D2_Adjacent	0.23466	0.144903	0.171436	0.171198	0.0341275	0.0864469	-0.0166352	-0.12148	-0.0980493	-0.124745	0.0431435	0.254898	0.195388
G145_D3_Adjacent	0.128773	0.00973364	0.0746626	-0.0190194	-0.136664	-0.0831258	-0.0325263	-0.0543327	-0.0803184	0.0611529	0.179579	0.240749	0.151958
G145_D4_Adjacent	0.203546	0.16587	0.201172	0.0985231	0.0511248	0.0143409	0.0984396	-0.0720343	-0.0237324	-0.0639764	0.0711999	0.205054	0.156256
G122_D1_Adjacent	0.0995205	-0.0544878	-0.185682	0.111648	-0.0950609	-0.0475712	-0.295198	-0.0713596	-0.18269	-0.0225397	0.121691	0.192835	0.111921
G122_D2_Adjacent	-0.0508603	-0.250899	-0.391268	-0.112184	-0.347818	-0.272903	-0.536007	-0.0735694	-0.314861	0.143899	0.201443	0.0930971	0.0202961
G122_D3_Adjacent	0.193404	0.234011	0.0763904	0.0983486	0.214423	-0.079336	-0.212417	-0.388521	-0.379043	-0.35399	-0.31529	-0.114737	-0.336753
G122_D4_Adjacent	0.154985	0.0284084	-0.0862769	0.039873	-0.0728717	-0.149144	-0.274339	-0.163587	-0.220844	-0.0639235	0.0949399	0.169578	0.110108
G306_D1_Adjacent	0.15251	0.119537	0.206106	0.152644	0.0106913	0.109675	0.1679	0.018065	0.0916139	0.0392734	0.139221	0.256476	0.179685

## Sheet: Module_Trait_Association
Pearson's correlation coefficient and p-values of Module Eigen genes vs Trait gsva score associations related to Figure 5C
Pearson's r values
	MAM_HD_UP	MAM_HD_DOWN
MEpink	-0.968125	0.944215
MEred	-0.755572	0.637466
MEturquoise	-0.655443	0.54409
MEyellow	-0.567623	0.42743
MEblue	-0.282957	0.117302
MEgreen	0.0479524	-0.229605
MEmagenta	0.248735	-0.381774
MEpurple	0.873176	-0.866123
MEtan	0.737482	-0.811895
MEbrown	0.684355	-0.583769
MEgreenyellow	0.132453	-0.0132222
MEblack	-0.720954	0.762089
MEsalmon	-0.152851	0.192205
Pearson's p values
	MAM_HD_UP	MAM_HD_DOWN
MEpink	5.54456e-19	1.5905e-15
MEred	8.93292e-07	0.000114817
MEturquoise	6.28031e-05	0.00155619
MEyellow	0.000867223	0.0164672
MEblue	0.122973	0.529712
MEgreen	0.797825	0.21404
MEmagenta	0.177238	0.0340654
MEpurple	1.48067e-10	3.09539e-10
MEtan	2.21209e-06	2.96657e-08
MEbrown	2.18104e-05	0.000565812
MEgreenyellow	0.477517	0.94372
MEblack	4.76308e-06	6.32111e-07
MEsalmon	0.4117	0.30026

## Sheet: MAMcluster8_GOBP
Significantly enriched Gene Ontology Biological Processes in MAM cluster8, related to Figure 5D
GO.ID	GOBP.name	GOBP.nAnno	GOBP.nOverlap	GOBP.zscore	GOBP.pvalue	GOBP.adjp	GOBP.namespace	GOBP.distance	GOBP.members
GO:0007596	blood coagulation	487	12	8.62	2.1e-09	8.1e-08	Process	5	CAPZB,RHOB,FN1,ITGA5,PLAUR,CALM3,ITGAM,ITGB2,TLN1,SLC16A3,STX4,APBB1IP
GO:0035987	endodermal cell differentiation	27	4	13.5	1.9e-08	3.6e-07	Process	6	FN1,ITGA5,ITGB2,ITGB5
GO:0030198	extracellular matrix organization	312	8	7.18	4.6e-07	5.9e-06	Process	5	FN1,ITGA5,MMP19,SPP1,CTSB,ITGAM,ITGB2,ITGB5
GO:0007159	leukocyte cell-cell adhesion	27	3	10	1.4e-06	1.2e-05	Process	6	ITGA5,ITGB2,NT5E
GO:0022617	extracellular matrix disassembly	120	5	7.57	1.9e-06	1.2e-05	Process	5	FN1,MMP19,SPP1,CTSB,GSN
GO:0050900	leukocyte migration	115	5	7.76	1.5e-06	1.2e-05	Process	3	FN1,ITGA5,ITGAM,ITGB2,SLC16A3
GO:0001525	angiogenesis	213	6	6.57	4.2e-06	2e-05	Process	4	RHOB,ANPEP,FN1,GPI,ITGA5,MMP19
GO:0030168	platelet activation	212	6	6.59	4.1e-06	2e-05	Process	5	RHOB,FN1,CALM3,TLN1,STX4,APBB1IP
GO:0007229	integrin-mediated signaling pathway	81	4	7.46	5.3e-06	2.2e-05	Process	7	ITGA5,ITGAM,ITGB2,ITGB5
GO:0006928	movement of cell or subcellular component	87	4	7.16	7.5e-06	2.6e-05	Process	4	CAPZB,PLAUR,TLN1,ADGRE5
GO:0070527	platelet aggregation	40	3	8.13	7.2e-06	2.6e-05	Process	7	TLN1,CLIC1,MYL9
GO:0030593	neutrophil chemotaxis	43	3	7.82	9.7e-06	3.1e-05	Process	11	SPP1,ITGAM,ITGB2
GO:0006936	muscle contraction	102	4	6.53	1.6e-05	4.8e-05	Process	6	CALM3,ITGB5,TLN1,MYL9
GO:0006006	glucose metabolic process	125	4	5.79	4.4e-05	0.00012	Process	8	GPI,HK3,CALM3,FABP5
GO:0007155	cell adhesion	427	7	4.96	5e-05	0.00013	Process	3	RHOB,FN1,ITGA5,SPP1,ITGAM,ITGB2,ADGRE5
GO:0043086	negative regulation of catalytic activity	69	3	6	6.4e-05	0.00015	Process	5	NES,SCG5,PPP1R14B
GO:0030335	positive regulation of cell migration	146	4	5.26	9.2e-05	0.0002	Process	8	DAPK3,ITGA5,STX4,TRIP6
GO:0055086	nucleobase-containing small molecule metabolic process	78	3	5.59	0.0001	0.00022	Process	4	PNP,UPP1,NT5E
GO:0002576	platelet degranulation	83	3	5.39	0.00013	0.00026	Process	9	FN1,CALM3,TLN1
GO:0045766	positive regulation of angiogenesis	103	3	4.73	0.0003	0.00057	Process	8	GREM1,RHOB,ITGB2
GO:0002224	toll-like receptor signaling pathway	110	3	4.54	0.00039	0.0007	Process	12	CTSB,ITGAM,ITGB2
GO:0008360	regulation of cell shape	125	3	4.19	0.00063	0.0011	Process	4	DAPK3,FN1,ITGB2
GO:0007411	axon guidance	379	5	3.54	0.0011	0.0019	Process	14	RHOB,ITGA5,TLN1,TUBB3,MYL9
GO:0006457	protein folding	166	3	3.46	0.0018	0.0029	Process	7	TUBA1A,QSOX1,TUBB3
GO:0045087	innate immune response	770	7	3.03	0.0025	0.0038	Process	4	CALM3,MATK,CTSB,ITGAM,ITGB2,FCGR3A,PPP1R14B
GO:0006886	intracellular protein transport	239	3	2.62	0.0066	0.0097	Process	6	RHOB,SCG5,STX4
GO:0007267	cell-cell signaling	248	3	2.54	0.0075	0.011	Process	4	GREM1,ITGB2,ADGRE5
GO:0006915	apoptotic process	607	5	2.29	0.011	0.015	Process	6	GREM1,RHOB,DAPK3,ITGB2,GSN
GO:0008284	positive regulation of cell proliferation	437	4	2.28	0.012	0.015	Process	6	GREM1,FN1,MATK,STX4
GO:0044267	cellular protein metabolic process	637	5	2.17	0.014	0.018	Process	6	TUBA1A,ANPEP,PLAUR,TLN1,TUBB3
GO:0007264	small GTPase mediated signal transduction	472	4	2.1	0.016	0.019	Process	7	RHOB,CALM3,MYL9,DIRAS1
GO:0005975	carbohydrate metabolic process	337	3	1.91	0.021	0.024	Process	4	GPI,HK3,CALM3
GO:0006954	inflammatory response	334	3	1.93	0.021	0.024	Process	5	SPP1,ITGB2,ADGRE5
GO:0006955	immune response	338	3	1.91	0.021	0.024	Process	3	PNP,ADGRE5,FCGR3A
GO:0007165	signal transduction	986	6	1.71	0.033	0.036	Process	4	GREM1,PLAUR,CALM3,CAMK1,CLIC1,APBB1IP
GO:0030154	cell differentiation	450	3	1.36	0.052	0.055	Process	5	ANPEP,MMP19,MATK

## Sheet: MAMcluster9_GOBP
Significantly enriched Gene Ontology Biological Processes in MAM cluster9, related to Figure 5D
GO.ID	GOBP.name	GOBP.nAnno	GOBP.nOverlap	GOBP.zscore	GOBP.pvalue	GOBP.adjp	GOBP.namespace	GOBP.distance	GOBP.members
GO:0002224	toll-like receptor signaling pathway	110	3	4.99	0.00021	0.0017	Process	12	HSP90B1,CTSL,LGMN
GO:0007596	blood coagulation	487	6	4.17	0.00029	0.0017	Process	5	CDK5,PLEK,ATP2B4,RAC2,ENTPD1,RHOA
GO:0030168	platelet activation	212	4	4.58	0.00025	0.0017	Process	5	PLEK,RAC2,ENTPD1,RHOA
GO:0007411	axon guidance	379	5	3.99	0.00049	0.0022	Process	14	CDK5,EZR,RAC2,ALCAM,RHOA
GO:0007155	cell adhesion	427	5	3.65	0.00092	0.0033	Process	3	ADAM12,ALCAM,ENTPD1,MYBPH,ZYX
GO:0006974	cellular response to DNA damage stimulus	178	3	3.67	0.0013	0.0037	Process	5	CCND1,RAD51,UBA1
GO:0030198	extracellular matrix organization	312	4	3.49	0.0014	0.0037	Process	5	P4HB,PLOD2,CTSL,SPINT1
GO:0006508	proteolysis	433	4	2.67	0.0059	0.013	Process	6	P4HB,CTSL,LGMN,ADAM12
GO:0042493	response to drug	299	3	2.47	0.0083	0.017	Process	4	CCND1,LPL,ATP1A1
GO:0005975	carbohydrate metabolic process	337	3	2.22	0.013	0.023	Process	4	GPC4,PGAM1,PGK1
GO:0006915	apoptotic process	607	4	1.89	0.023	0.037	Process	6	C5AR1,YWHAH,VIM,PHLDA1
GO:0008284	positive regulation of cell proliferation	437	3	1.71	0.029	0.041	Process	6	FLT1,RAC2,TBC1D8
GO:0055085	transmembrane transport	641	4	1.77	0.028	0.041	Process	4	ATP1A1,ATP2B4,SLC1A4,SLC43A3
GO:0007264	small GTPase mediated signal transduction	472	3	1.56	0.037	0.048	Process	7	YWHAH,RAC2,RHOA

## Sheet: MAMcluster10_GOBP
Significantly enriched Gene Ontology Biological Processes in MAM cluster10, related to Figure 5D
GO.ID	GOBP.name	GOBP.nAnno	GOBP.nOverlap	GOBP.zscore	GOBP.pvalue	GOBP.adjp	GOBP.namespace	GOBP.distance	GOBP.members
GO:0061621	canonical glycolysis	27	6	11.1	6.5e-09	8.2e-07	Process	10	GAPDH,ALDOC,ALDOA,ENO2,PFKP,TPI1
GO:0030198	extracellular matrix organization	312	14	6.26	5.5e-07	3.5e-05	Process	5	TGFB1,ADAM8,VCAN,SDC2,PDGFB,APBB1,MMP1,MMP7,COL7A1,ITGB7,LAMB1,EMILIN1,CCDC80,EFEMP2
GO:0001666	response to hypoxia	155	9	6.05	3.5e-06	0.00015	Process	4	TGFB1,SDC2,ANG,ANGPTL4,ALDOC,DPP4,PDGFB,ALKBH5,EGLN3
GO:0006094	gluconeogenesis	45	5	6.83	5.3e-06	0.00016	Process	9	GAPDH,ALDOC,ALDOA,ENO2,TPI1
GO:1902166	negative regulation of intrinsic apoptotic signaling pathway in response to DNA damage by p53 class mediator	13	3	8.01	6.4e-06	0.00016	Process	12	KDM1A,MIF,ZNF385A
GO:0043537	negative regulation of blood vessel endothelial cell migration	14	3	7.69	8.9e-06	0.00019	Process	11	TGFB1,CSNK2B,RGCC
GO:0009416	response to light stimulus	15	3	7.4	1.2e-05	0.0002	Process	5	JUNB,JUND,DUSP1
GO:0032496	response to lipopolysaccharide	142	8	5.58	1.3e-05	0.0002	Process	5	SLC11A1,JUNB,JUND,PPBP,CXCL3,CXCL5,TBXA2R,THBD
GO:0043406	positive regulation of MAP kinase activity	54	5	6.11	1.6e-05	0.00022	Process	12	TGFB1,MIF,ILK,PDGFB,MAGED1
GO:0050714	positive regulation of protein secretion	33	4	6.43	1.8e-05	0.00022	Process	9	TGFB1,ADAM8,BMP6,ANG
GO:0042127	regulation of cell proliferation	153	8	5.28	2.3e-05	0.00026	Process	5	JUNB,JUND,SAT1,EGLN3,PPBP,CXCL3,MMP7,NDRG1
GO:0002690	positive regulation of leukocyte chemotaxis	19	3	6.48	3.3e-05	0.00034	Process	8	PPBP,CXCL3,CXCL5
GO:0006006	glucose metabolic process	125	7	5.19	3.6e-05	0.00035	Process	8	GAPDH,ALDOC,ALDOA,ENO2,PFKP,PYGL,TPI1
GO:0090002	establishment of protein localization to plasma membrane	22	3	5.96	6.1e-05	0.00055	Process	8	FLOT1,RAB13,S100A10
GO:0070098	chemokine-mediated signaling pathway	45	4	5.33	8.3e-05	0.00069	Process	8	ACKR3,PPBP,CXCL3,CXCL5
GO:0006954	inflammatory response	334	11	4.26	0.00014	0.00098	Process	5	SLC11A1,TGFB1,ADAM8,PDPN,BMP6,MIF,PPBP,CXCL3,CXCL5,TBXA2R,LAT
GO:0042327	positive regulation of phosphorylation	27	3	5.29	0.00014	0.00098	Process	9	MIF,ANG,ILK
GO:0051591	response to cAMP	49	4	5.05	0.00013	0.00098	Process	5	JUNB,JUND,DUSP1,THBD
GO:0000188	inactivation of MAPK activity	28	3	5.17	0.00016	0.0011	Process	14	DUSP4,DUSP1,DUSP6
GO:0002576	platelet degranulation	83	5	4.61	0.00018	0.0011	Process	9	TGFB1,TUBA4A,PDGFB,PPBP,ALDOA
GO:0010718	positive regulation of epithelial to mesenchymal transition	29	3	5.06	0.00019	0.0011	Process	6	TGFB1,RGCC,ZNF703
GO:0022617	extracellular matrix disassembly	120	6	4.42	0.0002	0.0011	Process	5	ADAM8,FLOT1,MMP1,MMP7,COL7A1,LAMB1
GO:0009314	response to radiation	30	3	4.96	0.00021	0.0012	Process	4	TGFB1,JUNB,JUND
GO:0030168	platelet activation	212	8	4.09	0.00028	0.0015	Process	5	TGFB1,TUBA4A,PDGFB,PPBP,ALDOA,TBXA2R,LAT,GNA15
GO:0030501	positive regulation of bone mineralization	33	3	4.68	0.00031	0.0015	Process	7	TGFB1,BMP6,FAM20C
GO:0045669	positive regulation of osteoblast differentiation	59	4	4.47	0.0003	0.0015	Process	7	JUND,BMP6,ILK,FAM20C
GO:0001938	positive regulation of endothelial cell proliferation	66	4	4.14	0.00051	0.0024	Process	8	BMP6,ANG,PDGFB,NR4A1
GO:0005975	carbohydrate metabolic process	337	10	3.67	0.00058	0.0026	Process	4	GAPDH,VCAN,SDC2,ALDOC,ALDOA,ENO2,PFKP,PYGL,TPI1,SLC35B2
GO:0034446	substrate adhesion-dependent cell spreading	39	3	4.21	0.0006	0.0026	Process	5	ILK,ITGB7,LAMB1
GO:0030335	positive regulation of cell migration	146	6	3.8	0.00066	0.0028	Process	8	TGFB1,PDPN,ILK,PDGFB,LAMB1,ZNF703
GO:0071277	cellular response to calcium ion	42	3	4.01	0.0008	0.0032	Process	7	JUNB,JUND,CPNE1
GO:0032091	negative regulation of protein binding	43	3	3.95	0.00088	0.0033	Process	6	KDM1A,BAX,PDGFB
GO:0042493	response to drug	299	9	3.53	0.00086	0.0033	Process	4	TGFB1,JUNB,JUND,DUSP6,PDGFB,CD86,MMP7,ABCC6,TBXA2R
GO:0032147	activation of protein kinase activity	44	3	3.89	0.00096	0.0034	Process	12	SLC11A1,PDGFB,STK10
GO:0042110	T cell activation	44	3	3.89	0.00096	0.0034	Process	7	DPP4,CD86,LAT
GO:0010862	positive regulation of pathway-restricted SMAD protein phosphorylation	46	3	3.77	0.0011	0.0039	Process	9	TGFB1,CSNK2B,BMP6
GO:0051897	positive regulation of protein kinase B signaling	79	4	3.64	0.0012	0.0039	Process	9	TGFB1,ADAM8,ILK,CPNE1
GO:0007596	blood coagulation	487	12	3.3	0.0012	0.004	Process	5	TGFB1,TUBA4A,KDM1A,PDGFB,PPBP,ALDOA,HMG20B,MMP1,TBXA2R,LAT,THBD,GNA15
GO:0017148	negative regulation of translation	51	3	3.51	0.0017	0.0053	Process	8	GAPDH,ANG,IGF2BP2
GO:0043065	positive regulation of apoptotic process	277	8	3.19	0.0019	0.0059	Process	8	TGFB1,DUSP1,DUSP6,BAX,APBB1,MAGED1,BIN1,MAP3K10
GO:0097191	extrinsic apoptotic signaling pathway	56	3	3.28	0.0024	0.0072	Process	7	TGFB1,BAX,MAGED1
GO:0060326	cell chemotaxis	57	3	3.24	0.0025	0.0075	Process	5	PDGFB,PPBP,CXCL5
GO:0050679	positive regulation of epithelial cell proliferation	59	3	3.16	0.0029	0.0083	Process	7	TGFB1,BMP6,LAMB1
GO:0007155	cell adhesion	427	10	2.83	0.0038	0.01	Process	3	VCAN,ACKR3,ICAM5,CERCAM,CD72,COL7A1,ITGB7,LAMB1,CD99,EMILIN1
GO:0045766	positive regulation of angiogenesis	103	4	2.95	0.0037	0.01	Process	8	ANGPTL4,TBXA2R,RRAS,BTG1
GO:0071456	cellular response to hypoxia	103	4	2.95	0.0037	0.01	Process	5	ADAM8,EGLN3,RGCC,NDRG1
GO:0006879	cellular iron ion homeostasis	66	3	2.9	0.0043	0.011	Process	11	SLC11A1,BMP6,CP
GO:0032870	cellular response to hormone stimulus	65	3	2.94	0.0041	0.011	Process	5	JUNB,JUND,DUSP1
GO:0032482	Rab protein signal transduction	70	3	2.77	0.0053	0.013	Process	9	RAB13,RAB33A,RAB34
GO:0033138	positive regulation of peptidyl-serine phosphorylation	70	3	2.77	0.0053	0.013	Process	11	TGFB1,MIF,PPP1R15A
GO:0030574	collagen catabolic process	74	3	2.65	0.0064	0.015	Process	5	MMP1,MMP7,COL7A1
GO:0032355	response to estradiol	74	3	2.65	0.0064	0.015	Process	6	TGFB1,DUSP1,PDGFB
GO:0051726	regulation of cell cycle	115	4	2.68	0.0059	0.015	Process	5	JUNB,JUND,BAX,ZNF703
GO:0006955	immune response	338	8	2.55	0.007	0.016	Process	3	BMP6,CD86,PPBP,CXCL3,CXCL5,LAT,CRIP1,GBP2
GO:0030308	negative regulation of cell growth	120	4	2.58	0.0071	0.016	Process	6	TGFB1,APBB1,EAF2,BTG1
GO:0002230	positive regulation of defense response to virus by host	122	4	2.54	0.0076	0.017	Process	9	ACKR3,ALKBH5,CLDN7,SLC25A19
GO:0007229	integrin-mediated signaling pathway	81	3	2.45	0.0088	0.019	Process	7	ILK,LAT,ITGB7
GO:0045666	positive regulation of neuron differentiation	80	3	2.48	0.0084	0.019	Process	11	BMP6,HMG20B,CPNE1
GO:0007568	aging	129	4	2.41	0.0096	0.02	Process	4	TGFB1,JUND,ALDOC,CD86
GO:0001822	kidney development	84	3	2.38	0.01	0.021	Process	4	BMP6,BAX,SULF2
GO:0018105	peptidyl-serine phosphorylation	85	3	2.35	0.01	0.021	Process	9	ILK,PDGFB,MAP3K10
GO:0007050	cell cycle arrest	134	4	2.32	0.011	0.022	Process	6	TGFB1,ILK,APBB1,PPP1R15A
GO:0007179	transforming growth factor beta receptor signaling pathway	133	4	2.34	0.011	0.022	Process	8	TGFB1,JUNB,PDGFB,PPP1R15A
GO:0010628	positive regulation of gene expression	194	5	2.22	0.013	0.026	Process	7	SLC11A1,TGFB1,RGCC,PPP1R15A,LRRC32
GO:0007411	axon guidance	379	8	2.2	0.014	0.027	Process	14	CSNK2B,RHOC,SDC2,APBB1,ROBO3,CD72,LAMB1,RRAS
GO:0016337	single organismal cell-cell adhesion	96	3	2.1	0.016	0.03	Process	5	ADAM8,PDPN,ICAM5
GO:0035335	peptidyl-tyrosine dephosphorylation	99	3	2.04	0.017	0.032	Process	9	DUSP4,DUSP1,DUSP6
GO:0001649	osteoblast differentiation	101	3	2	0.019	0.033	Process	5	JUNB,BMP6,VCAN
GO:0030968	endoplasmic reticulum unfolded protein response	100	3	2.02	0.018	0.033	Process	6	PPP1R15A,PPP2R5B,SEC62
GO:0042981	regulation of apoptotic process	208	5	2.05	0.018	0.033	Process	7	TGFB1,DUSP1,BMP6,MAGED1,STK10
GO:0001525	angiogenesis	213	5	1.99	0.02	0.036	Process	4	ADAM8,ANG,SAT1,ANGPTL4,ACKR3
GO:0001764	neuron migration	106	3	1.9	0.022	0.037	Process	7	BAX,APBB1,ROBO3
GO:0048011	neurotrophin TRK receptor signaling pathway	276	6	1.98	0.021	0.037	Process	8	DUSP4,DUSP6,PDGFB,NR4A1,CD86,MAGED1
GO:0010629	negative regulation of gene expression	107	3	1.88	0.022	0.038	Process	7	TGFB1,MIF,CPNE1
GO:0002224	toll-like receptor signaling pathway	110	3	1.83	0.025	0.041	Process	12	DUSP4,DUSP6,CD86
GO:0051260	protein homooligomerization	168	4	1.81	0.027	0.044	Process	8	ANGPTL4,BAX,FLOT1,SHKBP1
GO:0030203	glycosaminoglycan metabolic process	117	3	1.71	0.03	0.048	Process	6	VCAN,SDC2,SLC35B2
GO:0048015	phosphatidylinositol-mediated signaling	120	3	1.66	0.032	0.052	Process	8	PDGFB,NR4A1,CD86
GO:0006974	cellular response to DNA damage stimulus	178	4	1.68	0.033	0.053	Process	5	EGLN3,APBB1,PPP1R15A,ZNF385A

## Sheet: MAMcluster1_GOBP
Significantly enriched Gene Ontology Biological Processes in MAM cluster1, related to Figure 5D
GO.ID	GOBP.name	GOBP.nAnno	GOBP.nOverlap	GOBP.zscore	GOBP.pvalue	GOBP.adjp	GOBP.namespace	GOBP.distance	GOBP.members
GO:0019886	antigen processing and presentation of exogenous peptide antigen via MHC class II	93	8	10.3	2.7e-09	1.1e-07	Process	6	CD74,AP1B1,HLA-DMB,HLA-DPA1,HLA-DQA1,HLA-DRA,HLA-DMA,HLA-DPB1
GO:0031295	T cell costimulation	73	5	7.14	3.6e-06	6.5e-05	Process	10	TNFSF13B,HLA-DPA1,HLA-DQA1,HLA-DRA,HLA-DPB1
GO:0060333	interferon-gamma-mediated signaling pathway	77	5	6.92	5e-06	6.5e-05	Process	8	CIITA,HLA-DPA1,HLA-DQA1,HLA-DRA,HLA-DPB1
GO:0006952	defense response	58	4	6.41	1.9e-05	0.00011	Process	4	CD74,LILRB5,CD48,CSF3R
GO:0006954	inflammatory response	334	9	5.21	2e-05	0.00011	Process	5	IRAK2,IGFBP4,NFAM1,LYZ,CLEC7A,TLR5,PXK,PLA2G2D,APOL3
GO:0042102	positive regulation of T cell proliferation	52	4	6.83	1.1e-05	0.00011	Process	10	TNFSF13B,HLA-DMB,HLA-DPA1,HLA-DPB1
GO:0050852	T cell receptor signaling pathway	98	5	5.98	2e-05	0.00011	Process	11	INPP5D,HLA-DPA1,HLA-DQA1,HLA-DRA,HLA-DPB1
GO:0006749	glutathione metabolic process	39	3	5.91	7e-05	0.00034	Process	5	GSR,SOD2,GPX4
GO:0050727	regulation of inflammatory response	53	3	4.93	0.00023	0.001	Process	6	BIRC3,GPX4,IL1R1
GO:0000187	activation of MAPK activity	103	4	4.48	0.0003	0.0012	Process	13	LRRK2,CD74,FPR1,IRAK2
GO:0002224	toll-like receptor signaling pathway	110	4	4.29	0.00041	0.0015	Process	12	IRAK2,BIRC3,CTSK,TLR5
GO:0006955	immune response	338	7	3.7	0.00069	0.0022	Process	3	CIITA,TNFSF13B,HLA-DMB,HLA-DPA1,HLA-DQA1,HLA-DRA,IL1R1
GO:0019221	cytokine-mediated signaling pathway	264	6	3.7	0.00077	0.0023	Process	7	CIITA,CSF3R,HLA-DPA1,HLA-DQA1,HLA-DRA,HLA-DPB1
GO:0007165	signal transduction	986	13	3.22	0.0013	0.0037	Process	4	CD74,FPR1,IGFBP4,VAV2,TNFSF13B,NFAM1,DPYSL2,DAPP1,INPP5D,CLIC2,APOL3,CSF3R,CSF2RB
GO:0006644	phospholipid metabolic process	161	4	3.24	0.0023	0.0059	Process	6	GPX4,INPP5D,PIK3R5,PLA2G2D
GO:0007010	cytoskeleton organization	109	3	3.04	0.0035	0.008	Process	5	RHOU,DPYSL2,PSTPIP2
GO:0043547	positive regulation of GTPase activity	436	7	2.91	0.0034	0.008	Process	8	LRRK2,VAV2,RGL1,STARD13,TBC1D14,TBC1D2B,PLEKHG3
GO:0045087	innate immune response	770	10	2.75	0.0043	0.0093	Process	4	IRAK2,VAV2,CLEC4E,CLEC7A,BIRC3,CTSK,TLR5,AGO4,CR1,LILRA5
GO:0051056	regulation of small GTPase mediated signal transduction	122	3	2.78	0.0052	0.011	Process	8	RHOU,VAV2,STARD13
GO:0032496	response to lipopolysaccharide	142	3	2.45	0.0088	0.017	Process	5	SOD2,CSF2RB,PTGER2
GO:0007166	cell surface receptor signaling pathway	170	3	2.08	0.016	0.029	Process	6	BIRC3,LILRB5,IL1R1
GO:0008283	cell proliferation	355	5	2.12	0.016	0.029	Process	3	NBN,CD74,IGFBP4,TNFSF13B,SERPINF1
GO:0016477	cell migration	172	3	2.06	0.017	0.029	Process	6	VAV2,PSTPIP2,PPP1R9B

## Sheet: MAMcluster2_GOBP
Significantly enriched Gene Ontology Biological Processes in MAM cluster2, related to Figure 5D
GO.ID	GOBP.name	GOBP.nAnno	GOBP.nOverlap	GOBP.zscore	GOBP.pvalue	GOBP.adjp	GOBP.namespace	GOBP.distance	GOBP.members
GO:0000302	response to reactive oxygen species	35	3	5.63	9.6e-05	0.0027	Process	5	CAT,PRDX1,CYCS
GO:1903507	negative regulation of nucleic acid-templated transcription	36	3	5.54	0.00011	0.0027	Process	10	SRSF2,HIRA,TFEC
GO:0051591	response to cAMP	49	3	4.59	0.00036	0.006	Process	5	STAT1,SPARC,PPARGC1B
GO:0006950	response to stress	57	3	4.17	0.00065	0.0081	Process	3	SQSTM1,AKR1B1,SNN
GO:0006869	lipid transport	72	3	3.56	0.0016	0.0099	Process	5	PSAP,APOL6,OSBPL1A
GO:0006914	autophagy	79	3	3.34	0.0022	0.0099	Process	5	SQSTM1,ANXA7,USP13
GO:0008203	cholesterol metabolic process	65	3	3.82	0.0011	0.0099	Process	7	CAT,CYP27A1,OSBPL1A
GO:0051092	positive regulation of NF-kappaB transcription factor activity	130	4	3.29	0.0021	0.0099	Process	13	ALK,CAT,RPS6KA4,TRIM14
GO:0055114	oxidation-reduction process	578	10	3.07	0.0022	0.0099	Process	4	PRDX1,CYBB,ABCC4,AKR1B1,SC5D,KDSR,CYP27A1,STEAP3,GLRX,CYB561A3
GO:0060333	interferon-gamma-mediated signaling pathway	77	3	3.4	0.002	0.0099	Process	8	STAT1,OAS3,TRIM26
GO:0060337	type I interferon signaling pathway	69	3	3.67	0.0013	0.0099	Process	8	STAT1,OAS3,SAMHD1
GO:0002576	platelet degranulation	83	3	3.22	0.0026	0.01	Process	9	SPARC,PSAP,ABCC4
GO:0006665	sphingolipid metabolic process	81	3	3.28	0.0024	0.01	Process	5	PSAP,STS,KDSR
GO:0051091	positive regulation of sequence-specific DNA binding transcription factor activity	100	3	2.79	0.0051	0.018	Process	5	PPARGC1B,TRIM26,TRIM14
GO:0006629	lipid metabolic process	122	3	2.36	0.01	0.032	Process	4	ACOX1,PLCL1,SC5D
GO:0034765	regulation of ion transmembrane transport	122	3	2.36	0.01	0.032	Process	7	CYBB,KCNJ5,TPCN2
GO:0008360	regulation of cell shape	125	3	2.31	0.011	0.033	Process	4	ANXA7,CDC42EP3,RHOQ
GO:0030168	platelet activation	212	4	2.11	0.016	0.044	Process	5	SPARC,PSAP,ABCC4,DAGLA
GO:0051607	defense response to virus	149	3	1.96	0.02	0.052	Process	4	STAT1,OAS3,SAMHD1

## Sheet: MAMcluster12_GOBP
Significantly enriched Gene Ontology Biological Processes in MAM cluster12, related to Figure 5D
GO.ID	GOBP.name	GOBP.nAnno	GOBP.nOverlap	GOBP.zscore	GOBP.pvalue	GOBP.adjp	GOBP.namespace	GOBP.distance	GOBP.members
GO:0007166	cell surface receptor signaling pathway	170	11	9.24	1.7e-09	1.1e-07	Process	6	TNFRSF1A,CD4,CD14,LILRA1,IFNAR2,TNK2,ASGR2,LILRB2,DOK2,IFNGR2,IL13RA1
GO:0006955	immune response	338	13	7.17	6.7e-08	2.2e-06	Process	3	THBS1,CMKLR1,CD4,PTAFR,HRH2,WAS,CFP,ADAMDEC1,GPR183,HLA-DOA,LILRB2,IFITM3,PDCD1LG2
GO:0009615	response to virus	109	6	6.16	9.2e-06	0.00021	Process	6	BCL3,CDK6,IFNAR2,IFITM3,IFNGR2,TBX21
GO:0030217	T cell differentiation	30	3	6.22	4.8e-05	0.00081	Process	11	CD4,TBX21,GIMAP1
GO:0030890	positive regulation of B cell proliferation	37	3	5.51	0.00011	0.0015	Process	10	CD38,GPR183,IL13RA1
GO:0007187	G-protein coupled receptor signaling pathway, coupled to cyclic nucleotide second messenger	45	3	4.9	0.00024	0.002	Process	8	HRH2,HTR7,PTGIR
GO:0007249	I-kappaB kinase/NF-kappaB signaling	46	3	4.83	0.00026	0.002	Process	7	BCL3,NFKB2,CD14
GO:0045727	positive regulation of translation	45	3	4.9	0.00024	0.002	Process	8	BCL3,THBS1,CIRBP
GO:0051092	positive regulation of NF-kappaB transcription factor activity	130	5	4.41	0.00026	0.002	Process	13	NFKBIA,NFKB2,NLRP3,NLRC4,HSPA1B
GO:0006954	inflammatory response	334	8	3.86	0.00045	0.0025	Process	5	NFKB2,THBS1,TNFRSF1A,PTAFR,CD14,NLRP3,NLRC4,FPR2
GO:0019221	cytokine-mediated signaling pathway	264	7	3.94	0.00044	0.0025	Process	7	TNFRSF1A,PTAFR,IFNAR2,IFITM3,IFNGR2,CSF2RA,IL10RA
GO:0042102	positive regulation of T cell proliferation	52	3	4.48	0.00042	0.0025	Process	10	LILRB2,PDCD1LG2,CD1D
GO:0050852	T cell receptor signaling pathway	98	4	4.11	0.00054	0.0028	Process	11	NFKBIA,STK11,CD4,WAS
GO:0006952	defense response	58	3	4.17	0.00064	0.0031	Process	4	LILRA1,WAS,NLRP3
GO:0045087	innate immune response	770	13	3.5	0.0007	0.0031	Process	4	NFKBIA,NFKB2,CD4,CD14,WAS,CFP,TNK2,CLEC10A,NLRP3,NLRC4,FCN1,CD1D,TRIM4
GO:0042742	defense response to bacterium	113	4	3.72	0.001	0.0043	Process	7	BCL3,TNFRSF1A,CFP,NLRC4
GO:0032088	negative regulation of NF-kappaB transcription factor activity	68	3	3.76	0.0012	0.0046	Process	13	NFKBIA,CMKLR1,NLRP3
GO:0038123	toll-like receptor TLR1:TLR2 signaling pathway	71	3	3.65	0.0014	0.0049	Process	13	NFKBIA,NFKB2,CD14
GO:0038124	toll-like receptor TLR6:TLR2 signaling pathway	71	3	3.65	0.0014	0.0049	Process	13	NFKBIA,NFKB2,CD14
GO:0034134	toll-like receptor 2 signaling pathway	73	3	3.58	0.0015	0.0051	Process	13	NFKBIA,NFKB2,CD14
GO:0035666	TRIF-dependent toll-like receptor signaling pathway	77	3	3.45	0.0019	0.0059	Process	14	NFKBIA,NFKB2,CD14
GO:0050731	positive regulation of peptidyl-tyrosine phosphorylation	78	3	3.41	0.002	0.0059	Process	11	STK11,CD4,TNK2
GO:0002756	MyD88-independent toll-like receptor signaling pathway	79	3	3.38	0.002	0.006	Process	13	NFKBIA,NFKB2,CD14
GO:0002576	platelet degranulation	83	3	3.26	0.0024	0.0062	Process	9	THBS1,F13A1,ITGA2B
GO:0002755	MyD88-dependent toll-like receptor signaling pathway	81	3	3.32	0.0022	0.0062	Process	13	NFKBIA,NFKB2,CD14
GO:0007155	cell adhesion	427	8	3.05	0.0025	0.0062	Process	3	CASS4,THBS1,EMP2,ITGA2B,SCARF1,FPR2,MAEA,SELPLG
GO:0034138	toll-like receptor 3 signaling pathway	83	3	3.26	0.0024	0.0062	Process	13	NFKBIA,NFKB2,CD14
GO:0071222	cellular response to lipopolysaccharide	88	3	3.13	0.003	0.0072	Process	6	CD14,NLRP3,LILRB2
GO:0045471	response to ethanol	89	3	3.1	0.0032	0.0073	Process	6	TNFRSF1A,CD14,CSF2RA
GO:0007169	transmembrane receptor protein tyrosine kinase signaling pathway	92	3	3.02	0.0036	0.0079	Process	8	CD4,TNK2,DOK2
GO:0034142	toll-like receptor 4 signaling pathway	97	3	2.9	0.0043	0.0093	Process	13	NFKBIA,NFKB2,CD14
GO:0030198	extracellular matrix organization	312	6	2.7	0.0054	0.011	Process	5	BCL3,NFKB2,THBS1,ITGA2B,COL23A1,CRISPLD2
GO:0007596	blood coagulation	487	8	2.63	0.0059	0.012	Process	5	THBS1,F13A1,ITGA2B,GNG2,WAS,SELPLG,DOK2,PTGIR
GO:0002224	toll-like receptor signaling pathway	110	3	2.62	0.0067	0.013	Process	12	NFKBIA,NFKB2,CD14
GO:0006935	chemotaxis	118	3	2.47	0.0085	0.016	Process	4	CMKLR1,PTAFR,FPR2
GO:0007050	cell cycle arrest	134	3	2.21	0.013	0.024	Process	6	CDK6,THBS1,STK11
GO:0030168	platelet activation	212	4	2.16	0.015	0.027	Process	5	THBS1,F13A1,ITGA2B,GNG2
GO:0032496	response to lipopolysaccharide	142	3	2.09	0.016	0.028	Process	5	TNFRSF1A,PTGIR,IL10RA
GO:0001666	response to hypoxia	155	3	1.91	0.021	0.037	Process	4	THBS1,CD38,TNFRSF1A
GO:0016477	cell migration	172	3	1.71	0.03	0.05	Process	6	THBS1,EMP2,TNK2
GO:0006974	cellular response to DNA damage stimulus	178	3	1.64	0.033	0.054	Process	5	BCL3,STK11,CDKN2AIP

## Sheet: Signatures_scores
GSVA scores for the indicated gene signatures of interest (related to Figure 5E, 5F)
SampleID	ECM.type	Donor	MAMHD signature	ECM Collagen Receptor signature	ECM Collagen Degradation signature	Classic activation signature
G306_D2	Low Disease	D2	0.167112	-0.716843	0.242776	-0.193958
G306_D3	Low Disease	D3	-0.414739	-0.675543	-0.533168	-0.0854907
G306_D4	Low Disease	D4	-0.218554	-0.380548	-0.343107	0.676787
G276_D1	High Disease	D1	0.0766712	0.766478	0.439719	-0.551047
G276_D2	High Disease	D2	0.594367	0.559729	0.627945	-0.615365
G276_D3	High Disease	D3	0.639709	0.731561	0.58078	-0.750125
G276_D4	High Disease	D4	0.412595	0.376938	0.608206	-0.0314622
G302_D1	High Disease	D1	-0.103211	0.635027	0.357172	-0.475663
G302_D2	High Disease	D2	0.581008	0.756197	0.781082	-0.47651
G302_D3	High Disease	D3	0.378352	0.601127	0.0884336	-0.327667
G302_D4	High Disease	D4	0.563122	0.690906	0.606524	-0.476963
G164_D1	High Disease	D1	0.210584	0.594573	0.561338	-0.492571
G164_D2	High Disease	D2	0.541923	0.587934	0.723837	-0.0992824
G164_D3	High Disease	D3	0.622854	0.711006	0.298346	-0.507552
G164_D4	High Disease	D4	0.634745	0.789761	0.764524	-0.210472
G150_D1	High Disease	D1	0.0857578	-0.0494984	-0.342695	-0.582001
G150_D2	High Disease	D2	0.553408	0.266076	0.587289	0.182801
G150_D3	High Disease	D3	0.317981	-0.321257	-0.447126	-0.528996
G150_D4	High Disease	D4	0.606268	0.34832	0.523997	-0.343032
G198_D1	Low Disease	D1	-0.713113	-0.453942	-0.861479	0.538209
G198_D2	Low Disease	D2	-0.50459	-0.528581	-0.594749	0.192016
G198_D4	Low Disease	D4	-0.700047	-0.684168	-0.639372	0.79845
G145_D1	Low Disease	D1	-0.266479	-0.679918	-0.683364	0.138956
G145_D2	Low Disease	D2	-0.723823	-0.377525	-0.697815	0.702512
G145_D3	Low Disease	D3	-0.415022	-0.728225	0.0833348	0.444881
G145_D4	Low Disease	D4	-0.384585	-0.597204	-0.591814	0.727157
G122_D1	Low Disease	D1	-0.707175	-0.362936	-0.569179	0.38189
G122_D2	Low Disease	D2	-0.41214	-0.519701	-0.263624	0.151455
G122_D3	Low Disease	D3	-0.450676	-0.698792	-0.723104	0.581546
G122_D4	Low Disease	D4	-0.636813	-0.615247	-0.128952	0.647726
G306_D1	Low Disease	D1	-0.503912	-0.241869	-0.0904182	0.0519965

[truncated: 1 more sheets: Sheet2]
