# Supplementary material for: Extracellular matrix educates an immunoregulatory tumor macrophage phenotype found in ovarian cancer metastasis
Source: Nat Commun. 2023 May 15;14:2514. doi: 10.1038/s41467-023-38093-5 (PMC10185550; doi:10.1038/s41467-023-38093-5)
Supplement: Supplementary file 17 — Source data [file 41467_2023_38093_MOESM17_ESM.xlsx]

## Sheet: Figure 1B
A	ABI3BP	AEBP1	AGRN	AGT	ANXA1	ANXA11	ANXA4	ANXA5	ANXA6	ANXA7	ASPN	C1QB	C1QC	CLEC3B	COL11A1	COL15A1	COL18A1	COL2A1	COL3A1	COL4A2	COL4A5	COL5A1	COL6A1	COL6A2	COL6A3	COL6A6	COL8A1	CTSB	CTSD	CTSG	CTSZ	CXCL12	DCN	EFEMP1	ELANE	F2	FBLN1	FBLN2	FBLN5	FBN1	FBN2	FBN3	FGA	FGB	FGG	FN1	HCFC1	HPX	HRG
B cells memory	0	0	0	0	0	0	0	0	0	0	0	0	0	0.399878	0	0	0	0	0	0	0.402985	0.368238	0	0	0	0	0	0	0	0	0	0	0	0.490304	-0.363974	0	0	0	0.429795	0	0	0	0	0	0	0	0	0	0
Tregs	0	0	0	0.463299	0.628694	0.444743	0.46076	0.398537	0.353264	0	0	0	0	0	0.446836	0	0	0	0	0	0	0.410449	0	0	0	0	0.397538	0.401473	0.49355	0	0	0	0	0	0	0	0.380695	0	0	-0.365307	0	0	0	0	0	0	0	0	0.398815
Monocytes	0.456237	0	0	0	0	-0.476767	-0.429619	0	-0.381965	0	0.374668	-0.350761	0	0	-0.358568	0	0.353222	0	0	0.493768	0	-0.575713	0	0	0.394795	0.506417	-0.418365	-0.417927	-0.458999	0.374633	-0.373465	0	0	-0.365836	0	0	-0.466642	-0.594941	0	0	0	0	0	0	0	-0.55022	0	0	0
Macrophages M0	-0.540844	0.518781	-0.370826	0	0.409024	0.457958	0.501641	0.440029	0.515156	0.386808	-0.499103	0	0	0	0.5877	-0.463169	0	0.434469	0	-0.500449	0	0.621894	-0.35099	-0.490511	-0.509591	-0.569027	0.650689	0.43033	0.519409	-0.423334	0.454654	0.613684	0	0.399484	0	0.469321	0.637983	0.60022	0.38362	-0.398689	-0.471431	0	0	0	0	0.418962	0.505681	0.421129	0
Mast cells activated	0	-0.606	0	0	0	0	-0.39424	-0.352596	0	0	0	0	-0.402826	0	0	0	0	0	0	0.445423	0	-0.375082	0	0	0	0	-0.404689	0	-0.390562	0	0	0	0	0	0	-0.379671	-0.356999	-0.480279	0	0	0	0	0	-0.361035	0	0	0	0	0
Neutrophils	0.457259	0	0.472957	0	0	0	0	0	0	0	0.489579	0	0	0	0	0	0.493619	-0.42019	-0.477783	0.551598	0	-0.409874	0	0.547192	0.396989	0.450772	0	0	0	0.593464	0	0	0.393317	0	0.628296	0	0	0	0	0	0	0.351663	0.402865	0	0.369813	0	0	0	0
[truncated: 47 more columns]

## Sheet: Figure 1C
	ABI3BP	AEBP1	AGRN	AGT	AMBP	ANXA1	ANXA11	ANXA4	ANXA5	ANXA6	ANXA7	ASPN	C1QB	C1QC	CLEC3B	COL11A1	COL14A1	COL15A1	COL18A1	COL1A1	COL1A2	COL2A1	COL4A2	COL4A5	COL5A1	COL6A1	COL6A2	COL6A3	COL6A6	COL8A1	COMP	CSTB	CTSB	CTSD	CTSG	CTSZ	CXCL12	DCN	DPT	EFEMP1	EFEMP2	ELANE	ELN	EMILIN1	EMILIN2	F2	FBLN1	FBLN2	FBLN5
B-cells	-0.576171	0.446053	0	0.470809	0	0.443701	0.6009	0.557862	0.453407	0.540761	0.567383	-0.542197	0	0	0	0.548237	0	-0.425523	-0.381803	0	0	0	-0.537987	0	0.570788	0	-0.461264	-0.427062	-0.444326	0.492584	0	0.389523	0.581024	0.602322	-0.579584	0	0.491251	0	0	0.508407	0	-0.415183	0	0	0	0.382616	0.581433	0.528282	0
Basophils	0.358755	-0.397012	0	0	0	0	-0.556576	-0.459889	0	0	0	0.361916	0	0	0	0	0	0	0	0	0	0	0.507522	0	-0.48167	0	0.373265	0.35556	0.456684	-0.432518	0	0	0	-0.361055	0.441763	0	0	0	0	-0.463893	0	0.542816	0	0	0.39385	0	-0.546935	-0.374318	0
CD4+ memory T-cells	-0.456592	0.510217	0	0.405695	0	0.429681	0.455508	0.581262	0.392327	0.541017	0	-0.397907	0	0	0.387313	0.575229	0	-0.469409	0	0	0	0	-0.52728	0	0.475066	0	0	0	-0.449124	0.58449	0	0	0.568782	0.654158	-0.4198	0	0.573236	0	0	0.470648	0	0	0	0	0	0	0.479806	0.487517	0
CD4+ naive T-cells	0	0	0	0	0.383486	0	0	0	0	0	0	0	0	0	0	0	0	0	0	0	0	0.480246	0	0	0.486005	0	0	0	0	0	0	0	0	0	0	0	0.473421	0	0	0	0	0	0	0	0	0	0	0.379199	0
CD8+ T-cells	-0.394745	0	0	0	0.411036	0.47513	0.500134	0.502399	0.485298	0.443701	0	0	0	0	0	0.544599	0.449247	0	0	0	0	0.491731	-0.349877	0	0.582843	0	0	0	0	0.551194	0	0	0.366087	0.443183	0	0	0.565354	0	0	0.385465	0	0	0	0	0	0.422404	0.476054	0.415507	0.538499
CD8+ Tcm	-0.419651	0	-0.37608	0	0.441073	0.513838	0.548234	0.570932	0.489306	0.467004	0.374592	-0.375154	0	0	0	0.592271	0.506925	0	0	0	0	0.56371	-0.385156	0	0.637656	0	0	0	-0.355848	0.597844	0	0	0.442513	0.515873	-0.376235	0	0.654413	0	0	0.388501	0	0	0.372011	0	0	0.428519	0.491536	0.437566	0.56117
CD8+ Tem	0	0	0	0	0	0	0	0	0	0	0	0	0	0	0	0.477468	0.414521	0	0	0	0	0.376597	0	0	0.374416	0	0	0	0	0.497049	0	0	0	0.416352	0	0	0.601981	0	0	0	0	0	0.350667	0	0	0	0	0.360169	0
CD8+ naive T-cells	-0.578919	0.385419	-0.380991	0	0	0.399821	0.476372	0.555576	0.402772	0.46284	0.385553	-0.40576	0	0	0	0.623233	0	-0.502345	-0.35201	0	0	0	-0.4464	0	0.55557	0	-0.358722	-0.403193	-0.416835	0.652379	0	0	0.459299	0.505878	-0.373265	0	0.366469	0	0	0.379377	0	0	0	0	0	0.433665	0.600469	0.426799	0.428208
C-S memory B-cells	-0.422662	0	0	0	0	0	0	0	0	0	0	0	0	0	0	0.441069	0	0	0	0	0	0	0	0	0.411791	0	0	0	0	0.505868	0	0	0	0	0	0	0	0	0	0	0	0	0	0	0	0	0.399206	0	0
Macrophages	-0.469727	0.470692	0	0.351403	0.440445	0.442935	0.461051	0.498603	0.497639	0.498844	0.510548	-0.47262	0	0	0	0.632129	0	-0.372153	0	0	0	0	-0.369916	0	0.560651	0	-0.453538	-0.428476	-0.519036	0.626477	0	0	0.421285	0.641856	-0.473781	0.397638	0.656173	0	0	0.429922	0	0	0	0	0	0.35485	0.576924	0.493783	0
Macrophages M1	-0.354356	0.447809	0	0.454908	0	0.367399	0	0.366761	0.44107	0.373458	0.357116	-0.357545	0	0.392419	0	0.508462	0	0	0	0	0	0	-0.389724	0	0	0	-0.392275	-0.353047	-0.382529	0.491997	0	0.351223	0.356907	0.521917	0	0.371845	0.455348	0	0	0	0	0	0	0	0	0	0.403118	0.351134	0
Mast cells	0	0.383574	0	0	0.417131	0.532496	0.395735	0.511723	0.474231	0.490444	0.366902	0	0.363606	0	0	0.442051	0	0	0	0	0	0	0	0	0.368002	0	0	0	-0.36442	0.43578	0	0	0.439818	0.62376	0	0	0.515406	0	0	0	0	0	0	0	0	0.464059	0	0	0
Memory B-cells	-0.548759	0.396748	0	0.619048	0	0	0.557373	0.462577	0.378472	0.513243	0.504522	-0.457553	0	0	0.412482	0.357742	0	-0.357765	-0.358746	0	-0.393672	0	-0.473217	0.370298	0.418322	0	-0.401272	-0.438258	0	0	0	0.355235	0.493529	0.445253	-0.446364	0	0	-0.440791	-0.352919	0.565429	0	0	0	0	0	0	0.523376	0.417485	0
NKT	0	0	0	0	-0.349638	0	0	-0.420512	0	0	0	0	0	0	0	0	0	0	0	0	0	-0.367109	0	0	0	0	0	0	0	-0.387631	0	0	-0.378899	-0.363236	0	0	0	0	0	0	0	0	0	0	0	0	0	0	0
Neutrophils	0.527869	-0.411769	0.376067	0	0	0	-0.439633	-0.490285	-0.368004	0	0	0.482784	0	0	0	-0.442911	0	0.437932	0.454339	0	0	0	0.639654	0	-0.50487	0.407088	0.564582	0.505764	0.528014	-0.598245	-0.364231	0	-0.428603	-0.367373	0.497251	0	0	0	0	0	0	0.566841	0	0	0	0	-0.525112	-0.383483	0
Plasma cells	-0.69461	0.433057	-0.46161	0.414271	0	0.469296	0.643775	0.648162	0.550948	0.607741	0.564661	-0.537658	0	0	0	0.633313	0	-0.515269	-0.443669	0	0	0	-0.485869	0	0.610206	0	-0.474551	-0.507899	-0.464009	0.643191	0.395834	0	0.552413	0.586451	-0.453734	0	0.471536	0	0	0.509314	0.409962	0	0	0	0	0.473917	0.672213	0.508909	0.359079
Th1 cells	-0.445387	0	0	0.642049	0	0	0	0	0	0	0	-0.477532	0	0	0	0	0	-0.355626	0	0	0	0	-0.414153	0.371161	0	0	-0.365677	-0.437548	-0.417257	0	0.492024	0	0	0	-0.439866	0	0	-0.457781	0	0	0	0	0	-0.472956	-0.597784	0	0.389283	0	0
Th2 cells	0	0.453368	0	0	0	0.426639	0.455407	0.634213	0.422191	0.481498	0	0	0.354313	0	0	0.578457	0	-0.382599	0	0	0	0.43136	0	0	0.571553	0	0	0	0	0.659089	0	0	0.482283	0.636279	0	0.354185	0.598904	0	0	0.391796	0	0	0	0.392167	0	0	0.482239	0.418113	0.354762
cDC	0.412245	0	0	0	0	0	0	0	0	0	-0.404926	0	0	0	0	0	0.404326	0	0	0.398827	0	0.398458	0	0	0	0.386364	0	0.377199	0	0	-0.412418	0	0	0	0	0	0	0	0.434241	0	-0.378954	0	0	0	0.485748	0	-0.47434	0	0
iDC	0.452388	-0.414078	0	-0.378979	0	-0.416789	-0.532857	-0.456012	-0.529326	-0.531891	-0.532574	0.403813	0	0	0	-0.413796	0	0	0	0.437683	0	0	0	0	-0.387793	0	0	0.409457	0	-0.447266	-0.389619	0	-0.392815	-0.434599	0	0	0	0	0	-0.422287	-0.440395	0	0	0	0.354321	-0.516834	-0.67632	-0.468109	0
pDC	0	0	0	0	0	0	0	0	0	0	0	0	0	0	0	0.435312	0	-0.351358	0	0	0	0	0	0	0	0	0	0	0	0	0	0	0	0.377951	0	0	0.419203	0	0	0	0	0	0	0	0	0	0	0	0
pro B-cells	-0.524662	0.468011	0	0.569443	0	0.365979	0.472317	0.54547	0	0.541971	0.372796	-0.361168	0	0	0	0.401196	0	-0.456884	0	-0.46743	0	0	-0.490573	0.349876	0	0	0	-0.398809	-0.431529	0.362171	0.566095	0.564125	0.535293	0.523883	-0.41953	0	0	0	0	0.449131	0.55342	0	0	0	-0.399653	0.350186	0.510755	0.363557	0
[truncated: 69 more columns]

## Sheet: Figure 1D
Name	Cell_type	Protein	Gene	colour
AEBP1	Macrophages	0.518781	0.392727	green
COL11A1	T cells regulatory (Tregs)	0.446836	0.487522	lightgreen
COL11A1	Monocytes	-0.358568	-0.557185	green4
COL11A1	Macrophages	0.5877	0.690055	green
FN1	Monocytes	-0.55022	-0.406158	green4
FN1	Macrophages	0.418962	0.447979	green
MXRA5	Macrophages	0.471604	0.539403	green
MXRA5	Neutrophils	-0.35305	-0.402498	salmon
S100A11	T cells regulatory (Tregs)	0.523957	0.366868	lightgreen
SFRP2	Macrophages	0.391502	0.434464	green
SFRP4	Monocytes	-0.410086	-0.523827	green4
SFRP4	Macrophages	0.613622	0.515951	green
VCAN	Monocytes	-0.396261	-0.389296	green4
VCAN	Macrophages	0.596245	0.619698	green
VCAN	Mast cells activated	-0.468171	-0.354614	gold

## Sheet: Figure 1E
Name	Cell_type	Protein	Gene	colour
AEBP1	Basophils	-0.397012	-0.364834	darkorange
FN1	Basophils	-0.492768	-0.426377	darkorange
SFRP4	Basophils	-0.387684	-0.456727	darkorange
VCAN	Basophils	-0.483284	-0.350713	darkorange
COL11A1	B-cells	0.548237	0.617484	mediumorchid1
CSTB	B-cells	0.389523	0.383154	mediumorchid1
CTSD	B-cells	0.602322	0.369289	mediumorchid1
MXRA5	B-cells	0.379596	0.366053	mediumorchid1
VCAN	B-cells	0.484836	0.392398	mediumorchid1
COL11A1	CD4+ memory T-cells	0.575229	0.513544	turquoise3
COL11A1	CD8+ naive T-cells	0.623233	0.702269	cornflowerblue
SFRP4	CD8+ naive T-cells	0.601669	0.442395	cornflowerblue
VCAN	CD8+ naive T-cells	0.492347	0.572227	cornflowerblue
COL11A1	CD8+ T-cells	0.544599	0.593912	deepskyblue2
FBLN1	CD8+ T-cells	0.476054	0.417818	deepskyblue2
LTBP2	CD8+ T-cells	0.363485	0.370213	deepskyblue2
SFRP2	CD8+ T-cells	0.411746	0.569878	deepskyblue2
SFRP4	CD8+ T-cells	0.474446	0.561097	deepskyblue2
VCAN	CD8+ T-cells	0.390549	0.537063	deepskyblue2
COL11A1	CD8+ Tcm	0.592271	0.596356	dodgerblue
SFRP2	CD8+ Tcm	0.464104	0.485292	dodgerblue
SFRP4	CD8+ Tcm	0.480938	0.483062	dodgerblue
VCAN	CD8+ Tcm	0.389616	0.464997	dodgerblue
COMP	cDC	-0.412418	-0.425587	darkgoldenrod3
COL11A1	Class-switched memory B-cells	0.441069	0.482616	palevioletred2
COL11A1	iDC	-0.413796	-0.690616	gold3
COMP	iDC	-0.389619	-0.580279	gold3
PLOD1	iDC	-0.605032	-0.38673	gold3
S100A1	iDC	-0.394718	-0.565982	gold3
VCAN	iDC	-0.553519	-0.579545	gold3
COL11A1	Macrophages	0.632129	0.61259	green3
CTSB	Macrophages	0.421285	0.620302	green3
CTSD	Macrophages	0.641856	0.725854	green3
FN1	Macrophages	0.377386	0.443417	green3
MXRA5	Macrophages	0.349801	0.480529	green3
SFRP2	Macrophages	0.567818	0.350637	green3
VCAN	Macrophages	0.481734	0.440766	green3
COL11A1	Macrophages M1	0.508462	0.455103	chartreuse3
CSTB	Macrophages M1	0.351223	0.367399	chartreuse3
CTSB	Macrophages M1	0.356907	0.489546	chartreuse3
CTSD	Macrophages M1	0.521917	0.455422	chartreuse3
COL11A1	Memory B-cells	0.357742	0.569989	maroon2
VCAN	Memory B-cells	0.50615	0.406339	maroon2
COL11A1	Neutrophils	-0.442911	-0.682994	salmon
COMP	Neutrophils	-0.364231	-0.616436	salmon
FN1	Neutrophils	-0.431466	-0.524725	salmon
MXRA5	Neutrophils	-0.454851	-0.43224	salmon
SFRP4	Neutrophils	-0.495991	-0.47442	salmon
VCAN	Neutrophils	-0.559165	-0.441141	salmon
CTSD	pDC	0.377951	0.437243	olivedrab3
COL11A1	Plasma cells	0.633313	0.813285	mediumpurple1
COMP	Plasma cells	0.395834	0.593795	mediumpurple1
FN1	Plasma cells	0.395122	0.486071	mediumpurple1
MXRA5	Plasma cells	0.580871	0.433119	mediumpurple1
S100A1	Plasma cells	0.528304	0.388453	mediumpurple1
SFRP2	Plasma cells	0.529244	0.39775	mediumpurple1
SFRP4	Plasma cells	0.743069	0.41028	mediumpurple1
VCAN	Plasma cells	0.609357	0.637451	mediumpurple1
COL11A1	pro B-cells	0.401196	0.51829	orchid2
COMP	pro B-cells	0.566095	0.459357	orchid2
S100A1	pro B-cells	0.5598	0.495147	orchid2
COMP	Th1 cells	0.492024	0.440077	seagreen3
PLOD1	Th1 cells	0.478207	0.481808	seagreen3
S100A1	Th1 cells	0.463777	0.560213	seagreen3
S100A11	Th1 cells	0.409613	0.534921	seagreen3
COL11A1	Th2 cells	0.578457	0.700562	lightseagreen
VCAN	Th2 cells	0.480756	0.522271	lightseagreen

## Sheet: Figure 1G
	High Expression of M0 immunomatrisome Signature																Low Expression of M0 immunomatrisome Signature
Step 1: Release of cancer cell antigens	4.621	4.688	4.939	4.096	4.62	4.331	4.685	4.622	4.4	4.664	4.39	4.349	4.713	4.887	4.277	4.505	4.764	4.675	4.323	4.607	4.558	4.384	4.798	4.359	4.991	4.409	4.701	5.097	4.718	4.512	4.622	4.355
Step 2: Cancer antigen presentation	1.029	0.721	1.921	2.756	2.031	2.217	2.272	0.098	0.698	-0.838	0.276	-0.615	1.441	1.861	2.587	1.564	0.732	0.955	1.035	-1.271	2.373	1.42	-0.403	-0.652	-0.464	-0.362	2.615	-0.448	-0.293	0.019	-0.394	1.982
Step 3: Priming and activation	0.147	-0.209	-0.917	-0.728	0.424	0.251	0.407	-1.684	-0.544	-0.105	-0.622	0.59	-0.509	-0.405	-1.259	-0.505	-0.913	-0.556	-0.208	-0.447	-0.907	0.84	-1.392	0.437	-0.68	-0.624	0.347	-2.544	-0.209	-0.792	-2.101	0.561
Step 4: Trafficking of immune cells to tumours	-0.98718	-1.14965	-1.01206	-0.86165	-0.451	-0.96471	-0.73171	-0.71041	-0.70059	-1.12429	-0.53606	-0.97941	-0.71488	-1.09482	-0.36341	-0.69341	-0.64918	-0.70341	-0.53318	-0.73282	-0.58535	-1.30347	-0.88247	-1.02212	-0.66512	-0.83153	-0.67935	-0.47612	-0.27247	-0.38588	-0.63282	-1.34482
Step 5: Infiltration of immune cells to tumours	-0.436	0.512	0.139	1.801	0.415	0.556	0.462	0.833	2.287	0.811	1.768	0.269	0.067	1.561	1.761	0.931	-0.24	0.441	1.611	0.523	0.368	0.781	0.768	1.42	0.653	0.279	-0.358	0.164	-0.612	0.388	0.653	0.459
Step 6: Recognition of cancer cells by T cells	0.696	4.706	0.405	2.656	2.75	2.026	3.551	2.775	3.585	2.636	3.024	2.175	1.644	2.047	2.544	3.659	2.174	1.686	2.457	1.883	2.14	2.409	1.939	1.968	2.678	2.779	2.912	0.287	2.528	4.035	3.193	2.446
Step 7: Killing of cancer cells	-2.629	-0.68	-2.674	-1.532	-0.85	-1.279	-1.038	-1.243	-0.593	-1.129	-0.263	-0.766	-1.315	-2.921	-0.844	-1.361	-0.012	-0.371	-1.051	-1.522	-0.331	-0.493	-1.111	-0.263	-1.358	0.876	-0.789	2.437	-0.471	-0.901	-0.881	0.169
N=32

## Sheet: Figure 2C
Nuclei Content	Cellularized	Decellularized	T test p value	DNA Content	Cellularized	Decellularized	T test p value
G104	1405.68	1.92039	8.53107e-05	G107	97.6	2.4	1.19827e-13
G105	497.458	2.85391		G150	330.4	18.4
G107	898.033	2.89154		G151	272	7.2
G111	1126.02	1.18355		G164	1062.4	20
G116	281.944	0.49035		G165	161.6	6.4
G122	312.469	6.57515		G170	255.2	10.4
G140	293.135	0.736199		G175	195.2	40
G145	907.1	1.33595		G177	580	2.4
G149	665.997	0.905785		G178	241.6	12
G150	2556.86	255.999		G184	414.4	4.8
G151	1553.78	4.08021		G221	201.6	6.4
G159	654.876	1.02566		G273	1041.6	196.8
G164	17467	7.97856		G275	884.8	7.2
G165	1182.17	1.05216		G276	270.4	31.2
G170	3759.05	3.61027		G296	252	1.6
G175	2245.31	4.76058		G301	340	11.2
G177	3689.59	2.9191		G302	400.8	8.8
G178	1522.46	4.28358		G343	502.4	8.8
G181	1840.28	16.5147		G347		12
G183	750.641	0.75932		G351		11.2
G184	740.823	1.1398		G104	415.2	2.4
G185	802.664	0.897159		G105	288	6.4
G186	180.37	0.366671		G111	589.6	7.2
G191	246.27	0.603831		G116	170.4	5.6
G198	439.55	1.06718		G122	107.2	6.4
G216	616.976	0.617106		G140	137.6	8.8
G221	2663.08	0.285604		G145	324.8	6.4
G273	3670.05	5.25076		G149	301.6	12
G275	3119.57	0.217903		G159	137.6	4
G276	934.731	3.70045		G181	302.4	0.8
G284	522.491	3.672		G183	219.2	11.2
G296	54.0429	1.52112		G185	203.2	8
G301	5815.81	7.8976		G186	322.4	5.6
G302	1400.37	1.25179		G191	240	15.2
G306	106.177	0.17911		G198	316.8	10.4
G338	207.216	0.860915		G216	628	7.2
G343	4232.3	1.08906		G284	340	40.8
G347	3759.49	0.711793		G306	322.4	5.6
G351	2698.64	1.93113		G338	260.8	4

## Sheet: Figure 2D
	Cellularized	Decellularized	Cellularized	Decellularized	Cellularized	Decellularized	Cellularized	Decellularized	Cellularized	Decellularized	Cellularized	Decellularized
G122	0.436614	9.85654	0.565998	1.09676	2.57569	13.9426	0.565994	4.99074	0.0328273	0.067429	1.71593	3.41427
G306	1.98229	0.793763	1.81751	0.225066	0.890517	6.76813	5.77834	0.867155	0.254851	0.0127367	2.16942	0.96549
G149	1.37924	1.82057	0.817646	0.063854	3.41188		0.605958	1.69003	0.0466599	0.0372853	1.38781	0.350377
G186	1.53162	4.10384	3.15133	0.682618	1.48496	16.3961	0.943866	2.93977	0.0216175	0.0226686	1.44005	1.58163
G116	0.302909	2.94309	0.327081	2.51993	4.87078	19.202	0.722181	8.0782	0.225167	0.0267426	1.87419	4.00592
G296	2.51473	4.91409	1.30607	3.38768	5.5632	15.2165	7.94081	7.28803	0.369459	1.66629	3.6112	23.8798
G105	1.45729	2.23797	1.66425	1.12547	3.4419	21.6334	0.998006	2.33792	0.025044	0.0180225	1.9313	2.69654
G191	0.854469	2.04009	1.64511	2.18478	3.28171	19.9958	0.318486	4.92276	0.0458098	2.98294	2.44451	5.63798
G338	1.36176	0.184509	1.00165	0.097904	4.7796	2.82673	7.63933	0.861208	0.185372	0.00855045	2.49947	0.661061
G140	0.816218	8.70524	1.5941	0.805176	3.75005	13.1942	2.22504	4.58444	0.0511281	0.0226065	2.71163	0.597231
G145	1.75758	2.59414	1.92277	1.24327	3.17224	17.1321	0.733014	2.50274	0.0411244	0.0229161	3.7166	1.12682
G284	2.17635	0.295871	2.41765	1.22525	10.3919	6.53711	7.98592	5.28602	0.0648485	0.305834	10.2428	9.70589
G185	3.73166	3.70814	2.14204	0.603928	7.83302	14.9355	3.16918	5.45766	0.0343887	0.0679383	1.89322	5.92798
G184	1.44684	1.06521	0.596778	0.426668	9.27829	5.0629	3.70663	7.26464	0.0955139	0.0256379	5.56269	4.76917
G198	1.66077	0.355737	1.16964	2.4236	4.14615	0.903663	2.19059	2.94534	0.0206124	0.0209058	1.64365	4.04564
G183	3.68488	0.71289	0.765953	1.54919	8.82171	3.78876	0.478303	1.68705	0.0787509	0.0184188	1.93864	0.545803
G104	2.78646	5.31406	2.65764	0.929573	28.7933	43.6613	2.41632	7.177	0.280234	0.552339	6.17287	3.82332
G181	2.0838	0.682482	2.4576	5.18719	8.59266	15.1339	1.35303	11.5674	0.121984	0.826005	8.25831	24.7632
G151	14.2882	1.702	8.19289	1.45952	17.8203	14.58	2.43105	4.39169	8.2783		30.8727	4.43488
G159	1.98666	4.31077	1.44349	0.665303	5.0629		0.691153	9.17881	0.0734886	0.0298436	7.46569	7.7535
G107	2.55298	0.680537	3.28408	1.49152	16.3135	28.7933	2.04704	7.49183	0.425987	0.2547	10.1845	18.8068
G165	1.40355	10.2567	2.02119	0.837413	19.7326	2.57569	1.33766	11.8337	1.34082	5.08911	6.36214	17.5658
G178	4.01543	27.8804	1.87515	1.51446	14.0611	3.2133	2.89335	3.24837	0.409344	1.47213	12.9185	20.8416
G216	5.22606	2.4967	2.31355	1.06873	15.2165	12.2247	2.09604	2.73651	0.0625985	0.0960378	2.61455	1.9353
G111	5.79524	5.47514	2.64505	0.694884	14.58	18.6039	0.177227	8.19861	0.0791692	0.0702565	5.27372	6.05963
G150	8.22084	1.68965	14.9203	16.9564	20.0665	3.4419	4.7586	25.6613	7.63512	2.44971	28.8779	40.2284
G221	140.054	20.8062	5.37068	12.0613	6.48717	8.82171	9.09004	39.188	6.72841	2.40426	15.5546	39.4942
G302	6.8762	1.11437	3.5711	1.34205	26.7432	14.0277	1.58787	7.11754	0.481449	12.9055	39.6503	35.4661
G343	6.09564	17.3014	9.02651	1.6498	23.6101	2.55852	6.52103	4.17401	0.99687	0.0868537	12.9533	31.8044
G275	13.4142	29.2268	6.37879	8.36495	17.0033	1.48496	9.51085	36.6713	3.29021	6.52841	26.0769	43.5504
G170	13.2574	3.49455	5.59299	0.03589	33.2101	3.75005	9.69808	14.0362	7.0294	5.65515	30.1166	38.7431
G301	5.13811	1.07097	3.29228	3.06097	29.8728	10.3919	6.37336	19.2141	2.08702	1.47415	21.6909	33.6162
G276	21.6322	5.5566	7.90749	18.2054	13.5066	3.28171	32.7381	26.887	1.33262	16.3021	27.1822	47.6495
G177	18.2397	20.6499	25.7129	0.927709	14.093	3.41188	9.88084	3.47188	3.77494	0.0845776	23.2352	2.03027
G347	15.9688	8.63616	9.8021		29.0632	0.890517	23.8986		0.102596		14.9399
G164	0.162075	18.9248	27.7539	0.370071	53.9779	4.87078	8.3256	32.2122	1.81474	4.39102	10.8642	36.932
G351	9.80151	2.10467	12.7133	2.31974	26.3574	4.7796	6.68417	12.1835	1.45756	12.7213	22.0897	54.2296
G273	7.89194	0.55605	6.90731	0.853795	36.1434	7.83302	23.3024	22.8561	3.92509	4.64996	16.2988	16.2154
G175	20.2973	49.6637	5.46772	26.9333	21.1195	3.17224	20.1471	37.9281	6.05123	25.6951	36.3068	46.655

## Sheet: Figure 2F
	Cellularized	Decellularized
G145	107.043	112.74
G145	284.529	122.18
G145	276.56	121.683
G145	117.39	117.872
G145	130.386	121.314
G145	110.671	121.334
G150	96.877	97.581
G150	132.729	110.89
G150	136.18	124.996
G150	65.724
G150	98.329
G150	76.042
G150	66.192
G276	153.18
G276	203.592
G276	183.82
G276		122.551
G276		145.818
G276		140.838
G301	121.122
G301	169.203
G301	147.402
G301		109.602
G301		97.357
G301		123.525
G140	82.507
G140	71.848
G140	67.488
G140		56.719
G140		54.816
G140		58.228
G140		56.753
G221	54.466
G221	56.725
G221	68.943
G221		70.597
G221		79.506
G221		67.6

## Sheet: Figure 2G
	Cellularized	Decellularized
G145	0.0527994	0.256704
	0.285721	0.243976
	0.292953	0.504873
G150	0.151108	0.357904
	0.0619162	0.253692
	0.251973	0.275423
G273	0.0687058	0.140077
	0.0154476	0.295312
	0.0833523	0.0657029
G301	0.142489	0.309189
	0.346542	0.0882428
	0.243374	0.2005
G140	0.0645037	0.150025
	0.588855	0.014494
	0.1783	0.112186
		0.0113504
G221	0.840401	0.000346389
	0.721909	0.231342
	0.817616	0.12677

## Sheet: Figure 2I
	Cellularized	Decellularized
G221	0.081753	0.107413
G273	0.084668	0.055003
G278	0.17145	0.164585
G82	0.055173	0.141965

[truncated: 39 more sheets: Figure 2K, Figure 3C, Figure 3D, Figure 3E, Figure 3F, Figure 4C, Figure 4D, Figure 4E, Figure 4G, Figure 4J, Figure 4K, Figure 6A, Figure 6B, Figure 6D, Figure 6E, Figure 6F, Supplementary Figure 1, Supplementary Figure 2, Supplementary Figure 3, Supplementary Figure 4 …]
